# Supplementary material for: Prime editor with rational design and AI-driven optimization for reverse editing window and enhanced fidelity
Source: Nat Commun. 2025 Jun 3;16:5144. doi: 10.1038/s41467-025-60495-w (PMC12134370; doi:10.1038/s41467-025-60495-w)
Supplement: Supplementary file 3 — Supplementary Data 1 [file 41467_2025_60495_MOESM3_ESM.xlsx]

## Sheet: MMLV-PSSM
Last position-specific scoring matrix computed, weighted observed percentages rounded down, information per position, and relative weight of gapless real matches to pseudocounts
A R N D C Q E G H I L K M F P S T W Y V A R N D C Q E G H I L K M F P S T W Y V
1 T -3 -4 0 -4 -4 -3 -4 -4 -4 -4 -4 -3 -3 -5 -4 1 7 -5 -4 -3 0 0 3 0 0 0 0 0 0 0 0 0 0 0 0 6 91 0 0 0 1.79 0.64
2 L -3 -4 -2 -5 3 -4 -5 -3 -4 2 4 -4 3 -1 -5 -4 -3 -4 -1 3 1 0 2 0 7 0 0 2 0 9 46 0 10 1 0 0 0 0 3 20 0.73 0.37
3 N 0 1 2 -3 -4 3 -1 -2 0 -4 -3 2 1 -5 4 2 -2 -5 -4 -4 8 8 12 0 0 15 2 1 2 0 2 11 5 0 18 17 0 0 0 0 0.51 0.34
4 I -1 -3 -5 -5 -4 -3 -2 -5 -5 3 5 -4 2 0 -5 -4 -1 -4 -3 2 4 1 0 0 0 1 3 0 0 15 52 0 5 3 0 0 3 0 0 12 0.77 0.41
5 E -1 -1 -1 1 -5 2 5 -4 -2 -4 -3 1 -4 -5 1 1 -1 -5 -4 -3 4 3 1 7 0 8 42 0 1 1 2 8 0 0 7 10 4 0 0 2 0.66 0.43
6 D -3 -4 1 6 -7 -1 4 -4 -1 -6 -6 2 -6 -6 -2 -2 -4 -7 -2 -4 2 0 6 46 0 1 25 1 1 0 0 12 0 0 2 1 0 0 1 1 1.20 0.62
7 E -3 -3 -2 -1 -6 0 7 -4 -4 -3 0 0 -2 -6 -1 -3 -2 -6 -5 -5 1 1 1 2 0 3 67 1 0 2 8 5 1 0 3 1 3 0 0 0 1.31 0.71
8 Y -3 -2 -3 -2 -5 -1 -1 -2 5 0 -1 -3 1 2 -2 -2 -2 4 7 0 1 2 1 2 0 2 4 3 12 4 5 1 4 6 2 3 2 5 35 6 0.77 0.45
9 R -1 6 -2 -3 1 2 1 -5 2 -4 -2 1 -4 -4 -3 -2 -2 0 -4 -3 6 46 1 1 4 10 8 0 5 1 4 7 0 0 1 2 2 1 0 2 0.91 0.54
10 L -2 -3 -4 -5 -5 -3 -2 -6 -4 2 5 -1 0 -3 -3 -1 -2 -5 -2 0 3 1 1 0 0 1 3 0 0 11 59 4 2 0 1 6 2 0 1 5 0.86 0.52
11 H -2 -2 0 -1 -3 0 1 -3 6 -2 -1 0 -3 2 -2 0 -2 -1 4 -3 3 2 3 4 1 5 11 2 22 2 8 4 0 8 2 7 3 1 12 1 0.48 0.36
12 E -2 -3 -1 2 -6 3 5 -4 4 -3 -2 -2 -2 -4 1 -1 -1 -6 -2 -2 3 1 2 10 0 12 34 1 9 1 5 2 1 1 6 4 4 0 1 3 0.62 0.46
13 T 0 -1 1 0 -2 0 2 0 0 0 0 0 -1 -3 1 1 1 -4 -3 -1 6 3 7 3 1 4 14 9 2 6 9 6 1 1 6 9 10 0 0 4 0.10 0.14
14 S 0 -1 0 -1 -1 1 1 -2 -3 -1 0 0 -2 -3 4 1 1 -5 -4 -1 7 3 5 3 1 8 7 3 0 3 9 6 1 1 19 12 10 0 0 3 0.27 0.26
15 K -1 -2 2 1 -5 2 2 -2 -1 -3 -3 2 -2 -5 3 1 2 -5 -3 -2 4 1 9 6 0 8 13 3 1 1 2 10 1 0 13 11 11 0 1 3 0.34 0.31
16 E -2 -1 1 2 -3 0 5 -3 -2 -2 -2 1 -3 -5 2 0 -1 -2 -3 -2 2 2 5 11 1 4 33 2 1 3 4 8 1 0 10 5 4 1 1 3 0.51 0.41
17 P 0 -1 0 0 -5 2 3 -2 -2 -1 -3 1 -3 -5 4 0 -1 -3 -5 -2 9 3 4 5 0 8 19 3 1 4 2 8 1 0 20 7 3 0 0 3 0.43 0.36
18 D -2 -1 0 3 -3 4 2 -3 -2 -2 -1 0 -1 -4 1 -1 -1 0 -3 -1 3 2 5 18 1 16 13 2 1 2 7 4 1 1 8 4 4 1 1 4 0.36 0.32
19 V -1 1 -1 -2 -2 2 0 -2 1 0 0 2 -2 -1 2 0 -1 -4 -2 -1 4 7 3 2 1 11 5 2 4 7 10 13 1 2 11 7 4 0 1 5 0.16 0.18
20 S 0 0 0 2 -3 1 2 -1 -2 -2 -3 1 -3 -3 2 1 1 -5 -4 -2 7 4 3 9 0 5 16 5 1 3 2 7 1 1 11 13 9 0 0 3 0.26 0.26
21 L 0 -1 -1 1 -4 1 2 -2 -2 0 2 0 1 -2 0 -1 -1 -1 -2 0 7 3 2 6 0 8 16 3 1 5 20 5 4 1 4 4 2 1 1 5 0.15 0.19
22 G -1 -4 -4 -2 -1 -4 -3 -2 -3 4 3 -4 1 0 -1 -2 -2 -5 -2 2 5 1 1 2 1 1 2 3 1 21 30 1 4 3 3 3 2 0 1 15 0.53 0.34
23 S -1 1 1 1 -3 2 1 -3 0 -1 -1 1 -2 -2 3 0 -1 -1 -2 -1 5 8 6 9 0 11 8 2 2 5 5 9 1 2 12 6 4 1 1 4 0.20 0.20
24 T 0 1 1 2 -4 2 2 -2 -1 -3 -3 1 -2 -3 2 1 -1 -1 -3 -3 7 8 5 9 0 9 15 3 1 1 3 9 1 1 9 10 4 1 1 2 0.28 0.27
25 W -5 -5 -5 -6 -3 -1 0 -6 -3 3 4 -4 -1 -1 -6 -5 -4 6 1 2 1 0 1 0 1 3 6 1 1 16 36 1 1 2 0 1 1 11 5 13 0.91 0.55
26 L -4 -4 -6 -5 1 -3 -3 -8 -5 1 5 -2 0 -2 -6 -4 -4 -2 3 2 1 1 0 1 3 1 2 0 0 8 54 3 2 2 0 1 1 1 8 11 1.03 0.60
27 S -1 2 1 1 -1 3 2 -3 3 -4 -3 2 -2 -6 -3 1 -1 -3 -4 -4 5 9 7 7 1 13 13 2 7 1 3 12 1 0 1 9 4 0 0 1 0.40 0.34
28 D -2 1 -1 2 -4 2 5 -4 -3 -5 -3 3 -6 -7 -4 -1 -2 -7 -3 -2 4 8 3 10 0 10 33 1 1 1 3 15 0 0 1 5 3 0 1 3 0.73 0.53
29 F -8 -7 -3 -7 -8 -5 -8 -9 1 0 -2 -6 -2 8 -7 -7 -6 -2 7 -2 0 0 2 0 0 1 0 0 3 4 5 1 1 48 0 0 0 1 30 4 2.11 1.03
30 P 1 0 -2 -1 -4 1 0 -2 0 -6 -3 1 -4 -7 5 2 -2 -3 -6 -4 12 5 2 3 0 6 5 3 2 0 3 8 0 0 32 13 2 0 0 1 0.71 0.53
31 Q -2 -1 0 6 -3 2 2 -1 1 -4 -4 1 -5 -6 -3 0 -3 -8 -5 -5 3 3 4 39 1 8 14 4 3 1 2 8 0 0 1 6 2 0 0 1 0.86 0.57
32 A 1 -4 -6 -6 1 -4 -6 -5 -2 2 1 -4 -1 -1 -5 -1 -1 -7 -6 6 9 1 0 0 3 1 0 1 1 11 12 1 1 3 0 4 3 0 0 46 0.96 0.58
33 W -8 -8 -8 -5 -4 -5 -5 -9 -2 -2 -1 -7 0 8 -6 -5 -3 7 -3 -4 0 0 0 1 0 1 1 0 1 2 7 0 2 62 1 1 2 15 1 1 2.38 1.12
34 A 3 -2 -2 -1 -3 0 0 -2 0 -4 -3 -2 -3 -1 2 2 0 2 -1 -1 25 2 2 4 1 5 6 3 2 1 3 2 1 2 10 18 5 3 2 5 0.35 0.33
35 E -1 0 0 3 -4 -1 5 -2 0 -3 -2 2 -4 -6 -2 0 -2 -2 -4 -4 4 4 4 15 0 3 32 3 2 2 4 13 0 0 2 6 3 1 1 1 0.60 0.46
36 T -2 -1 1 2 -3 0 2 -3 0 -1 -1 0 -2 -3 3 0 2 -6 -3 -2 2 3 6 10 0 3 14 2 2 4 5 6 1 1 15 8 13 0 1 3 0.30 0.29
37 G 0 -2 0 0 -3 -1 0 3 -1 -2 0 0 -3 -2 3 0 0 -3 -3 -3 7 2 5 6 0 2 6 22 1 2 10 6 0 2 12 7 5 0 1 1 0.24 0.24
38 G 0 -2 0 1 0 0 -1 3 0 -3 -3 -1 -3 -2 3 0 0 -2 -2 -2 6 2 4 9 2 4 3 24 2 2 2 4 0 2 14 8 5 1 1 2 0.32 0.28
39 M -2 1 -1 2 -2 -1 0 -1 -2 -1 1 -1 1 -2 2 -1 1 -2 -2 0 2 7 3 11 1 3 7 6 1 4 14 4 4 1 10 3 10 1 1 7 0.12 0.16
40 G -2 -2 -2 -1 0 -3 -2 4 -3 -1 1 -1 1 -3 2 -1 1 -5 -4 -1 3 3 2 4 2 1 3 26 1 3 17 4 3 1 10 5 8 0 0 3 0.32 0.28
41 L -4 0 -3 -3 -4 -3 -3 1 -1 -3 4 -1 -1 -1 3 -2 1 -2 -4 -2 1 6 1 2 0 1 2 10 2 1 36 4 1 3 15 3 7 1 1 3 0.47 0.37
42 A 2 -1 -3 -3 1 -2 -4 -1 -3 -1 -2 -2 -3 1 5 -2 -1 -6 0 0 17 3 1 1 3 2 1 5 1 4 4 3 0 5 32 3 5 0 3 6 0.62 0.44
43 V -2 2 -2 -1 -1 -1 0 -3 2 0 -2 3 1 -2 0 -1 3 -3 -3 0 3 10 2 3 2 2 7 1 4 5 3 17 3 2 5 4 18 0 1 8 0.26 0.27
44 R -3 5 3 -1 -3 -1 -2 0 7 -5 -5 0 -4 -5 -3 -1 0 -7 -3 -5 2 26 11 3 1 2 2 8 23 1 1 4 0 1 1 5 6 0 1 1 0.92 0.58
45 Q 0 2 -1 2 0 2 1 -1 4 -2 -1 0 -1 -3 -1 -1 0 0 -2 0 6 12 2 10 2 8 8 5 10 2 6 5 1 1 3 4 5 1 1 6 0.17 0.18
46 A -1 -3 -3 -2 1 -3 0 -5 1 4 -2 -2 -2 -1 3 -2 1 2 0 2 5 2 1 2 3 1 8 0 3 23 3 2 0 2 14 3 9 2 4 12 0.38 0.32
47 P -3 -2 -1 4 -6 1 3 -5 -2 -1 -3 0 -3 -3 4 -2 -2 -3 -4 -2 2 2 3 25 0 5 17 1 1 4 3 6 1 1 20 2 3 0 0 3 0.67 0.47
48 L -2 -4 -4 -5 0 -3 -4 -5 9 1 0 -2 0 2 -6 -4 -3 -6 -2 2 3 1 1 1 2 1 1 1 44 7 8 3 2 7 0 1 1 0 1 15 1.42 0.73
49 I 0 2 -1 -2 -1 1 1 -2 3 0 -2 2 -1 -3 -2 0 1 -4 0 1 8 12 2 2 1 5 9 2 9 4 3 11 1 1 1 5 8 0 3 12 0.20 0.20
50 I -4 -5 -4 -3 -3 -6 -4 -5 -1 7 -2 -3 -2 -2 -5 -3 -3 -6 -5 2 1 1 1 2 0 0 1 1 1 67 2 2 1 1 1 2 1 0 0 13 1.70 0.79
51 P -2 0 1 3 -3 1 3 -4 1 -1 -4 0 -2 -4 2 -2 0 -5 -3 -2 3 5 7 18 1 6 20 1 4 5 1 5 1 1 11 2 6 0 1 3 0.45 0.34
52 L -3 -3 -3 -3 -4 -3 -3 -2 -2 1 5 -4 0 -1 -3 -4 0 -2 -2 0 2 1 1 1 0 1 2 3 1 7 57 1 2 2 2 1 6 1 1 5 0.83 0.45
53 K -2 -1 -1 -3 -3 0 1 -3 -2 1 -1 4 -1 -3 -2 -2 3 -5 -2 0 2 3 3 1 1 4 9 2 1 7 7 25 2 1 2 1 21 0 1 8 0.41 0.34
54 A 0 -2 -2 2 -2 -1 1 1 -1 -4 -4 -1 -2 -6 5 0 1 -6 -5 -3 9 2 2 11 1 3 11 12 2 1 1 3 1 0 26 8 7 0 0 2 0.54 0.40
55 T -3 -3 1 3 -2 -1 0 4 -3 -5 -4 -2 -3 -5 0 0 1 -6 -6 -5 1 1 7 18 1 3 6 34 1 1 2 2 1 1 5 6 10 0 0 1 0.69 0.46
56 S 4 -3 -1 0 -1 0 -1 -1 1 -3 -3 0 -2 -1 -1 1 2 -1 -1 -1 31 1 3 6 1 3 4 5 4 1 2 5 1 3 3 8 13 1 2 3 0.31 0.28
57 T -1 1 0 -1 -2 1 1 -3 -1 -1 -1 2 -1 -3 1 0 2 -5 -4 -1 4 7 4 4 1 6 11 2 1 4 5 14 1 1 8 8 14 0 0 5 0.21 0.21
58 P -4 -3 -7 -3 0 -6 -5 -5 -3 0 -1 -5 -6 -2 8 -4 -2 -8 -3 -4 1 2 0 2 2 0 1 1 1 5 6 1 0 2 72 1 3 0 1 1 2.09 1.03
59 V -3 -1 -6 -6 -2 -3 -6 -4 -6 5 -1 -1 -2 -1 3 -4 -1 -6 -2 4 2 4 0 0 1 2 0 1 0 25 5 4 1 3 17 1 4 0 1 28 0.84 0.49
60 S 0 3 2 -3 1 0 -3 -4 1 -4 -4 2 -3 0 -2 1 -1 1 2 -2 9 18 11 1 3 5 1 1 4 1 1 14 1 5 2 10 3 2 6 2 0.38 0.32
61 I -2 1 -2 -2 1 4 -1 0 0 1 -1 0 -1 -2 -2 0 -1 -5 -2 1 3 8 2 2 4 21 3 8 2 7 6 6 1 1 2 7 4 0 2 12 0.24 0.24
62 K -1 5 -1 -3 -1 0 -4 -3 1 -6 -5 4 -5 -3 3 -2 -3 1 -1 -4 4 28 3 1 2 3 0 2 3 0 0 25 0 1 16 3 2 2 2 1 0.81 0.53
63 Q -1 -1 -2 -3 0 4 -1 -4 0 0 0 -2 0 -3 5 -2 -2 -1 1 -2 6 3 2 1 2 17 3 1 2 6 8 2 3 1 31 2 2 1 5 3 0.61 0.43
64 Y -6 3 -6 -7 0 -5 -6 -4 0 -3 -6 -3 -6 1 -7 -3 -6 2 9 -6 0 16 0 0 2 0 0 2 2 2 0 2 0 4 0 3 0 2 63 0 2.17 0.99
65 P -2 6 -1 -3 0 -2 -5 -3 1 -6 -3 0 -6 -6 4 0 -3 -7 -2 -3 4 42 3 2 2 2 0 2 3 0 3 5 0 0 20 6 2 0 2 2 1.06 0.63
66 M -3 -2 -2 -5 0 -1 -2 -3 0 1 2 -2 5 1 -2 -3 -1 1 3 1 2 2 2 0 2 2 2 2 3 9 19 3 17 5 2 2 3 2 10 10 0.44 0.32
67 S 0 -1 1 -1 2 -1 -6 -2 1 -7 -3 -1 -7 -7 4 3 2 -7 0 -2 7 4 5 4 3 3 0 4 3 0 4 4 0 0 22 18 10 0 3 4 0.55 0.39
68 Q -1 0 0 0 2 0 0 -1 2 0 -1 0 2 1 0 -1 0 4 1 -1 5 5 5 5 5 5 5 5 5 5 5 5 5 5 5 5 5 5 5 5 0.09 0.08
69 E 1 0 0 -1 -3 0 3 -1 1 -1 -2 2 -2 -2 -1 0 -1 -3 -1 -1 15 4 4 3 0 3 20 4 4 4 4 12 1 2 3 5 4 0 2 5 0.17 0.20
70 A 2 -1 -3 -1 -5 3 4 -4 1 -3 -2 1 1 -2 -4 -2 -2 -2 -1 -2 16 2 1 3 0 13 29 1 4 2 5 9 3 2 0 1 2 1 3 3 0.50 0.42
71 R -2 4 -3 -3 -2 2 -1 -3 -1 -1 1 3 0 -3 -4 -1 0 0 -1 -3 2 22 1 1 1 9 3 2 1 3 16 21 2 1 0 4 5 1 2 1 0.44 0.36
72 L 1 0 -1 1 -3 3 3 -3 -2 -2 -3 3 -3 -5 -1 -2 -2 -1 -2 -2 12 4 3 9 1 12 23 2 1 3 2 17 1 0 2 2 2 1 1 3 0.44 0.36
73 G 1 -3 -3 -1 -1 0 5 2 -1 1 -3 -1 -4 -3 -3 -2 -1 -6 -3 0 11 1 1 2 1 3 36 15 2 7 2 3 0 1 1 2 4 0 1 7 0.52 0.42
74 I -1 -2 -6 -5 -2 -4 -4 -6 -6 5 3 -5 3 -2 -6 -5 -3 -6 -5 3 6 2 0 1 1 1 1 0 0 32 29 0 6 1 0 0 1 0 0 17 0.97 0.52
75 K -1 4 0 1 -2 2 3 -4 0 -3 -4 4 -2 -4 -5 -2 -2 -1 -1 -4 4 18 3 7 1 10 19 1 2 1 1 21 1 1 0 3 3 1 2 1 0.60 0.42
76 P -1 2 0 0 -2 1 3 -3 -1 -3 -4 4 -3 -5 2 -1 -1 -5 -3 -2 5 12 4 6 1 5 17 2 1 1 2 23 1 0 9 5 4 0 1 3 0.44 0.34
77 H -4 -2 -2 -3 -2 5 2 -4 5 0 -2 -1 2 -1 -3 -2 -2 2 2 -3 1 2 2 1 1 30 13 1 13 5 4 3 5 3 1 2 3 2 8 1 0.74 0.51
78 I -3 -4 -6 -6 -1 -3 -6 -6 -6 6 3 -6 -1 0 -6 -4 -3 -5 -4 3 2 1 0 0 1 1 0 0 0 39 24 0 1 4 0 1 1 0 0 22 1.08 0.55
79 Q -1 1 2 3 -2 3 3 -3 0 -3 -3 2 -2 -5 -3 -1 -1 -2 -4 -3 4 7 8 16 1 15 18 1 2 2 2 13 1 0 1 4 3 1 0 1 0.49 0.36
80 R -2 2 -1 3 0 0 4 -3 -1 -4 -4 2 -1 -2 -3 -1 -1 -5 -1 -4 2 10 2 16 2 4 30 2 1 1 1 13 2 2 1 4 3 0 2 1 0.57 0.41
81 L -3 -1 -1 -4 -2 -2 -3 -4 0 -1 4 -3 7 1 -4 -3 -3 -1 -1 -3 2 4 4 1 1 1 2 1 2 2 39 1 28 5 1 1 1 1 2 0 0.98 0.55
82 L -3 -2 -5 -5 0 -1 -1 -6 -2 1 5 -1 1 -1 -5 -3 -3 0 -2 -2 1 2 0 0 2 3 5 0 1 7 60 4 3 3 0 2 2 1 1 2 0.88 0.50
83 D 0 1 -1 2 -2 2 3 -2 -1 -3 -3 2 -2 -3 -2 1 -1 -1 -2 -3 9 7 2 11 1 9 23 2 1 1 2 12 1 1 1 9 2 1 1 2 0.33 0.26
84 Q 1 2 1 0 -4 2 -1 -2 1 -2 0 2 0 -2 -3 1 0 0 0 -2 12 9 6 4 0 11 3 2 3 1 8 16 2 2 0 10 4 1 3 2 0.19 0.19
85 G -2 -2 0 1 -5 -2 -2 6 -1 -6 -6 0 -5 -6 -2 -2 -4 0 -5 -3 2 3 4 7 0 2 3 60 2 0 1 7 0 0 2 2 0 2 0 2 1.17 0.57
86 I -2 -1 -3 -4 -1 -1 -2 -5 0 4 1 -2 0 1 -4 -3 -1 2 2 2 2 3 1 0 2 3 2 0 3 30 14 3 2 6 0 2 3 3 6 14 0.45 0.28
87 L -1 -5 -6 -6 0 -5 -6 -6 -6 7 1 -5 0 -1 -5 -3 -2 -5 -4 2 4 0 0 0 2 0 0 0 0 59 11 0 2 3 0 3 3 0 0 10 1.30 0.59
88 V -2 4 -3 -1 -1 3 2 -3 -1 0 -3 1 0 -4 -2 -1 0 -4 -1 1 2 25 0 2 1 12 13 2 2 7 2 6 2 0 2 3 5 0 2 11 0.37 0.35
89 P -2 0 -2 -2 -6 -1 2 -3 2 -3 -2 0 -5 -5 6 -2 -2 -6 -2 -2 3 5 2 2 0 3 14 2 4 2 4 6 0 0 42 3 2 0 2 3 0.90 0.61
90 C -2 -1 -1 -4 5 -2 -2 -2 -4 -2 -3 -2 -4 -2 -2 5 0 -5 -1 -2 2 3 2 0 13 2 2 2 0 2 3 2 0 2 2 51 4 0 2 2 0.93 0.67
91 Q -1 0 0 0 2 0 -1 -1 2 0 -1 0 2 0 0 -1 0 3 1 -1 5 5 5 5 5 5 5 5 5 5 5 5 5 5 5 5 5 5 5 5 0.03 0.09
92 S 0 0 0 -3 -3 -2 -3 0 -3 -1 -1 0 -3 0 -3 5 0 -4 -3 -1 5 4 4 0 0 0 0 6 0 4 5 5 0 4 0 48 4 0 0 4 0.47 0.41
93 P 0 -1 0 -1 1 0 0 -1 0 -3 -2 -1 -3 -4 5 -1 0 -4 0 -2 9 4 5 3 3 3 5 3 3 0 4 4 0 0 35 3 6 0 3 3 0.52 0.32
94 W -2 0 -2 -4 3 -2 -1 -3 0 -2 -2 -4 0 4 -5 -2 -2 9 4 -2 3 5 2 0 7 2 4 2 2 2 2 0 2 15 0 3 2 28 12 3 0.98 0.52
95 N 2 -1 4 -2 2 -2 -2 2 -2 -3 -3 -2 1 -4 -3 2 1 -4 -4 -2 20 3 19 0 5 1 1 13 1 1 2 1 4 0 1 19 7 0 0 2 0.41 0.35
96 T 2 -1 -2 -3 -1 -3 -3 -1 -1 -3 -3 -2 -2 0 -1 4 2 -4 -2 -1 19 3 1 0 1 0 0 4 1 1 2 1 1 4 3 41 12 0 1 3 0.55 0.45
97 P -3 -4 -3 -3 -6 -3 -4 -2 -3 -5 -2 -1 -3 -6 8 -3 -1 -6 -6 -2 2 1 1 1 0 1 0 3 1 0 4 4 1 0 73 1 3 0 0 3 1.99 0.90
98 L -1 -4 -1 -3 1 -4 -3 -4 -4 3 2 -4 0 0 -2 -3 -2 -4 0 4 5 0 3 1 3 0 1 0 0 18 16 0 2 4 2 1 1 0 3 33 0.45 0.35
99 L -2 -2 -4 -4 -3 -2 -1 -4 0 1 3 -3 1 1 -2 0 -1 3 -1 3 1 2 0 0 0 1 4 1 2 5 34 1 2 7 2 7 2 5 1 21 0.38 0.30
100 P -3 -4 -1 -4 -2 -3 -1 -4 -4 0 3 -4 2 4 3 -3 -3 0 0 0 1 0 3 0 1 0 4 1 0 5 28 0 6 20 18 1 1 1 2 5 0.53 0.38
101 V -1 -4 -5 -5 -2 -3 -4 -2 -5 1 -2 -5 -1 1 -3 -2 -1 -5 -4 6 5 1 0 0 1 1 1 3 0 4 1 0 1 6 2 3 2 0 0 68 1.10 0.63
102 K -1 0 0 0 2 0 0 -1 1 0 -1 0 1 0 0 0 0 3 -2 -1 5 5 5 5 5 5 5 5 5 5 5 5 5 5 5 5 5 5 0 5 0.02 0.10
103 K -1 0 -2 -3 -5 -1 -1 -3 -2 -4 -3 7 -1 -5 0 -3 -3 -5 -4 -4 5 2 1 0 0 1 2 1 1 1 3 73 1 0 4 1 1 0 0 1 1.37 0.63
104 P -1 -1 -3 -4 -5 -1 -2 -4 -1 -3 -4 6 -4 -5 5 -2 -2 -5 -5 -4 4 2 1 0 0 2 1 0 1 2 1 53 0 0 27 3 2 0 0 0 1.23 0.60
105 G -1 -2 0 5 -4 0 0 3 1 -4 -4 1 -4 -4 -1 -1 -2 -4 -4 -3 4 2 4 34 0 4 4 25 3 1 1 8 0 0 2 3 2 0 0 1 0.62 0.33
106 T 0 -1 2 0 -2 -1 0 2 0 -2 -2 1 -1 -2 0 1 2 -3 -2 -2 5 2 11 5 1 2 6 19 3 1 2 8 1 1 4 11 15 0 1 2 0.21 0.15
107 N -2 -1 2 0 -3 0 -1 4 -1 -4 -4 1 -3 -4 -1 0 1 -4 -4 -3 1 2 9 5 1 5 4 40 1 1 1 8 0 1 3 8 9 0 0 2 0.51 0.30
108 D -1 -1 0 3 -2 1 2 -1 -1 -2 -3 2 0 -3 -1 2 1 -4 -3 -2 3 2 2 17 1 5 13 4 1 2 1 14 3 0 2 16 8 0 0 3 0.27 0.21
109 Y -3 -1 -1 -3 -3 -2 -2 -3 -2 -1 1 -2 0 1 -2 -2 -2 8 5 -1 2 4 3 1 0 1 2 2 0 4 15 2 2 5 2 3 2 22 24 3 0.82 0.35
110 R -5 8 -4 -5 -3 -1 -4 -5 -1 -6 -4 -1 -1 -6 -3 -2 -4 0 -5 -5 0 83 0 0 1 2 0 0 1 0 1 1 2 0 1 3 0 2 0 0 2.08 0.83
111 P -2 -4 -4 -5 -2 -3 -4 -5 -3 0 2 -4 6 4 4 -2 -3 -1 -2 -1 3 0 0 0 1 1 0 1 1 3 22 0 21 20 19 2 1 1 0 3 0.78 0.43
112 V -1 -5 -5 -5 9 -5 -3 -4 -5 -1 -3 -5 -1 -3 -5 -3 0 -5 -3 4 5 0 0 0 49 0 2 1 0 2 1 0 2 1 0 1 5 0 1 28 1.70 0.67
113 Q -3 -3 -3 -4 -1 4 -3 -2 0 4 -1 -2 -1 -2 -3 -3 -1 -5 -3 4 1 0 1 0 1 23 1 3 2 22 4 1 1 1 1 1 2 0 0 34 0.69 0.44
114 D -3 -3 0 7 -5 -2 0 -2 0 -4 -4 -3 1 -4 -3 -1 0 -5 -1 -4 1 0 3 69 0 0 2 3 2 0 1 0 4 0 0 4 6 0 2 0 1.26 0.52
115 L -2 -3 -4 -4 1 -3 -4 -3 2 -1 3 -3 -1 2 -4 -2 -3 2 6 -2 3 0 0 0 3 0 0 2 5 2 33 0 0 8 0 4 0 2 35 0 0.73 0.38
116 R -1 6 -3 0 1 0 -2 -2 1 -5 -4 0 -4 -4 -1 0 -1 3 -4 -4 4 55 0 6 3 3 0 3 3 0 0 3 0 0 3 6 3 4 0 0 0.94 0.53
117 E 1 0 -1 0 -1 2 3 -1 0 -2 -2 2 -1 0 -1 0 -1 -3 -1 -2 13 4 2 4 2 8 20 3 2 2 3 16 2 4 3 4 2 0 2 2 0.17 0.18
118 V -1 -3 -4 -4 -3 -3 -4 -2 -4 2 3 -3 1 0 -1 -1 -1 -3 -2 3 4 0 0 0 0 0 0 3 0 12 37 0 3 3 3 6 3 0 0 21 0.43 0.29
119 N -4 -3 8 -2 -5 -2 1 -3 2 -5 -5 0 -4 -5 -4 0 -3 -5 -4 -5 1 0 69 0 0 0 9 1 5 0 1 6 0 0 0 5 1 0 0 1 1.55 0.57
120 K 2 1 1 -1 1 1 2 -3 -1 -1 -3 4 -2 -5 -4 0 -2 -2 -3 -3 18 5 6 4 3 6 12 2 1 5 2 23 1 0 0 7 2 1 1 1 0.38 0.30
121 R 1 2 -2 -4 -1 -2 -3 -3 1 4 -1 -1 1 0 -4 -3 -2 0 -2 3 12 12 2 1 1 2 1 1 3 21 4 4 3 5 0 1 2 1 1 21 0.40 0.28
122 V -2 -4 -5 -6 -1 -5 -4 -6 -6 -1 -3 -4 -2 -6 -4 -2 7 -7 -6 3 4 1 0 0 1 0 1 0 0 4 2 1 1 0 1 3 59 0 0 21 1.51 0.77
123 E -3 0 -2 -3 -2 -1 1 -4 -1 3 -2 3 0 -2 0 -3 -2 -5 -3 3 2 5 2 1 1 2 10 1 2 19 3 17 2 1 5 1 2 0 1 23 0.45 0.32
124 D -3 1 -1 2 -2 -2 -2 -3 -1 -2 -2 5 -3 -1 2 0 1 -2 -3 -4 1 6 2 10 1 2 1 2 2 2 4 36 1 3 9 6 9 1 1 1 0.57 0.40
125 I -2 -1 2 4 1 1 0 -2 1 0 -1 -1 0 -1 -1 -1 -1 -4 0 0 3 4 9 23 3 6 6 3 3 6 5 3 3 3 3 3 4 0 4 6 0.20 0.22
126 H 0 1 1 -1 1 0 -1 -1 3 -1 -2 1 0 -1 -1 0 1 -3 0 0 9 8 6 3 3 5 3 3 8 3 3 11 3 3 3 6 9 0 3 7 0.10 0.14
127 P -1 -5 -3 -5 -2 -3 -3 -4 2 -3 -3 -2 -4 2 3 0 -3 -1 8 -2 5 0 1 0 1 1 2 1 4 1 2 2 0 8 15 6 2 1 44 2 1.18 0.61
128 T -1 -3 -3 -4 -2 -1 -4 -2 -2 -1 -3 -2 -2 -6 7 -2 1 -6 -5 0 4 1 1 1 1 4 0 3 1 4 3 2 1 0 55 3 8 0 0 6 1.33 0.65
129 V -3 -5 -2 -5 -1 -2 -5 -5 -5 4 4 -5 4 -1 -5 -4 -1 -5 -4 3 2 0 2 0 1 2 0 1 0 19 34 0 10 2 0 0 4 0 0 21 0.82 0.43
130 P 0 -3 -6 -6 -6 1 -3 -6 -6 -6 -4 -2 -6 -7 8 -3 -5 -7 -6 -6 7 2 0 0 0 5 2 0 0 0 2 3 0 0 74 2 0 0 0 0 2.24 0.97
131 N -3 3 5 0 -2 -2 -3 -3 4 -1 1 0 0 -3 -3 -1 -2 0 -2 -1 1 14 28 5 1 1 1 1 9 3 14 5 2 1 1 4 2 1 1 4 0.48 0.35
132 P -3 -2 -5 -6 -1 -1 -5 -6 -5 6 -1 -5 2 -2 3 -2 -1 -6 -1 1 2 2 0 0 1 3 0 0 0 46 4 0 5 1 17 4 3 0 2 8 1.00 0.54
133 Y -1 -3 0 5 -5 1 2 -2 2 -3 -2 -1 -2 -4 0 0 -1 -4 3 -3 5 1 3 30 0 5 11 3 5 1 4 2 1 0 4 6 3 0 12 2 0.52 0.36
134 N -2 -2 0 5 -6 -1 4 -2 -3 -4 -3 -3 -3 -5 -4 -1 2 -3 -4 -3 2 2 5 31 0 2 31 3 1 1 3 0 1 0 1 3 13 0 0 2 0.86 0.52
135 L -2 -4 -5 -6 1 -2 -4 -6 -1 4 4 -5 3 -1 -4 -2 0 -5 -4 0 3 1 0 0 3 2 1 0 1 22 44 0 7 3 0 3 5 0 0 5 0.79 0.45
136 L -3 -3 -4 -6 -5 -1 -5 -6 -3 2 5 -3 1 3 -1 -4 -1 -4 -2 0 1 1 1 0 0 3 0 0 1 10 56 1 2 10 3 1 3 0 1 4 0.86 0.49
137 S -1 -3 0 6 -5 -1 2 -3 -1 -4 -4 -3 -3 -4 -4 2 0 -6 -2 -2 6 1 3 43 0 2 11 2 1 1 1 1 1 1 0 17 4 0 2 3 0.84 0.50
138 G -1 3 0 -1 -1 3 1 -2 1 -3 -1 2 -1 -3 -2 1 1 -2 -2 -2 4 14 4 2 1 15 11 2 3 0 6 13 1 1 1 9 8 1 1 2 0.27 0.24
139 L -3 -5 -6 -6 -5 -5 -6 -6 -6 2 6 -2 0 -1 -6 -5 -3 -5 -2 0 2 0 0 0 0 0 0 0 0 9 72 3 2 2 0 0 1 0 1 6 1.31 0.63
140 P 1 1 0 -2 1 0 -1 0 3 -3 -3 0 -2 -3 3 1 0 -4 -2 -2 11 10 4 1 4 4 3 7 7 1 2 5 1 1 18 12 5 0 1 3 0.28 0.22
141 P -1 -1 -1 -3 0 -1 -2 5 0 -5 -3 1 -3 -5 3 -1 -2 -5 -3 -4 5 4 3 1 2 2 2 44 2 0 2 9 1 0 15 3 2 0 1 1 0.75 0.44
142 S 4 -2 0 2 -3 0 0 0 0 -3 -3 0 -3 -4 -3 2 1 -4 -3 -2 34 2 4 10 0 3 6 5 2 1 2 4 0 0 1 14 8 0 0 2 0.39 0.29
143 H 1 1 1 -1 1 1 -1 0 4 -1 -1 1 0 -1 -2 0 0 -1 0 -1 15 6 6 3 4 5 3 5 12 3 5 9 2 2 2 4 4 1 4 3 0.11 0.10
144 Q -2 2 -1 -1 0 2 -1 -3 -1 -1 -3 4 -1 -4 -2 1 2 -4 -2 -1 2 9 2 3 2 11 3 2 1 3 2 26 1 0 2 9 16 0 1 5 0.38 0.30
145 W -3 -2 -4 -4 1 -3 -4 -4 1 1 -1 -3 0 3 -4 -3 -2 8 5 0 1 2 0 0 3 0 0 1 4 8 5 0 2 13 0 1 2 23 25 7 0.93 0.39
146 Y -3 -2 -4 -4 -4 -4 -4 -4 0 0 -1 -2 1 7 -4 -4 -3 -1 5 -1 1 3 0 0 0 0 0 0 2 5 4 3 3 49 0 0 0 0 20 3 1.02 0.46
147 T 0 -3 -2 -1 2 -2 -2 -3 -3 -1 -2 -2 0 -4 0 4 4 -4 -3 -1 4 0 0 3 5 0 0 0 0 3 3 0 2 0 4 40 32 0 0 3 0.63 0.40
148 V -1 0 -1 -2 0 -1 -1 -2 -1 -1 -1 3 -2 -1 -3 0 2 -3 -1 2 4 2 2 0 2 2 2 2 2 2 2 25 0 2 0 7 20 0 2 21 0.22 0.23
149 L -3 -3 -3 -4 -1 0 -4 -4 -4 3 5 -3 1 1 -4 -3 -3 -3 -1 0 1 0 1 0 1 5 0 1 0 18 58 0 2 4 0 1 0 0 1 5 0.71 0.34
150 D -4 -4 0 8 -5 -3 0 -2 -3 -5 -5 -3 -5 -5 -4 -1 -3 -6 -5 -5 1 0 2 83 0 0 4 2 0 0 1 0 0 0 0 3 0 0 0 1 1.85 0.63
151 L -2 -4 -4 -4 -1 -3 -4 -2 -2 1 5 -4 1 0 -1 -2 -2 -3 -3 0 2 0 0 0 1 0 0 3 1 7 68 0 3 2 3 3 1 0 0 4 0.76 0.36
152 K 1 3 -1 -2 -1 0 -1 -2 -1 -2 -1 3 -1 -1 -2 0 1 -2 0 -1 15 21 1 0 2 3 2 1 1 2 4 24 1 3 1 4 9 1 3 3 0.26 0.20
153 D 0 0 2 3 -1 0 1 -1 0 -3 -3 0 -2 -3 -2 4 -1 0 -3 -3 6 4 9 17 1 4 7 2 2 0 2 4 1 1 0 36 2 2 0 1 0.38 0.25
154 A 3 -3 -2 -2 -1 -3 -2 5 -3 -3 -2 -3 -1 -4 -1 -1 -1 -4 -4 -1 26 1 0 2 1 0 1 49 0 0 3 0 1 0 3 2 3 0 0 4 0.74 0.34
155 F -1 -1 2 -1 -2 -1 -1 -2 3 0 0 -1 0 2 -2 0 -1 -1 3 0 1 1 13 1 0 1 1 1 13 1 14 1 0 13 1 13 1 0 13 13 0.13 0.07
156 F -5 -2 1 -4 -4 -3 -4 -5 7 -5 -3 -4 -3 6 -6 -4 -5 8 1 -5 0 3 7 1 0 1 1 0 28 0 3 0 0 29 0 0 0 21 4 0 1.68 0.71
157 C -2 0 1 -4 4 7 -2 -4 0 -5 -3 -2 -3 -6 -5 2 -2 -5 -4 -5 2 4 6 0 9 54 0 1 2 0 3 1 1 0 0 14 2 0 0 0 1.28 0.69
158 L -4 -5 -6 -6 -1 -3 -5 -5 0 6 3 -5 0 -3 -5 -5 -3 -5 -4 3 0 0 0 0 1 1 0 1 2 45 24 0 1 0 0 0 1 0 0 22 1.10 0.53
159 R -2 5 -3 -4 -3 -2 0 -4 -2 -5 -3 0 -3 -4 6 -3 -3 -2 -5 -5 2 30 1 0 1 1 6 1 1 0 3 5 0 1 43 1 1 1 0 1 1.28 0.62
160 L -4 -5 -5 -5 -4 -4 -3 -5 -4 3 4 -5 5 -2 -5 -5 -3 -4 -4 2 0 0 0 0 0 0 2 1 0 18 43 0 17 1 0 0 1 0 0 14 1.01 0.50
161 H 2 2 0 1 -3 -1 1 -3 5 -3 -4 1 -3 -3 -3 1 0 -4 -2 -2 23 11 3 7 0 1 8 1 15 1 1 10 0 1 0 9 7 0 0 2 0.38 0.31
162 P -1 -2 -3 0 -4 -1 4 -4 -2 -4 -4 1 -4 -5 6 -2 -2 -5 -4 -3 5 2 1 5 0 2 32 1 1 1 1 9 0 0 35 2 2 0 0 1 1.00 0.54
163 T 0 -1 0 2 -3 2 3 2 -1 -3 -4 0 -3 -3 -2 1 -1 -4 -3 -2 7 2 4 13 1 8 23 15 1 2 1 5 0 1 1 10 2 0 1 4 0.32 0.25
164 S -1 -4 -1 6 1 -3 0 -3 1 -5 -5 -3 -5 -5 -4 4 -2 -6 -4 -4 5 1 1 39 3 1 5 1 4 0 1 0 0 0 0 37 1 0 0 1 1.07 0.59
165 Q -2 3 -3 -3 0 5 2 -4 -3 2 -3 2 -2 -4 -4 -1 -2 0 -3 0 2 15 0 0 2 27 13 1 0 12 0 12 0 0 0 3 1 1 1 6 0.57 0.41
166 P -1 -1 -2 1 -2 0 3 -3 3 -4 -3 0 -3 -1 4 -1 -3 5 2 -4 4 3 1 7 1 3 18 1 7 1 3 6 0 3 24 3 1 9 7 0 0.58 0.36
167 L -4 0 -3 -2 -3 -1 -3 -5 -4 1 2 6 -1 -3 -4 -4 -3 0 1 -2 0 3 0 2 1 2 0 0 0 9 19 52 1 0 0 0 1 2 5 2 0.90 0.53
168 F -2 -5 -4 -5 -1 -4 -4 -4 -1 -3 -3 -4 -2 5 -5 -1 6 -4 -3 -4 3 0 0 0 2 0 0 1 2 1 2 0 1 26 0 4 57 0 0 0 1.40 0.70
169 A 7 -4 -4 -4 -3 -4 -4 -1 -5 -2 -4 -4 -4 -5 -4 -1 -1 -5 -5 -3 81 0 0 1 0 0 1 3 0 2 1 0 0 0 0 3 4 0 0 1 1.53 0.74
170 F -5 -3 -6 -6 -5 -6 -6 -6 -5 -3 -3 -5 -2 9 -6 -5 -5 -3 -1 -4 1 2 0 0 0 0 1 1 0 1 1 0 1 87 0 1 1 0 1 1 2.63 0.94
171 E 0 2 0 -1 1 1 2 -2 -1 0 -2 1 -2 -3 -1 1 1 -3 -1 0 5 13 4 1 3 4 18 2 1 5 2 7 0 1 2 9 12 0 3 7 0.17 0.16
172 W -2 -3 -2 -3 2 -2 -2 -2 -3 -1 -2 -2 -1 0 -3 -1 4 8 0 0 3 1 1 1 5 1 3 2 1 3 4 2 1 3 1 3 33 21 3 7 0.79 0.36
173 R -2 3 -1 -1 -3 1 2 -2 4 -2 -2 2 -2 -2 2 -1 0 -3 -2 -2 3 15 2 2 1 6 13 3 13 2 3 13 1 2 10 3 7 0 1 2 0.32 0.19
174 D -1 -1 2 4 -1 0 1 0 0 -1 -2 -1 -1 -2 -1 0 0 -2 -1 -1 6 3 9 28 1 3 8 9 2 3 5 3 1 2 3 4 4 1 2 4 0.24 0.10
175 P 0 0 -1 -1 -1 0 0 0 -1 0 -1 0 -1 -1 4 0 0 -1 -1 0 6 4 3 4 1 3 6 6 1 6 6 4 2 2 25 6 5 1 2 5 0.26 0.07
176 E 0 0 0 1 0 0 1 0 1 -1 -1 0 -1 0 0 0 0 -1 0 0 6 5 4 8 2 3 13 9 5 5 6 4 2 4 4 6 7 1 2 6 0.04 0.01
177 M 0 0 0 0 -1 0 0 1 -1 0 -1 0 0 -1 1 1 1 0 -1 0 5 4 3 4 1 2 8 10 2 6 6 4 2 2 8 9 14 1 2 7 0.06 0.04
178 G 0 -1 -1 -1 0 0 -1 3 0 -1 -1 -1 -1 -2 0 0 3 -1 -1 -1 6 3 3 3 2 3 4 23 3 3 5 4 1 2 3 5 21 1 2 3 0.19 0.10
179 I 0 1 0 -1 -1 0 0 0 0 0 -1 0 0 0 2 0 0 -1 0 0 5 8 5 3 1 3 5 7 3 6 6 5 2 5 11 5 5 1 5 9 0.05 0.03
180 S -1 0 0 -2 -2 -1 -1 0 1 -1 0 0 -1 1 0 1 0 0 3 -1 3 6 4 1 0 3 3 8 3 2 8 6 2 7 5 13 7 1 14 3 0.11 0.12
181 G -2 -2 0 -3 -5 0 -2 6 -2 -4 -5 -2 -3 -5 -3 -1 -1 -5 -4 -3 1 2 3 1 0 4 2 70 1 1 1 2 0 0 1 3 4 0 1 2 1.33 0.58
182 Q -3 -3 -3 -4 -2 6 -3 -4 6 -3 3 -2 -2 -2 0 -2 -1 -5 -3 -2 1 1 0 0 1 34 0 1 17 1 27 2 1 2 4 3 3 0 0 2 0.85 0.54
183 L -5 -5 -6 -7 -6 -5 -6 -6 -1 -4 2 -6 -2 5 -3 -4 -5 3 7 -4 0 0 0 0 0 0 0 0 1 0 22 0 1 26 2 1 0 3 43 0 1.65 0.73
184 T -2 -1 -3 -2 1 3 5 -3 0 -4 -4 -2 -3 -5 -2 -2 4 -5 -4 -4 3 3 0 1 3 15 40 2 3 1 1 1 1 0 1 2 24 0 0 1 0.88 0.54
185 W -5 -5 -6 -6 -1 -5 -6 -6 -4 -4 -4 -6 -4 7 -2 -4 -5 10 5 -5 1 1 0 0 1 0 0 0 0 1 1 0 0 40 3 1 1 33 16 0 2.18 0.83
186 T -2 1 1 -3 -1 -1 -1 -4 -2 -1 2 1 -1 -4 -3 -1 5 -4 -4 0 1 8 7 0 1 2 3 0 1 2 19 8 1 0 1 2 38 0 0 5 0.50 0.38
187 R -3 5 -3 -5 -1 -2 -4 -4 -1 -2 -3 -2 -1 -4 -5 -3 -1 -1 -2 5 1 37 1 0 2 2 0 1 1 1 1 1 1 1 0 1 3 1 1 43 1.04 0.58
188 L -3 -5 -6 -6 -3 -4 -5 -6 -5 -1 4 -5 9 -2 -5 -4 -3 -5 -4 -1 1 0 0 0 1 0 0 0 0 1 41 0 46 1 0 1 1 0 0 4 1.69 0.74
189 P -2 -5 -5 -5 -1 -4 -5 -5 -4 -5 -6 -5 -6 -2 8 -1 -3 -6 -3 -3 4 0 0 0 1 0 0 1 0 1 0 0 0 2 79 5 1 0 1 2 2.34 0.92
190 Q -4 -2 -3 -4 -5 5 -2 -5 -3 -3 -2 -3 1 7 -2 -3 -4 -3 1 -4 1 2 1 0 0 26 3 1 0 0 2 0 4 53 2 1 0 0 2 0 1.38 0.61
191 G -3 -2 -3 -4 -5 -4 -3 7 -5 -5 -6 -4 -5 -5 -5 -3 -4 -5 -5 -3 1 3 0 0 0 0 2 86 0 0 1 0 0 0 0 1 0 0 0 2 1.92 0.71
192 F -2 -4 -5 -5 -2 -4 -5 -4 -2 -1 5 -5 0 5 -2 -4 -3 1 1 -1 3 0 0 0 1 0 0 1 1 2 56 0 2 21 2 0 1 1 4 2 0.94 0.47
193 K -1 1 -1 -2 4 -1 -1 -4 2 -1 -3 4 -1 -3 -3 0 3 -4 -3 -1 3 6 2 2 11 2 2 0 5 3 2 28 1 1 0 4 23 0 0 4 0.50 0.36
194 N -3 -3 7 -1 -2 -3 -1 1 2 -3 -4 -2 -5 -5 -4 0 0 -6 -3 -5 1 1 59 2 1 0 5 9 4 1 2 1 0 0 0 5 5 0 1 0 1.24 0.62
195 S 5 -4 -3 -4 0 -3 -2 -1 -4 -4 -3 -2 -4 -3 -2 4 -1 -5 -4 -2 50 0 0 0 2 0 1 4 0 0 2 2 0 1 2 28 3 0 0 3 0.88 0.54
196 P -1 -3 -5 -5 -1 -4 -4 -2 -1 -3 -2 -4 -5 -6 8 -1 -1 -6 -5 -3 5 2 0 0 2 0 0 4 1 2 4 0 0 0 70 4 3 0 0 2 1.84 0.76
197 T 4 -2 -2 -2 -1 0 -2 0 0 -2 -3 -2 0 -2 0 1 3 -4 -2 -2 35 1 1 1 1 4 1 5 2 2 0 1 2 2 4 12 22 0 1 1 0.46 0.36
198 L 0 -2 -1 -3 0 -1 -2 -3 -1 2 1 -2 -1 0 -3 0 4 -4 0 0 7 2 2 0 2 2 1 1 1 11 14 1 1 4 0 4 36 0 3 6 0.38 0.31
199 F -3 -6 -6 -6 2 -3 -6 -6 -4 -4 -2 -6 0 8 -6 -5 -5 2 3 -4 2 0 0 0 4 2 0 0 0 0 3 0 2 73 0 0 0 2 7 0 2.06 0.82
200 N -1 0 0 0 2 5 0 -1 3 -1 -2 -2 4 -4 -4 -1 -1 -4 -3 -1 4 3 5 6 4 32 4 4 7 3 4 0 11 0 0 5 3 0 0 3 0.50 0.42
201 E -1 3 2 0 1 1 1 -1 1 -3 -2 0 0 -1 -1 0 0 -3 0 -3 5 21 11 5 3 6 12 4 3 0 3 5 3 3 3 4 6 0 3 0 0.22 0.21
202 A 3 -2 -3 -5 0 -1 -3 -3 -1 0 3 -4 2 1 -4 -3 -2 -2 -1 0 28 2 1 0 2 2 1 1 2 4 35 0 5 5 0 1 2 1 2 6 0.49 0.38
203 L -3 -4 -6 -6 -2 -3 -6 -5 -5 2 3 -5 9 -2 -6 -5 -3 -5 -2 1 2 1 0 0 1 1 0 1 0 11 23 0 47 2 0 0 1 0 2 8 1.55 0.77
204 H 0 -1 5 3 0 0 0 -2 2 -4 -4 -1 -2 -4 -4 0 -1 -5 -2 -3 6 3 34 17 2 4 5 2 6 1 1 4 1 1 0 7 4 0 1 2 0.64 0.43
205 R -1 2 1 1 -2 2 2 -2 1 -3 -3 3 -1 -3 -3 1 0 -1 -2 -3 5 13 7 8 1 10 11 2 4 1 2 16 1 1 0 9 6 1 1 1 0.30 0.27
206 D 0 -4 -3 2 0 -4 -1 -3 -1 3 0 -4 0 -4 -4 -2 -1 -5 -4 4 6 0 1 15 2 0 5 1 2 17 10 0 2 0 0 3 3 0 0 33 0.51 0.38
207 L -4 -5 -6 -6 -2 -3 -4 -6 -5 1 5 -3 1 4 -6 -5 -3 1 -2 -2 1 0 0 0 1 2 1 0 0 6 59 2 3 19 0 0 1 2 1 2 1.16 0.62
208 A 1 4 -2 0 -2 1 1 1 1 -3 -3 1 0 -3 -2 0 -1 -4 -2 -2 11 22 1 4 1 5 8 13 3 1 2 10 3 1 1 8 2 0 1 2 0.27 0.26
209 D -2 -1 0 3 -2 0 2 2 0 -3 -3 1 -1 -4 3 0 -1 -5 -4 -3 3 4 3 19 1 4 12 14 3 1 2 7 2 0 15 6 3 0 0 1 0.39 0.29
210 F 0 -2 0 0 2 0 0 0 2 0 0 -2 1 1 -3 0 0 4 1 0 6 0 6 6 6 6 6 6 6 6 6 0 6 6 0 6 6 6 6 6 0.09 0.14
211 R -2 2 0 0 0 1 -1 -2 1 1 0 1 2 0 0 -2 0 1 -1 -1 4 13 4 5 2 5 4 3 3 8 10 9 5 4 4 3 5 2 2 4 0.09 0.09
212 I -1 0 0 0 2 0 0 -1 2 0 -1 0 2 1 0 -1 0 4 1 -1 5 5 5 5 5 5 5 5 5 5 5 5 5 5 5 5 5 5 5 5 0.09 0.08
213 Q -1 1 0 0 -1 2 1 -1 1 -2 -2 3 -2 -1 2 0 -1 -3 -1 -2 4 7 4 6 1 9 10 4 3 2 3 17 1 2 11 8 3 0 2 3 0.22 0.16
214 H -1 0 1 1 1 0 1 0 5 -1 -2 1 -2 0 -1 0 -1 0 1 -2 3 4 7 8 3 4 10 7 15 3 4 7 1 3 3 5 3 1 5 2 0.22 0.14
215 P -1 0 -1 -2 -2 -1 -1 -1 1 0 2 0 0 -1 4 -1 -1 0 -2 0 4 5 3 3 1 3 3 4 3 5 21 5 2 3 20 4 4 1 1 6 0.25 0.15
216 D -1 0 1 3 0 1 1 1 2 -3 -2 0 -2 -2 -2 0 -1 2 -1 -1 4 4 7 16 2 6 9 13 5 2 4 6 1 2 2 6 4 3 2 4 0.18 0.13
217 L 0 -1 -1 0 1 0 0 -1 -1 1 0 1 0 -1 0 0 0 -1 0 1 7 3 2 5 3 3 5 5 2 8 9 9 1 2 4 7 6 1 3 15 0.02 0.04
218 I -2 -1 -2 -3 2 -2 -2 -2 -2 1 -1 0 -1 4 -1 -1 2 1 2 1 3 3 2 2 4 2 2 4 1 7 4 6 2 20 3 4 15 2 7 8 0.29 0.21
219 L 1 -5 -5 -1 5 -2 -4 -5 -2 0 3 -4 1 -2 -5 -3 -2 -4 0 4 10 1 0 4 11 2 1 1 1 5 23 1 4 2 1 2 3 0 3 29 0.64 0.39
220 L -1 -3 -5 -2 -2 -1 -3 -4 -4 2 4 -3 0 3 -2 -3 -2 -4 0 1 5 1 0 2 1 3 1 1 0 11 38 1 2 12 2 2 2 0 3 10 0.54 0.35
221 Q 1 -2 -2 -1 1 4 -2 -3 -2 1 -2 -2 -2 -3 -3 -2 -3 -5 -3 4 13 2 2 3 3 21 2 2 1 8 3 2 1 1 1 3 1 0 1 28 0.53 0.41
222 Y -4 -7 -7 -5 -1 -7 -7 -8 -2 -3 -4 -7 -6 3 -3 -7 -4 -4 9 -6 1 0 0 1 1 0 0 0 1 2 2 0 0 12 2 0 1 0 74 0 2.78 1.27
223 V -3 -5 -6 -6 -1 -3 -5 -4 -5 4 3 -3 3 2 -3 -5 -4 -5 -1 4 1 0 0 0 1 1 0 1 0 20 29 2 6 8 1 0 0 0 2 24 0.80 0.43
224 D -6 -6 -2 8 -3 -1 -4 -4 -6 -7 -4 -6 -7 -7 -6 -5 -6 -8 -3 -7 0 0 1 88 1 3 0 2 0 0 2 0 0 0 0 0 0 0 1 0 2.65 1.09
225 D -3 -6 -2 8 -8 -5 -3 -4 -6 -7 -8 -3 -7 -7 -6 -5 -6 -8 -3 -7 3 0 1 89 0 0 1 1 0 0 0 1 0 0 0 0 0 0 1 0 2.72 1.11
226 L -4 -6 -6 -3 -1 -6 -6 -7 -6 7 3 -6 -1 1 -6 -6 -4 -6 -3 1 1 0 0 2 1 0 0 0 0 53 23 0 1 5 0 0 1 0 1 9 1.34 0.62
227 L -3 -2 -4 -6 0 -5 -4 -5 -3 3 5 -5 0 -1 -5 -4 -3 -5 -3 2 1 3 1 0 2 0 1 1 1 15 54 0 2 3 1 1 1 0 1 13 0.98 0.50
228 L -4 -6 -5 -7 0 -6 -3 -7 -7 6 2 -6 -1 -4 -5 -5 -3 -1 -5 4 1 0 1 0 2 0 3 0 0 45 15 0 1 0 1 1 1 1 0 30 1.34 0.63
229 A 2 -4 -4 -5 1 -5 -5 -3 3 -2 -1 -5 -2 5 -3 -3 -2 0 6 0 19 1 0 1 3 0 0 2 7 2 4 0 1 20 1 1 3 1 27 7 0.89 0.50
230 A 2 -2 -1 -3 -2 -4 -4 0 0 -5 -4 -4 -4 -6 -5 6 2 -2 -4 -4 15 2 3 1 1 0 0 8 2 0 1 0 0 0 0 51 12 1 0 1 1.00 0.63
231 T -1 2 1 1 -3 0 2 -3 -1 -3 -3 3 -3 -3 2 0 1 -5 -4 -2 4 9 6 7 1 4 11 2 1 1 3 22 0 1 12 7 7 0 0 2 0.37 0.30
232 S -5 -2 2 3 -4 -5 -3 -4 -3 -6 -6 -4 -3 -6 -4 4 5 -7 -5 -5 0 2 10 17 0 0 1 1 1 0 1 0 1 0 1 28 35 0 0 1 1.17 0.71
233 E -1 0 -3 -3 -2 -1 2 -3 -2 -1 2 0 0 2 1 -3 -3 6 0 0 4 5 1 1 1 3 13 2 1 4 17 6 2 10 7 1 0 10 3 8 0.31 0.26
234 L 0 -2 -1 2 -6 2 5 -2 -1 -3 -4 0 -1 -4 -1 -2 0 -1 -3 -3 7 2 3 10 0 8 38 4 1 1 2 4 2 1 3 3 5 1 1 2 0.64 0.49
235 D -2 -1 -2 3 -2 1 5 -4 -1 -3 -3 -1 -2 -7 -3 0 0 -7 -6 -4 3 3 2 15 1 6 40 2 2 2 3 3 1 0 2 8 7 0 0 2 0.80 0.56
236 C -3 -8 -2 -8 6 0 -2 -3 10 -3 -4 -3 0 -8 -9 -3 -3 -9 -2 -2 3 0 2 0 14 4 3 3 53 2 2 2 2 0 0 3 2 0 2 3 2.33 1.06
237 Q -2 0 -2 -2 -1 -1 0 -4 1 1 3 0 1 0 -2 -2 -2 1 -1 0 3 5 2 2 2 3 7 2 4 8 30 6 4 3 2 3 3 2 2 7 0.31 0.20
238 Q 0 1 0 -1 0 3 3 -2 1 1 -3 1 -1 -3 -1 -2 0 0 -2 -2 7 6 4 4 2 12 18 4 3 7 3 8 2 1 3 4 6 1 2 3 0.25 0.22
239 G -1 2 1 0 -7 -2 -4 0 7 -2 -2 0 -1 -1 -3 -3 0 1 -2 -2 6 12 5 6 0 2 2 7 26 3 5 6 2 3 2 2 5 2 2 4 0.72 0.41
240 T -3 -5 -3 -5 -4 -5 -5 -3 -2 2 4 -3 -1 -2 -2 -3 3 -1 -4 2 1 0 1 0 0 0 0 2 1 9 46 1 1 1 2 2 20 1 0 11 0.79 0.47
241 R -1 4 -1 0 -2 2 3 -1 0 -2 -2 2 -2 -3 -4 -1 -2 -4 -2 -2 4 25 2 5 1 8 17 4 2 3 4 13 1 1 0 4 2 0 1 2 0.43 0.30
242 A 0 1 -1 0 -2 2 2 -2 1 -1 0 2 -1 -2 -3 0 0 -2 -2 -1 7 7 2 6 1 8 17 1 3 3 12 12 1 1 0 6 5 1 1 3 0.17 0.17
243 L -2 -5 -5 -6 -1 -5 -5 -6 -6 2 3 -5 1 -1 -3 -5 -1 -5 -4 6 2 0 0 0 1 0 0 0 0 8 22 0 2 2 2 0 3 0 0 53 1.12 0.56
244 L -3 -3 -6 -6 -1 -5 -6 -6 -5 -1 5 -4 2 4 -6 -5 -3 -4 -3 -2 3 1 0 0 1 0 0 0 0 3 62 1 4 18 0 0 1 0 0 2 1.28 0.61
245 Q -1 0 1 2 -2 4 3 -1 0 -3 -2 1 -2 -5 -3 0 0 -2 -4 -3 5 4 6 10 1 17 20 4 3 1 4 10 1 0 1 6 5 1 0 1 0.37 0.29
246 T 0 4 -2 -2 1 -1 0 -3 0 0 0 2 -1 -2 -3 -2 1 -1 -3 0 8 28 2 2 3 2 5 1 2 6 8 10 1 2 1 2 8 1 0 7 0.31 0.25
247 L -3 -5 -6 -6 0 -5 -6 -4 -6 1 6 -6 2 1 -6 -4 -5 -5 -4 -2 2 0 0 0 2 0 0 2 0 8 71 0 4 5 0 1 0 0 0 2 1.39 0.65
248 G 0 5 -2 -2 -3 2 0 1 0 -1 -3 1 -2 -5 -4 0 -1 -2 -3 -3 6 32 1 2 1 9 7 12 2 3 3 6 1 0 0 8 4 1 1 2 0.46 0.34
249 N 0 0 0 0 2 1 0 0 2 0 -1 0 1 -2 -3 0 0 3 1 0 6 6 5 6 5 5 6 6 5 6 6 6 5 0 0 6 6 5 5 6 0.07 0.12
250 L 3 -1 2 -3 -1 0 0 -3 5 -2 0 -2 -1 -1 -4 -1 -2 -2 1 -3 29 3 9 1 1 3 5 1 15 2 11 3 2 3 0 3 2 1 4 1 0.46 0.36
251 G -2 0 3 -2 -3 2 -2 5 0 -6 -5 1 -3 -5 -5 -2 -2 -6 -4 -5 3 4 12 2 1 10 2 45 3 0 1 9 1 1 0 3 2 0 1 1 0.90 0.51
252 Y -5 -4 -3 -7 -2 -6 -6 -7 1 -2 5 -6 2 2 -6 -6 -5 3 4 -1 0 1 2 0 1 0 0 0 3 1 55 0 4 8 0 0 0 4 15 3 1.25 0.63
253 R -3 2 -2 -4 -2 0 -2 -4 -2 -1 -3 4 -2 2 -4 -1 2 -1 4 -1 2 11 2 0 1 4 2 1 1 3 2 26 1 10 1 4 11 1 13 4 0.51 0.37
254 A 3 -5 -5 -3 1 -4 -3 -3 -5 3 3 -4 -1 -2 -3 -2 -2 -5 -4 3 22 0 0 1 3 0 2 2 0 13 25 0 1 1 1 3 2 0 0 22 0.57 0.36
255 S -3 0 5 -2 -3 1 -2 -3 -2 -6 -4 5 -3 -6 -3 2 -3 -6 -5 -5 2 4 23 1 1 5 2 2 1 0 2 36 1 0 1 17 1 0 0 0 0.98 0.57
256 A 2 0 -4 -4 -3 0 -2 -3 -1 -1 2 0 -1 0 4 -2 -2 0 -2 -1 15 6 0 0 1 5 2 2 1 3 18 7 2 4 22 2 2 2 1 5 0.36 0.28
257 K -1 1 -1 2 -5 0 3 -3 0 -5 -4 3 -2 -1 -2 3 0 -5 -4 -3 3 6 2 9 0 3 16 2 2 0 1 20 1 3 2 21 5 0 0 1 0.47 0.34
258 K -5 0 -1 -5 -7 -4 -1 -2 -5 -2 -6 8 -6 -7 -6 -5 -5 -7 -6 -6 0 3 2 0 0 0 3 4 0 2 1 81 0 0 0 0 0 0 0 0 2.21 0.94
259 A 2 -6 -6 -6 10 -6 -6 -6 -6 -1 -1 -6 2 -3 -6 0 -3 0 -2 -1 15 0 0 0 50 0 0 1 0 3 7 0 5 1 0 6 2 1 2 4 1.82 0.75
260 Q -2 1 -1 -2 -1 4 3 -4 3 -2 -3 1 -2 1 -3 0 -1 -1 -2 -2 3 6 2 2 1 21 19 1 7 3 2 8 1 7 1 7 3 1 1 3 0.44 0.33
261 I -5 -5 -6 -6 -1 -2 -6 -1 -5 1 1 -4 -4 7 -3 -3 -3 3 0 0 1 0 0 0 1 2 0 6 0 9 13 1 0 48 1 2 2 4 2 6 1.22 0.55
262 C 1 -2 -2 0 6 -1 -3 2 1 -2 0 -3 0 1 -1 -2 -3 4 0 -1 15 2 2 5 17 4 2 13 3 1 10 1 2 6 3 2 1 5 2 4 0.37 0.26
263 Q -1 4 -2 -3 1 4 -1 -3 -1 -2 0 2 -1 -3 -3 -1 0 1 -2 0 5 19 1 1 3 17 2 2 1 1 9 13 2 1 1 5 6 2 1 7 0.36 0.28
264 K -2 2 0 0 -4 2 1 -2 -1 -3 -3 3 -4 -5 2 1 2 -5 -2 -3 3 11 3 6 0 10 8 2 2 1 3 15 0 0 10 10 13 0 1 1 0.34 0.28
265 Q -3 1 -2 -2 -2 3 5 -3 -1 -3 -4 2 -1 -6 -5 1 0 -1 -3 -4 2 6 1 1 1 12 39 2 1 1 1 11 1 0 0 12 5 1 1 1 0.79 0.51
266 V -2 -5 -5 -4 -2 -5 -5 -2 -4 3 1 -5 -1 -3 -5 -4 0 -1 -4 6 2 0 0 1 1 0 0 3 1 16 11 0 1 1 0 1 6 1 0 53 1.07 0.53
267 K -1 0 0 1 -2 1 2 -1 0 -2 -2 2 -2 -4 -2 1 2 -4 -1 -1 5 4 4 7 1 6 17 3 2 2 3 11 1 0 1 10 16 0 3 5 0.22 0.20
268 Y -2 -6 -6 -5 -2 -6 -6 -6 -2 -4 -4 -4 -3 7 -6 -5 -5 -3 8 -3 4 0 0 1 1 0 0 0 1 1 1 1 1 37 0 0 0 0 47 2 2.10 0.84
269 L -4 -5 -5 -6 -1 -2 -5 -6 -5 -1 6 -2 0 -1 -5 -5 -4 -5 -4 -1 1 0 0 0 2 2 1 1 0 2 81 2 2 2 0 1 0 0 0 2 1.47 0.65
270 G -4 -1 -4 -5 0 -5 -3 7 -5 -6 -3 -5 -5 -6 -5 -2 -5 1 -6 -6 1 3 0 0 2 0 2 82 0 0 3 0 0 0 0 2 0 2 0 0 1.91 0.76
271 Y -4 -1 -2 -3 -1 -2 -4 -5 8 -2 -2 -1 -1 2 -2 -3 -4 -3 5 0 1 3 2 2 1 1 0 0 38 2 4 3 1 9 2 1 0 0 20 7 1.21 0.56
272 L -2 0 -2 -3 -2 0 -1 -3 0 4 1 0 1 -2 -4 -2 0 0 -1 3 1 6 1 1 1 5 4 2 3 25 11 6 3 1 0 1 7 1 1 19 0.26 0.21
273 L -2 -5 -5 -5 -4 -4 -3 -5 -5 5 2 -5 0 -1 -5 -4 -1 2 -1 4 2 0 0 0 0 0 2 0 0 40 15 0 1 2 0 0 3 3 2 26 0.90 0.44
274 K -1 -1 0 0 1 1 0 1 0 -4 -4 0 -3 -3 -3 4 1 -5 -4 -2 4 3 3 6 3 5 4 10 2 0 1 7 0 1 0 38 9 0 0 2 0.45 0.34
275 E 1 0 0 2 -2 1 1 1 0 -3 -3 1 -1 -4 2 0 0 -4 -2 -2 12 6 3 11 1 6 10 10 3 1 1 10 2 0 10 5 5 0 1 2 0.20 0.16
276 G -1 0 1 2 -2 0 2 4 -1 -3 -3 0 -2 -2 -1 -1 -1 -4 -4 -3 5 5 6 10 1 5 14 31 1 1 3 5 1 2 3 2 3 0 0 2 0.36 0.25
277 Q -2 -1 -3 -4 1 1 -2 6 0 -4 -4 0 -1 -4 -5 -1 -1 -2 -3 -4 2 3 1 1 3 7 3 57 2 1 2 6 2 1 0 4 3 1 1 1 1.02 0.53
278 R -3 3 -3 -5 -3 -3 -5 -5 -2 4 1 -3 1 -2 -2 -3 -2 -1 0 4 1 18 1 0 1 1 0 1 1 23 11 1 3 1 2 1 2 1 3 27 0.65 0.39
279 W 1 3 -2 -1 -1 1 0 -2 1 -3 -3 2 0 -3 -3 2 0 5 -2 -3 11 16 1 3 1 7 5 3 4 1 2 11 2 1 1 14 7 8 1 1 0.35 0.28
280 L -1 -3 -5 -5 -2 -4 -5 -5 -5 1 2 -2 4 -3 4 -3 1 -5 -4 2 6 1 0 0 1 0 0 0 0 6 19 3 12 1 22 1 10 0 0 16 0.67 0.41
281 T -3 -2 2 6 -3 -1 0 -2 -2 -4 -2 -3 -1 -5 -1 2 1 -2 -4 -3 2 2 7 40 1 3 6 2 1 1 4 1 2 0 3 14 8 1 1 2 0.73 0.45
282 E -2 0 -1 -1 -3 1 1 -3 -1 -3 -3 0 -1 -4 6 0 -1 -6 -5 -2 4 4 3 3 1 7 9 2 1 1 3 5 1 1 40 6 4 0 0 3 0.79 0.47
283 A 2 -1 -1 2 -4 0 3 -1 -1 -3 -4 1 -3 -5 -3 2 0 -5 -4 -2 17 3 2 13 0 4 22 5 1 1 1 8 1 0 0 14 5 0 0 3 0.39 0.32
284 R -5 3 0 -3 -3 -2 -3 -5 1 -4 -3 7 -2 -5 -5 -3 -2 -2 -5 -3 0 17 5 1 1 1 1 1 3 1 3 60 1 1 0 1 2 1 0 2 1.38 0.73
285 K -3 -2 -5 -5 0 -3 -5 -5 -5 5 0 2 -2 -4 -5 -3 1 -5 -4 5 2 2 0 0 2 1 0 0 0 28 7 14 1 0 0 1 7 0 0 35 0.87 0.51
286 E 1 0 0 1 -5 3 4 -4 -1 -4 -4 2 -2 -5 -4 0 -1 0 -3 -3 10 5 4 6 0 14 30 1 1 1 2 13 1 0 0 5 3 1 1 2 0.55 0.40
287 T 5 -3 -3 -1 1 -1 -3 -1 -4 -2 -3 0 -2 -4 -1 0 2 -5 -5 -1 47 1 1 3 2 2 1 4 0 2 2 6 1 1 3 7 12 0 0 4 0.63 0.46
288 V -3 -6 -6 -4 -5 -6 -6 -4 -6 6 1 -6 3 -4 -6 -5 -4 -6 -5 4 2 0 0 1 0 0 0 1 0 46 9 0 6 0 0 0 0 0 0 31 1.39 0.67
289 M 0 1 -2 -2 2 2 0 -2 -2 -1 2 1 1 -2 -3 -1 0 -4 -2 1 6 8 1 2 4 12 5 2 1 3 20 10 4 1 0 4 7 0 1 9 0.16 0.20
290 G -1 1 3 3 -3 2 2 -2 1 -4 -4 2 -1 -4 -4 1 0 -2 -3 -4 5 6 17 14 1 7 15 3 3 1 2 10 1 1 0 9 4 1 1 0 0.41 0.31
291 Q -3 -4 -6 -7 -1 -4 -6 -6 0 2 -2 -2 0 3 -6 -4 -3 10 3 -1 2 1 0 0 2 1 0 0 2 12 4 3 2 12 0 1 1 43 8 4 1.86 0.84
292 P -1 -1 -2 -3 -2 1 -1 -4 -2 -3 -4 0 -3 -6 7 -2 0 -6 -6 -3 4 3 2 2 1 5 3 1 1 1 2 7 1 0 56 3 5 0 0 2 1.37 0.73
293 T 0 3 -2 -3 -2 1 0 -4 -2 0 -2 1 -1 -3 2 -2 2 -2 -2 2 8 16 1 1 1 6 5 0 1 6 3 8 1 1 9 2 15 1 1 13 0.26 0.26
294 P -6 -6 -6 -6 -7 -6 -6 -6 -6 -3 -3 -2 -1 -7 8 -3 -1 1 -7 -6 0 0 0 0 0 0 0 0 0 2 3 3 2 0 78 3 4 2 0 0 2.42 1.11
295 K -1 1 0 -2 -1 1 -1 -3 1 -2 -2 4 -1 -2 -2 0 3 -5 -1 -2 4 8 3 2 2 6 4 2 3 2 3 25 1 1 1 6 23 0 2 3 0.41 0.36
296 T -2 -1 4 1 0 -3 -2 -3 -1 -3 -3 -1 -1 -3 -3 2 4 -5 -2 -3 2 3 23 7 2 0 2 2 1 1 3 4 1 1 1 18 25 0 2 1 0.60 0.48
297 P 0 0 -1 -2 0 0 -2 -2 -1 1 0 1 0 -1 1 -1 -1 -4 -1 3 9 5 2 2 2 3 2 3 2 6 7 8 2 2 8 3 3 0 2 28 0.15 0.20
298 R -2 3 -1 -2 0 0 -1 -2 3 -4 -2 4 -4 -2 -1 -1 1 1 -1 -3 3 13 2 2 2 4 2 3 7 0 3 31 0 2 2 4 10 2 2 2 0.45 0.38
299 Q 0 1 1 1 -3 1 1 0 2 -2 -1 1 -2 -3 1 0 0 -3 -2 -2 8 8 7 8 0 7 8 8 7 0 8 8 0 0 8 8 8 0 0 0 0.15 0.11
300 L 0 -2 -4 -5 -1 -3 -4 -3 -4 3 3 -4 1 -2 -4 -3 -2 -4 -3 4 10 2 0 0 1 1 0 1 0 14 33 0 3 0 0 0 2 0 0 31 0.60 0.37
301 R -3 6 -2 -4 -2 3 0 -4 1 -5 -3 1 -1 -2 -4 -3 -3 2 0 -4 1 49 1 0 1 16 6 1 3 0 3 5 1 2 0 1 0 3 3 1 0.96 0.54
302 E 0 2 -1 -1 -2 2 2 0 -1 -3 -3 0 -2 -3 0 3 0 2 -3 -3 7 13 1 3 1 8 12 7 1 1 1 3 1 1 4 29 4 3 0 1 0.34 0.30
303 F -3 -5 -1 -5 1 -5 -5 -5 1 -2 -2 -5 -2 8 -6 -5 -2 0 1 -3 2 0 3 0 3 0 0 0 4 2 3 0 1 71 0 0 2 1 3 2 1.76 0.73
304 L -3 -3 -3 -5 -2 -4 -4 -5 0 2 5 -2 1 -1 -3 -4 -1 -1 -3 1 1 1 1 0 1 0 0 1 3 13 59 3 2 1 1 0 4 1 0 7 0.75 0.42
305 G -2 -2 -3 -2 1 -2 -4 7 1 -6 -5 -2 -5 -5 -5 -2 -1 -1 -5 -5 2 2 0 2 3 2 0 76 3 0 1 2 0 0 0 1 4 1 0 0 1.55 0.67
306 K 0 0 -3 -3 -1 -1 -2 -3 -1 1 3 -1 3 2 -3 -1 0 -2 1 0 8 6 0 0 1 3 2 0 1 7 32 4 8 8 0 4 6 0 5 3 0.20 0.20
307 A 2 -1 -2 -1 5 -1 -1 -1 -3 0 0 -2 -1 -1 -1 -1 1 -3 -3 1 26 3 0 4 14 2 3 5 0 7 8 0 1 2 3 2 9 0 0 8 0.22 0.23
308 G -1 -1 4 -1 -1 -1 -2 4 -3 -3 0 -2 -3 -4 -3 2 0 -4 -4 -2 2 4 20 2 2 3 2 31 0 0 11 0 0 0 0 14 5 0 0 2 0.44 0.33
309 F -3 -4 -4 -1 -1 -3 -1 -4 1 -1 -1 -1 -3 5 -1 -2 -2 4 6 -2 2 0 0 4 1 0 4 0 3 4 4 4 0 27 3 2 2 5 31 2 0.81 0.47
310 C 0 0 0 0 2 0 -2 0 2 0 0 -2 1 1 -3 0 -2 4 1 0 6 6 6 6 6 6 0 6 6 6 6 0 6 6 0 6 0 6 6 6 0.05 0.16
311 R -3 7 -2 -5 1 0 -2 -2 1 -6 -6 -2 -1 -6 -1 -2 -5 1 -5 -6 3 67 2 0 3 4 2 3 3 0 0 1 2 0 3 3 0 2 0 0 1.64 0.80
312 L -2 5 -1 -3 -2 1 -2 -4 1 -1 0 3 -2 -2 -4 -1 -2 -2 -4 -4 2 36 3 1 1 5 2 1 4 4 12 20 1 2 1 3 2 1 0 0 0.70 0.44
313 F -6 -4 -6 -7 -2 -2 -6 -7 0 -2 -1 -6 -2 8 -7 -5 -6 7 1 -5 0 1 0 0 1 2 0 0 2 3 4 0 1 63 0 1 0 15 4 0 2.19 0.91
314 I -5 -6 -4 -6 1 -3 -6 -7 -6 7 -1 -4 0 -2 -6 -6 -4 0 -5 4 0 0 1 0 2 1 0 0 0 55 5 1 2 1 0 0 0 2 0 27 1.50 0.72
315 P -2 1 -3 -2 -3 1 0 -2 0 -4 -1 3 -1 -4 6 -2 -2 -1 -2 -4 3 8 1 2 1 5 5 3 2 1 6 16 2 1 38 2 2 1 1 1 0.80 0.49
316 G -1 -1 5 3 0 0 -1 3 3 -5 -4 -1 -3 -5 -3 0 -3 -5 -2 -4 4 3 24 14 3 4 4 20 6 0 1 3 1 0 1 6 1 0 2 1 0.56 0.38
317 F -3 -2 -5 -2 0 -5 -5 -2 -1 -2 -2 -5 -1 7 -2 -2 -3 -3 6 -3 2 2 0 2 2 0 0 3 1 2 3 0 2 45 2 3 2 0 25 1 1.40 0.69
318 A 4 -2 -1 -1 1 -4 -2 1 -4 -4 -2 -2 -4 -5 -2 4 -1 -5 -5 -2 30 2 2 3 3 0 2 11 0 0 3 2 0 0 2 34 3 0 0 3 0.67 0.50
319 E 0 1 0 0 -1 1 2 -1 2 -1 -1 2 1 -2 -1 0 0 -4 -2 -1 6 6 4 4 2 5 13 4 6 4 5 13 4 2 3 7 7 0 1 3 0.13 0.14
320 M -3 -1 -2 -4 -4 -1 -1 -2 0 5 1 -1 2 -1 -4 -1 0 2 -1 1 0 4 2 0 0 2 4 3 2 36 11 4 5 2 0 4 5 3 2 9 0.42 0.34
321 A 4 -1 0 -1 1 0 -1 -2 -3 -1 -1 -1 1 -4 -1 0 0 -4 -4 0 38 4 4 3 3 4 4 2 0 3 4 3 3 0 2 7 6 0 0 6 0.31 0.33
322 A 1 2 -1 -1 1 0 -1 -1 0 -1 -1 2 -1 -1 -1 0 1 0 -1 -1 15 11 2 2 3 5 3 3 3 4 4 17 2 2 2 5 9 2 2 4 0.13 0.17
323 P -3 -6 -6 -6 -2 -3 -2 -5 -3 -4 -4 -4 -6 -3 8 -2 -3 -7 -3 -2 2 0 0 0 1 1 3 1 1 1 2 1 0 1 76 3 2 0 1 3 2.24 1.09
324 L -3 -6 -7 -7 -5 -6 -6 -7 -6 1 6 -6 3 -1 -3 -6 -3 -6 -5 -2 2 0 0 0 0 0 0 0 0 6 76 0 6 2 2 0 2 0 0 2 1.60 0.79
325 Y -3 -1 1 -3 -2 0 -1 -5 3 -2 -2 -3 -2 0 -5 -2 5 -4 5 -2 2 4 7 1 1 4 3 0 8 2 4 1 1 4 0 2 35 0 18 2 0.75 0.53
326 P 0 1 1 3 -2 2 2 -2 -1 -1 -3 2 -2 -3 1 0 -1 -4 -2 -3 8 8 6 14 1 8 16 2 1 4 2 12 1 1 6 5 3 0 2 1 0.27 0.25
327 L 0 -3 -5 -3 0 -2 -3 -3 1 -1 5 -3 1 1 -2 -3 -2 -4 -1 -1 10 2 0 2 2 2 2 2 3 2 51 2 3 6 2 2 2 0 2 4 0.60 0.45
328 T -2 -2 -1 -4 1 -1 -1 -5 -4 1 3 -2 1 -2 -1 -1 5 -5 -4 0 3 2 3 0 2 2 4 0 0 6 25 2 4 2 3 4 33 0 0 4 0.52 0.44
329 K -1 3 -1 -1 -1 1 -1 -2 -1 -3 -2 5 -1 -5 -1 0 -1 1 -2 -3 4 13 2 3 1 6 3 4 2 1 3 35 1 0 3 9 4 2 2 2 0.46 0.41
330 P -2 -1 0 -1 -1 0 1 1 -1 -3 -4 5 -4 -2 1 -1 0 -5 -2 -3 2 2 4 3 1 3 9 11 2 2 2 37 0 2 6 5 5 0 1 2 0.48 0.42
331 G -2 0 3 3 -1 0 0 2 0 -4 -4 1 -2 -2 0 0 0 -5 -1 -2 2 4 14 17 1 3 6 16 2 1 1 10 1 2 5 5 5 0 2 3 0.31 0.27
332 T 0 1 0 -1 -1 1 0 0 0 -1 -2 2 -1 -2 0 0 1 -2 -3 1 8 7 3 4 2 7 6 8 3 2 2 12 1 1 4 6 9 1 0 14 0.11 0.16
333 L -1 0 0 0 -2 0 0 -1 0 -3 -2 3 -1 -3 4 -1 0 -5 -3 -1 4 6 4 5 1 3 5 5 2 2 4 19 1 1 23 5 5 0 1 4 0.39 0.31
334 F -4 -2 -3 -2 -3 -4 -3 -6 -5 2 0 -3 -2 7 -6 -4 -3 7 1 -1 1 3 1 3 1 1 2 0 0 13 10 2 1 40 0 1 2 13 3 5 1.19 0.64
335 N -2 0 2 0 -1 1 2 -2 1 0 -1 2 -1 -3 -1 0 0 -4 -1 1 2 4 10 5 1 8 12 2 4 5 6 12 1 1 2 6 6 0 2 10 0.13 0.18
336 W -4 -1 -1 -5 1 -4 -4 -5 1 -1 0 -4 1 1 -1 -2 -1 10 1 -1 0 4 3 0 3 0 0 0 3 4 8 0 3 4 4 4 4 42 3 4 1.36 0.66
337 G -1 -1 2 2 1 0 0 1 1 -1 -2 0 0 -3 1 0 2 -4 -3 -2 4 3 14 13 3 4 4 9 3 3 4 5 3 0 6 6 14 0 0 0 0.18 0.18
338 P -1 -1 0 2 -4 1 3 -2 0 -2 -2 0 -1 -2 3 0 -1 -4 -1 -2 6 3 4 11 0 5 25 2 2 2 3 5 1 2 13 7 4 0 2 3 0.32 0.29
339 D 0 -1 -1 2 -2 2 5 -3 0 -3 -3 0 -2 -3 0 -1 -1 -5 -4 -2 9 3 2 9 1 8 34 2 2 2 3 5 1 1 5 4 4 0 0 3 0.44 0.39
340 Q 1 -1 -2 -2 6 3 1 -3 3 -3 -3 -1 -1 0 -3 -2 0 -4 2 -1 13 2 2 2 17 15 8 2 6 1 2 2 2 4 1 2 5 0 7 3 0.45 0.38
341 Q -2 -1 -2 0 -3 5 4 -3 -1 -1 -2 0 -2 -5 -4 -2 0 -5 -5 -2 3 2 2 5 1 27 31 2 1 4 4 5 1 0 0 2 5 0 0 3 0.73 0.50
342 K 0 1 1 0 -1 2 2 -3 0 -1 -1 2 -1 -2 -3 0 0 -4 -2 -2 8 9 7 5 1 10 15 1 2 3 5 15 1 2 1 5 6 0 1 2 0.23 0.20
343 A 6 -3 -3 -3 0 -3 -2 -2 -5 -1 -5 -3 -5 -6 -3 2 -1 -6 -5 -3 63 1 1 1 2 1 3 2 0 3 1 1 0 0 1 12 4 0 0 1 1.18 0.65
344 Y -6 -2 -6 -7 1 -6 -6 -7 -6 -3 -1 -3 -1 9 -7 -4 -6 2 -1 -2 0 3 0 0 3 0 0 0 0 1 6 2 2 72 0 1 0 3 2 3 2.20 0.89
345 Q -2 1 2 2 0 4 3 -2 0 -2 -2 0 -1 -4 -4 -1 -1 -5 -4 -2 2 8 11 11 2 18 20 3 2 2 4 5 2 1 0 3 4 0 0 3 0.42 0.32
346 E 0 1 0 0 -2 3 2 -2 -1 -2 -2 2 0 -2 -2 0 1 -2 -1 -2 8 7 4 4 1 13 13 2 1 2 5 15 2 1 1 5 9 1 2 3 0.22 0.21
347 I -2 -2 -6 -6 1 -5 -6 -3 -6 3 6 -6 1 -2 -6 -5 -3 -5 -5 0 3 2 0 0 3 0 0 3 0 12 63 0 2 2 0 0 1 0 0 6 1.18 0.58
348 K -2 1 -4 -5 -6 0 -1 -5 -5 0 -5 7 -5 -6 -1 -2 -1 -6 -5 -2 3 7 0 0 0 4 3 0 0 6 1 58 0 0 4 3 3 0 0 4 1.24 0.69
349 Q 0 2 0 0 0 3 2 -2 1 -2 -2 1 0 -1 -4 0 1 -4 -1 -2 6 10 4 4 2 16 14 3 3 2 3 7 2 2 0 7 8 0 2 2 0.25 0.22
350 A 3 0 -1 -1 3 -1 -1 0 0 -1 -1 0 0 -1 -2 0 -1 1 -1 -1 28 5 2 4 6 3 3 8 2 3 6 7 3 2 2 6 4 2 2 3 0.17 0.18
351 L -3 -4 -7 -7 -2 -6 -6 -7 -6 1 6 -6 3 3 -4 -4 -5 -5 -4 0 2 1 0 0 1 0 0 0 0 8 62 0 6 11 1 1 0 0 0 5 1.32 0.66
352 L 1 -2 -1 -3 3 -1 -3 -4 -4 0 -1 -1 2 -4 -3 1 5 -5 -3 1 10 2 3 1 6 2 1 1 0 6 6 4 6 0 1 10 31 0 1 9 0.48 0.39
353 T -2 -1 3 0 -1 2 0 -2 1 -4 -2 0 -2 -4 -3 3 3 -5 -3 -3 2 3 12 5 1 9 6 2 3 1 4 5 1 1 1 25 17 0 1 1 0.44 0.39
354 A 5 -3 -1 0 -2 -2 0 -1 -1 -1 -2 -2 -2 -5 2 1 0 -5 -3 -2 42 1 2 4 1 1 5 3 1 4 4 2 1 0 9 8 6 0 1 3 0.51 0.41
355 P -1 -3 -3 -2 -3 -2 -4 -3 -3 -4 -2 -3 -6 -4 8 -1 -2 -7 -6 -4 4 2 2 3 1 2 1 2 1 1 5 1 0 1 65 4 3 0 0 2 1.71 0.91
356 A 0 -3 -2 -3 -2 -3 -3 -2 -5 4 -1 -2 0 0 -3 -2 1 -5 -2 4 9 1 2 1 1 1 2 3 0 24 5 2 2 3 1 3 8 0 1 29 0.52 0.36
357 L -5 -3 -6 -7 -5 -6 -6 -4 -1 -1 6 -6 0 -2 -4 -6 -3 -6 -5 -1 0 2 0 0 0 0 0 2 2 3 81 0 2 1 1 0 2 0 0 3 1.71 0.84
358 G 2 1 -2 -2 -1 1 -1 1 2 -1 -2 -1 0 -1 -2 1 0 0 0 0 22 9 1 1 1 6 4 9 6 4 3 3 3 3 2 9 6 1 2 6 0.15 0.19
359 L -1 -1 -3 -3 -2 -1 -2 -4 5 0 3 -3 0 1 0 -3 -1 1 3 -2 5 3 1 2 1 2 2 1 15 4 30 1 2 5 4 2 4 2 11 2 0.49 0.36
360 P -3 -2 -6 -6 -3 -4 -3 -4 -2 -3 -4 -6 -6 2 8 -4 -3 0 2 -4 3 2 0 0 1 1 2 1 1 2 2 0 0 9 63 1 2 1 7 2 1.80 0.95
361 D -3 -2 3 7 -2 -1 -1 -4 0 -3 -3 -2 -3 -6 -5 -2 -1 -7 -1 -3 2 3 11 56 1 3 3 1 2 2 3 2 1 0 0 2 3 0 2 2 1.26 0.70
362 L -3 -3 -4 -2 -3 -3 -1 -4 -1 0 1 -3 0 5 5 -2 -2 1 2 0 2 1 1 2 1 1 4 1 2 5 11 1 2 22 26 3 2 2 6 6 0.66 0.44
363 T 0 0 0 0 2 0 0 -1 1 0 -1 0 1 0 0 0 0 -2 1 0 5 5 5 5 5 5 5 5 5 5 5 5 5 5 5 5 5 0 5 5 0.03 0.05
364 K -1 3 -2 -1 -2 1 -1 -2 -2 -3 0 5 -2 -3 -3 -3 -3 -1 -2 -2 5 12 2 4 1 6 3 4 1 1 10 40 1 1 1 2 1 1 2 3 0.64 0.43
365 P -3 -1 -2 2 -3 0 1 -1 -2 -3 -3 -2 -3 -4 7 -3 -1 -6 -3 -3 2 3 2 10 1 4 8 4 1 2 2 3 1 1 48 2 4 0 1 2 1.08 0.62
366 F -3 -6 -4 -7 -1 -1 -6 -3 -2 -1 0 -6 -1 8 -7 -4 0 -4 2 -2 2 0 1 0 1 3 0 3 1 3 7 0 1 59 0 2 7 0 6 3 1.64 0.76
367 E 0 0 -2 -2 1 1 2 -3 2 2 -2 -2 1 -1 -4 -1 2 -1 0 2 7 6 1 2 3 8 13 2 6 10 2 1 3 3 0 3 11 1 3 15 0.20 0.21
368 L -5 -3 -6 -2 -5 -2 -4 -6 -1 3 5 -6 0 -2 -6 -4 -5 -6 -5 3 0 2 0 3 0 2 2 0 2 16 47 0 2 1 0 1 0 0 0 21 1.04 0.55
369 F -3 -1 -2 1 -3 1 3 -3 3 -3 -2 -3 -1 3 -5 -2 0 -1 5 -3 2 4 1 6 1 6 21 2 7 1 4 1 2 14 0 2 6 1 17 2 0.58 0.40
370 V -2 -2 -3 -5 6 -2 -5 -5 -5 0 -2 -4 -2 -3 -3 0 5 2 -1 3 4 2 1 0 15 2 0 0 0 4 4 1 1 1 2 7 34 3 2 17 0.88 0.53
371 D -2 -2 -2 7 -7 -5 -2 -1 2 -6 -4 -5 -6 -7 -6 -1 -1 -7 -3 -3 4 3 2 65 0 0 2 4 5 0 2 0 0 0 0 4 4 0 1 3 1.64 0.81
372 E 6 -2 -5 -5 0 -2 3 -3 -2 -2 -5 -2 -2 -3 -5 -1 -2 -6 -5 -2 58 2 0 0 2 2 17 2 1 2 1 2 1 1 0 3 2 0 0 3 1.14 0.65
373 K -2 1 -1 -5 0 -3 -3 -2 -1 -6 -5 1 -5 -4 -5 6 -1 -2 -4 -3 3 8 3 0 2 1 1 3 1 0 1 8 0 1 0 59 4 1 1 2 1.16 0.71
374 Q -1 1 2 3 -5 2 0 2 1 -3 -3 1 -2 -3 -1 0 -1 -5 -2 -3 4 8 9 19 0 8 5 16 3 1 3 7 1 1 3 5 3 0 1 2 0.33 0.25
375 G -2 0 0 -1 -2 1 0 3 2 0 -2 0 -1 1 -4 0 0 1 2 0 1 6 4 4 1 7 5 20 6 5 3 6 1 6 0 6 5 2 7 8 0.16 0.17
376 Y 0 0 -2 0 2 0 0 -1 2 0 -1 -2 1 1 -3 0 0 3 1 0 6 6 0 6 5 5 6 6 5 6 6 0 5 5 0 6 6 5 5 6 0.04 0.14
377 A 3 -3 -3 -1 0 -1 -2 -1 -3 1 1 -1 2 -1 -1 0 -1 1 -1 1 27 0 0 5 2 2 0 4 0 9 11 2 6 3 3 5 3 2 2 9 0.13 0.23
378 K 0 0 0 0 -2 1 0 0 -1 0 -1 0 -1 0 1 0 0 -2 1 0 6 6 6 6 0 6 6 6 0 6 6 6 0 6 6 6 6 0 6 6 0.01 0.06
379 G 0 0 -2 -3 2 0 -2 0 -2 0 0 -2 1 1 1 0 0 4 -1 0 7 7 0 0 6 7 0 7 0 7 7 0 6 6 7 7 7 6 0 7 0.07 0.15
380 V -1 -2 -2 -4 0 -1 -2 -4 1 2 0 -3 1 0 -4 -1 0 -4 -2 4 4 3 2 0 2 3 2 0 4 10 7 0 3 3 0 4 5 0 0 42 0.36 0.33
381 L -3 -4 -5 -5 1 -4 -5 -5 -4 0 5 -4 1 0 -5 -2 -3 1 1 0 0 0 0 0 3 0 0 0 0 3 65 0 2 2 0 2 0 2 6 6 0.88 0.53
382 T -1 0 -1 -2 -1 3 -1 -1 -1 -1 0 -1 2 -1 -3 1 1 3 1 -1 2 3 2 0 1 19 3 4 1 2 10 2 7 1 0 15 8 4 7 3 0.17 0.26
383 Q -2 1 -1 -3 -5 7 -1 -4 1 -2 -1 -1 -1 -2 0 -3 -2 -4 -1 -2 3 7 3 0 0 53 2 0 4 2 5 2 2 2 4 0 2 0 2 2 0.88 0.60
384 K -1 0 -1 1 -1 2 2 1 0 -2 -2 1 -1 -1 0 -1 0 2 0 -1 4 4 2 7 2 11 12 9 2 2 4 9 1 2 3 2 6 4 4 4 0.09 0.13
385 L -1 0 0 1 -1 1 1 0 1 -1 0 0 -1 -1 1 0 0 -1 -1 -1 3 3 3 9 2 7 10 6 4 4 10 7 1 2 6 4 7 1 2 5 0.03 0.07
386 G 0 0 0 0 -3 0 0 -1 2 0 -1 0 1 -2 0 0 0 3 1 0 5 5 5 5 0 5 5 5 5 5 5 5 5 0 5 5 5 5 5 5 0.03 0.11
387 P -1 -1 0 1 -4 0 0 4 2 -3 -2 -1 0 -1 1 -1 -1 -4 -3 -1 4 3 5 9 0 4 5 30 5 0 4 4 3 3 7 4 3 0 0 4 0.27 0.27
388 W -1 1 0 1 0 1 1 0 1 -2 -2 1 0 -1 0 0 0 4 -1 -1 4 8 5 7 2 5 9 6 4 3 3 9 2 2 4 8 4 6 2 3 0.08 0.13
389 R -2 1 -1 1 -1 0 2 -1 0 -1 1 1 -1 0 -1 -2 -2 4 -2 -2 2 8 3 9 1 4 17 5 2 3 14 9 2 3 2 1 2 7 1 1 0.19 0.22
390 R -3 4 -2 -3 -1 1 -2 -5 7 -5 -2 2 -4 -2 -3 -3 -3 2 -1 -3 2 24 1 1 2 7 2 1 28 0 5 14 0 1 1 2 1 2 2 2 1.02 0.59
391 P -2 -6 -3 -2 -6 -5 -5 -3 -2 -2 -2 -5 -5 -6 7 -3 -2 -7 -6 3 3 0 1 2 0 0 0 3 1 3 4 0 0 0 57 2 2 0 0 19 1.58 0.84
392 V -3 -6 -3 -6 2 -6 -3 -4 -7 6 1 -6 -1 -2 -6 -6 -3 -6 -5 5 2 0 1 0 3 0 2 2 0 37 10 0 1 1 0 0 1 0 0 35 1.16 0.66
393 A 6 -5 -5 -5 0 -3 -3 -1 -2 -3 -2 -4 1 -3 -5 0 -1 -5 1 -2 61 0 0 0 2 1 1 5 1 1 4 0 4 1 0 7 4 0 5 2 1.02 0.61
394 Y -6 -6 -6 -7 1 -6 -6 -7 0 -3 -3 -6 -5 6 -7 -2 -2 -3 8 -5 0 0 0 0 3 0 0 0 2 1 2 0 0 27 0 3 2 0 57 0 2.20 0.93
395 L 3 -3 -4 -1 -1 -3 -1 -2 0 -1 2 -4 1 4 -3 -1 -2 2 2 -1 25 1 0 4 1 0 5 3 2 3 19 0 4 16 1 3 1 2 7 2 0.36 0.31
396 S 0 0 1 -3 -4 -3 -3 -1 2 -4 -2 -3 -3 0 0 5 0 -4 -3 -1 5 5 6 0 0 0 0 5 4 0 5 0 0 4 5 49 5 0 0 5 0.61 0.44
397 K 1 3 -1 -3 1 0 0 -2 2 -1 -2 2 -2 -3 -1 -1 0 2 0 -1 11 21 3 0 3 3 5 3 5 4 3 16 0 0 3 3 4 3 4 3 0.21 0.22
398 K 0 1 -1 -2 1 0 0 -1 2 -2 -2 3 0 -4 -1 2 1 -4 -3 -1 7 7 2 0 4 3 4 4 5 2 2 25 2 0 3 15 10 0 0 4 0.26 0.25
399 L 0 -2 0 0 2 -2 -2 -3 2 0 0 0 2 1 1 -2 0 4 1 0 7 0 7 7 6 0 0 0 6 7 7 7 6 6 7 0 7 6 6 7 0.13 0.17
400 D -1 0 2 1 1 0 -1 -1 3 -1 -2 -1 -2 -1 -1 1 1 -3 1 -1 5 4 10 10 3 4 3 4 10 3 4 4 0 3 3 10 12 0 6 3 0.15 0.17
401 P -1 -1 -1 1 -1 -1 -1 1 -1 -2 -3 1 -2 -3 5 0 -1 -5 -1 -1 4 3 3 8 1 2 4 9 2 2 3 10 1 1 29 6 4 0 2 4 0.46 0.33
402 V 2 2 -2 -2 -1 -1 -2 -2 3 -1 -2 0 -1 -2 0 0 0 -1 -1 2 21 13 2 2 1 3 2 2 8 3 2 5 1 1 5 7 6 1 2 15 0.23 0.24
403 A 2 -2 -1 -3 -6 1 6 -2 1 -6 -3 -1 -1 -2 -5 -2 -2 -6 -2 -3 14 2 3 0 0 5 50 4 3 0 3 3 2 2 0 3 3 0 1 2 0.92 0.61
404 A 0 3 -2 -2 1 3 -1 -3 0 -1 1 2 0 -3 -3 0 0 -1 -1 -1 7 14 1 2 3 13 3 2 2 4 13 12 2 1 1 8 5 1 2 4 0.23 0.23
405 G -1 3 6 -3 -2 -1 -3 2 2 -2 -4 1 -5 -6 -3 -1 -2 -1 -5 -3 5 13 32 1 1 3 1 16 4 3 2 8 0 0 1 4 2 1 0 2 0.70 0.47
406 W -3 -2 -6 -6 -2 -2 -4 -6 -1 -5 1 -2 1 1 -6 -3 -5 8 8 -3 3 2 0 0 1 2 1 0 1 0 11 3 3 4 0 2 0 16 46 1 1.68 0.81
407 P 0 -5 -2 0 0 -2 -1 -3 4 -6 -4 -2 -5 -4 5 4 -1 -6 -5 -4 6 0 1 5 2 1 4 2 8 0 2 2 0 1 29 31 3 0 0 1 0.90 0.58
408 P 1 -2 -1 -3 -4 -2 -2 -3 -2 2 -2 -4 -2 -5 2 0 4 -5 -4 1 13 2 3 1 0 1 3 2 1 13 3 0 1 0 10 8 29 0 0 10 0.50 0.39
409 C -3 -3 -2 -5 7 -2 -5 -2 4 1 -2 -4 -2 0 -4 -3 2 -1 6 -1 1 2 2 0 19 2 0 3 10 9 3 0 1 4 1 2 12 1 25 3 0.92 0.55
410 L -3 -2 -2 4 -5 -1 5 -3 0 -2 2 -1 -2 -3 -4 -2 -2 -5 -4 -2 2 2 1 21 0 2 34 2 2 2 18 4 1 1 0 2 2 0 0 3 0.67 0.48
411 R -2 5 -2 -4 -2 1 -2 -5 -2 -3 1 5 -2 -5 -5 -3 -3 0 -4 -3 3 29 1 0 1 6 2 0 1 1 16 32 1 0 0 2 1 1 0 1 0.85 0.55
412 M 1 -3 -1 -1 -5 0 6 -3 0 -1 -1 -2 0 -2 -4 -3 -2 -5 -1 -3 10 0 3 2 0 3 54 2 2 4 7 2 3 2 0 0 2 0 2 1 0.82 0.55
413 V 0 -1 -2 -4 3 -3 -3 -2 -2 1 3 -3 2 0 -4 -1 -1 -1 -1 2 9 3 2 0 8 0 0 4 1 7 32 1 7 4 0 3 3 1 2 13 0.29 0.25
414 A 3 -1 -4 -4 0 -2 -2 -1 -2 -1 3 -2 1 0 -4 -2 -1 0 1 0 27 4 0 0 2 1 2 4 1 2 34 1 3 3 0 1 4 1 5 4 0.37 0.33
415 A 6 -3 -4 -3 0 -2 -3 0 -5 -4 -1 -4 -1 -5 -2 -1 -1 1 -4 -1 65 2 0 1 2 1 1 6 0 0 5 0 2 0 1 3 3 2 0 4 0.96 0.61
416 I 0 -4 -2 -2 0 -4 -4 -4 -4 4 1 -1 1 -1 -4 -3 1 -4 -1 3 9 0 1 2 2 0 0 0 0 29 11 5 3 2 0 0 9 0 2 23 0.48 0.35
417 A 2 -2 -3 -4 0 -2 -2 -3 0 1 0 -1 0 -1 -3 -1 0 5 0 3 19 2 0 0 2 1 2 1 3 9 6 4 3 2 0 5 4 8 3 25 0.29 0.26
418 V 0 0 -2 -2 -1 -1 0 -4 2 -1 2 0 1 1 -4 -1 -2 6 0 -1 10 5 1 2 1 2 6 0 6 2 21 6 3 6 0 4 2 14 3 4 0.32 0.26
419 L 4 -2 -2 -4 2 -2 -3 -1 -4 0 2 -2 1 -2 -3 0 -2 1 -2 -1 41 2 1 0 5 1 0 4 0 5 19 1 3 1 1 7 2 2 1 2 0.44 0.38
420 T -1 -2 -3 -4 0 -2 -3 -4 -4 2 2 -2 1 1 -3 -2 1 -4 -2 3 3 2 1 0 2 2 1 0 0 14 24 3 2 5 1 2 9 0 1 26 0.38 0.29
421 K -2 2 -1 0 -3 3 2 -3 0 -3 -3 4 -2 -5 -2 -1 -1 -2 -3 -3 3 10 2 5 1 12 15 2 2 1 3 32 1 0 1 3 3 1 1 2 0.54 0.40
422 D -1 0 -1 1 -3 2 2 -3 4 -1 -2 3 -1 -3 -3 -1 0 -4 0 -2 5 4 2 9 1 11 11 1 12 5 3 21 2 1 0 3 5 0 3 2 0.35 0.31
423 A 2 -4 -4 -6 -3 -3 -4 -4 -1 -1 -1 -5 -2 5 -5 -1 -1 9 1 -2 15 1 1 0 1 1 1 1 2 3 7 0 1 27 0 4 4 26 3 2 1.18 0.63
424 G -2 6 -1 1 1 0 -1 -2 1 -6 -4 1 -1 -4 -5 -2 -2 -2 -3 -4 3 49 2 9 3 3 4 3 3 0 2 7 1 1 0 3 2 1 1 1 0.93 0.59
425 K -2 -1 -1 1 0 1 -1 -3 6 -3 -4 3 -2 -2 3 -2 -2 -5 2 -2 2 3 3 7 2 6 4 1 23 1 2 18 1 1 13 3 2 0 6 3 0.61 0.45
426 L -4 -3 -5 -6 -3 -4 -2 -6 0 0 2 -5 -1 2 -3 -4 -3 1 8 -2 1 1 0 0 0 1 2 0 2 5 22 0 1 6 1 1 2 2 48 3 1.34 0.72
427 T -2 -3 -5 -3 -3 -5 -3 -6 -3 1 5 -4 -1 -2 -5 -3 3 -5 -3 2 2 1 0 2 0 0 1 0 1 8 51 1 1 1 0 1 18 0 1 12 0.84 0.54
428 M -2 -1 -4 -2 -2 0 1 0 0 0 3 -2 2 2 -4 -2 -3 1 3 -1 2 2 0 2 1 4 11 7 3 4 27 1 6 7 1 3 1 2 12 4 0.28 0.28
429 G -2 -3 -3 -2 -1 -2 -3 7 0 -5 -3 -4 -2 -4 -3 -3 -3 -3 -1 -3 2 1 1 2 1 2 2 69 3 1 3 1 1 1 2 2 2 0 3 2 1.39 0.73
430 Q 0 3 1 -3 -1 4 -1 -2 4 -3 -3 1 -2 -4 -3 1 -1 -5 -1 -2 7 17 6 1 1 20 3 2 10 1 2 8 1 0 1 10 4 0 2 3 0.46 0.38
431 P -2 1 -1 0 -3 1 2 -2 3 -4 -4 3 -4 -4 4 -1 0 -5 -2 -4 3 7 2 4 1 5 13 2 7 1 1 19 0 1 21 3 7 0 1 1 0.54 0.41
432 L -3 -3 -5 -6 3 -3 -4 -4 -5 2 2 -5 0 6 -5 -4 -1 -2 0 2 2 2 0 0 6 1 1 1 0 11 19 0 2 35 0 1 4 0 2 12 0.86 0.49
433 V -2 -1 -1 0 -1 0 0 -4 1 2 -1 1 -1 -3 -2 -1 4 -1 -2 2 1 3 3 4 1 5 8 1 3 13 5 7 1 1 2 3 25 1 1 13 0.26 0.28
434 I -3 -6 -6 -5 -5 -4 -6 -5 -6 5 2 -6 0 -3 -3 -5 -3 -6 -5 5 2 0 0 1 0 1 0 1 0 35 16 0 2 1 2 0 1 0 0 39 1.23 0.64
435 L -2 1 -2 -3 1 -1 -1 -3 2 2 1 0 0 2 -3 -3 0 1 4 1 2 9 2 1 3 2 4 1 5 11 11 5 2 9 1 1 5 2 15 9 0.25 0.22
436 A 0 -2 -3 -4 0 -4 -4 -4 -6 -3 -3 -3 -1 -6 -3 1 7 -7 -6 0 7 2 1 1 2 1 1 1 0 1 2 1 1 0 1 10 61 0 0 6 1.30 0.80
437 P -3 -3 -1 7 -4 -2 -1 -5 0 -7 -6 -2 -7 -7 4 -2 -2 -8 -5 -4 2 1 3 58 0 2 2 1 2 0 1 2 0 0 18 2 3 0 0 1 1.54 0.82
438 H -4 -3 0 -5 1 1 -4 -4 10 -4 -3 -4 -6 -3 -4 -3 -5 -7 -1 -3 2 2 4 0 2 5 1 2 69 1 3 1 0 1 1 2 0 0 1 2 2.48 1.12
439 A 2 1 2 0 -2 2 0 -1 2 -4 -2 3 -1 -4 -1 0 0 -5 -3 -2 15 8 9 4 1 8 6 4 4 0 4 17 1 0 2 7 5 0 1 2 0.23 0.24
440 V 1 -3 1 -3 -2 -3 -2 -3 -4 1 -1 -3 0 -3 4 2 -1 -1 0 2 12 1 7 1 1 1 2 1 0 7 7 0 2 0 20 18 2 1 3 13 0.40 0.35
441 E -3 -1 -1 -3 -3 -3 2 -5 -2 -2 5 -2 1 -3 -5 -2 -1 -5 -5 -1 2 4 3 1 0 1 14 1 1 2 55 2 3 1 0 3 3 0 0 4 0.78 0.52
442 A 1 1 -1 -3 -1 1 0 0 -2 -2 -3 3 -1 -2 -3 1 3 -1 -3 -1 12 7 2 1 1 7 4 9 0 3 2 18 1 2 1 9 17 1 1 4 0.25 0.27
443 L -2 -2 -3 -3 -2 -3 -3 -4 2 0 1 -2 -1 2 -3 -1 -2 7 6 0 4 2 1 2 1 1 2 1 4 6 12 3 1 6 1 6 3 13 26 5 0.71 0.46
444 V -2 -3 -3 -6 -2 -2 -4 -4 -6 2 5 -2 1 2 -5 -4 -3 0 -3 1 3 2 1 0 1 2 1 1 0 12 49 2 3 10 0 1 1 1 1 8 0.80 0.48
445 K -1 1 1 -1 -1 1 -1 -3 2 -2 1 2 1 2 -3 -1 0 -4 -2 -2 4 9 6 4 1 6 4 2 5 2 17 13 5 11 1 3 5 0 0 2 0.18 0.21
446 Q 0 1 1 -1 -4 3 0 -2 2 -2 -3 0 -3 -4 -2 2 3 -5 -1 -3 6 7 7 3 0 12 6 3 5 2 2 6 0 0 2 17 17 0 2 2 0.31 0.30
447 P -1 1 -1 0 0 3 -1 -2 -1 0 -1 1 1 -1 3 0 1 -4 -2 -2 5 6 2 5 2 17 2 3 1 5 7 10 3 2 13 5 8 0 1 2 0.21 0.23
448 P -1 2 0 -3 -4 0 -1 0 -1 -3 -3 4 -2 -3 4 0 -1 -5 -4 -2 5 11 4 1 0 4 3 7 2 1 2 24 1 1 19 8 4 0 0 3 0.47 0.35
449 D -1 -1 0 4 -3 1 1 0 1 -2 -1 -1 -2 -1 -2 0 1 -4 -2 -2 5 3 4 24 0 6 9 8 4 2 7 2 1 3 2 5 10 0 1 2 0.25 0.22
450 R -2 5 -1 -2 -1 3 -2 -2 2 -2 -1 1 -1 -2 -1 0 0 -1 -2 -3 3 29 2 2 2 14 2 3 5 2 7 8 1 2 3 5 6 1 2 2 0.42 0.29
451 W 0 -1 0 -2 -2 0 -1 -1 3 -3 -1 0 0 0 -1 -1 1 9 -1 -2 7 4 4 3 1 5 3 4 7 2 5 5 2 4 3 4 8 26 1 2 0.72 0.36
452 L 0 1 0 -1 -2 0 0 -1 0 1 1 1 2 0 -1 0 0 0 -1 0 7 7 5 4 1 3 4 5 3 8 16 9 6 3 2 5 4 1 2 6 0.02 0.05
453 S 0 0 -2 -4 -2 0 -3 -3 -3 -1 3 -2 -1 -2 1 2 3 2 -3 -2 6 6 1 1 1 4 2 1 1 3 25 2 1 1 7 16 18 3 0 2 0.35 0.35
454 N -1 0 5 0 -3 1 -1 -2 0 -2 -1 -1 -1 -2 2 1 -1 -6 -3 -2 6 5 28 5 1 8 3 2 2 2 7 3 2 2 9 8 4 0 1 3 0.37 0.33
455 A 3 0 -2 -2 -1 0 -2 0 -2 -1 1 -2 1 -3 1 1 0 1 -2 -1 25 5 1 2 1 4 1 7 1 3 14 2 3 1 6 13 4 2 1 3 0.21 0.25
456 R -4 7 -6 -6 -2 3 -3 -6 0 -7 -4 1 -3 -5 -3 -2 -2 -3 -5 -6 1 60 0 0 1 12 2 0 2 0 2 9 1 1 2 3 3 0 0 0 1.64 0.90
457 M -3 -1 -4 -3 -2 4 0 -4 2 1 2 -1 3 -2 -2 -3 -3 6 -3 0 1 3 0 2 1 16 6 2 5 9 20 4 6 2 2 2 1 13 1 5 0.54 0.41
458 T 2 2 -2 -4 -3 1 -3 -2 -1 0 0 -1 2 1 -3 0 2 1 1 -1 16 10 2 0 0 7 0 2 1 5 10 3 5 6 1 5 15 2 5 4 0.21 0.25
459 H -2 5 -1 0 -6 1 -1 -2 5 -6 -3 2 -4 -4 -4 -2 -2 2 -4 -5 4 35 2 6 0 6 4 4 12 0 2 13 0 1 1 2 3 3 0 1 0.85 0.55
460 Y -4 -6 -4 -8 -2 -4 -4 -5 -3 -2 -1 -5 -4 3 -3 -3 -4 10 6 -1 2 0 1 0 1 1 2 1 1 2 7 1 0 12 2 2 1 34 27 4 1.89 0.93
461 Q 0 -1 -2 0 -2 4 1 -3 0 -1 0 0 1 -3 -4 0 1 -1 -2 -1 9 3 2 6 1 23 8 2 2 4 10 5 4 1 1 6 8 1 2 4 0.27 0.28
462 A -1 0 0 0 2 0 0 -1 1 0 -1 0 1 0 -3 0 0 3 1 0 5 5 5 5 5 5 5 5 5 5 5 5 5 5 0 5 5 5 5 5 0.03 0.10
463 L -1 1 -1 -1 1 0 1 -2 0 1 1 0 1 1 -1 -1 0 3 1 0 5 7 3 4 3 4 9 3 3 7 16 5 3 6 3 4 5 3 5 5 0.08 0.08
464 L -2 -2 -2 -6 2 -1 -5 -6 1 2 4 -1 1 2 -2 -2 -2 -4 2 -1 3 2 2 0 4 3 0 0 3 10 38 4 3 9 3 3 3 0 6 3 0.54 0.38
465 L 0 0 -1 0 1 3 0 0 1 0 0 0 2 -2 -1 -1 -1 3 0 -1 7 6 3 4 3 12 6 7 3 5 10 6 5 1 3 5 4 4 3 4 0.11 0.11
466 D -1 0 0 3 -5 0 2 -2 2 -1 -1 -1 -1 2 0 -1 -2 -4 2 -4 5 5 5 14 0 5 15 3 4 4 6 3 1 10 4 5 2 0 7 0 0.22 0.23
467 T -1 0 0 0 2 0 0 -1 2 0 -1 0 2 1 0 -1 0 4 1 -1 5 5 5 5 5 5 5 5 5 5 5 5 5 5 5 5 5 5 5 5 0.09 0.08
468 D -1 0 1 1 1 0 0 -2 1 1 -2 0 1 0 2 -1 -1 -5 1 -1 4 5 7 9 3 4 5 3 3 7 5 5 3 4 12 5 4 0 5 4 0.11 0.14
469 R -2 3 1 0 -4 0 0 1 1 -1 -2 1 -1 0 -1 -1 0 2 1 -1 2 15 6 5 0 5 6 11 4 4 4 10 2 4 2 4 5 2 5 4 0.13 0.16
470 V -1 -1 1 -3 0 -2 -2 -4 1 4 -2 -2 1 0 -3 -2 -1 0 2 3 5 4 6 2 2 2 3 2 3 24 5 3 3 3 2 4 4 1 7 16 0.43 0.26
471 Q -1 2 -2 -2 -1 3 1 -3 2 2 -2 0 -1 -2 -2 -1 1 0 -1 0 4 11 2 2 1 11 10 3 4 10 5 7 1 2 2 6 10 1 2 6 0.22 0.20
472 F -4 -2 1 -2 -8 -4 -4 -4 4 0 -1 0 0 4 0 -4 -2 0 6 0 2 2 7 3 0 1 1 2 8 5 6 6 2 15 6 2 3 1 21 6 0.69 0.43
473 G 1 1 -1 -1 -1 -1 -1 2 5 -2 -3 2 -4 -2 -1 0 -2 -5 2 -1 11 9 2 4 2 3 3 14 12 2 3 13 0 1 3 6 3 0 7 4 0.29 0.27
474 P -1 2 -1 2 -6 0 -2 -2 1 -1 -3 3 -2 -3 4 -2 -1 -6 -3 -1 6 10 3 12 0 4 3 3 3 3 3 15 1 1 20 3 4 0 1 5 0.41 0.36
475 V 1 -2 -2 -1 3 -3 -1 2 -1 -3 -4 -2 -2 -2 4 -1 2 -6 -1 0 12 3 2 4 5 1 4 16 1 2 2 3 1 2 17 5 13 0 2 7 0.35 0.33
476 V 0 0 1 1 -1 -1 -1 1 0 0 0 0 -1 -1 -1 0 0 -3 0 0 6 4 8 9 1 2 2 12 2 6 11 8 1 2 3 7 6 0 3 6 0.05 0.08
477 A 0 0 0 0 2 0 0 -1 1 0 -1 0 1 0 0 0 0 -2 1 0 5 5 5 5 5 5 5 5 5 5 5 5 5 5 5 5 5 0 5 5 0.03 0.05
478 L -1 0 2 0 -3 0 0 -1 1 -1 1 0 1 0 0 -1 -1 -3 1 0 4 5 14 4 0 3 7 5 4 4 15 4 4 3 4 5 3 0 5 7 0.08 0.12
479 N 1 1 4 -1 0 1 -1 0 2 -1 -3 0 0 -4 -1 0 -1 -5 -1 -1 12 7 25 2 2 6 4 6 5 3 2 6 2 0 3 5 3 0 2 5 0.28 0.28
480 P 1 0 1 -1 0 0 -1 -2 -1 -1 -2 1 -1 -2 4 -1 0 -5 -4 0 11 6 6 3 2 3 3 3 1 3 4 8 2 2 25 4 5 0 0 9 0.33 0.28
481 A 3 -1 0 1 -1 -1 0 1 0 -2 -2 0 -1 -1 -1 -1 -1 0 0 0 28 3 5 10 1 3 5 8 2 2 4 5 1 3 2 4 2 1 3 6 0.15 0.21
482 T 1 -1 1 3 -1 -1 0 -2 0 -2 -2 0 1 -4 0 0 1 2 0 -1 13 3 6 19 1 3 5 2 2 2 4 4 3 0 4 7 11 2 3 4 0.20 0.23
483 L 2 -1 -1 1 -1 -1 -1 -1 0 0 2 -2 0 1 -1 0 0 -4 -1 0 16 3 3 8 1 2 3 4 3 4 24 1 2 7 3 6 5 0 2 5 0.12 0.18
484 L 0 0 1 -1 -1 -1 -2 -2 0 0 3 -2 1 -1 0 0 -1 -1 -1 0 10 5 7 4 2 2 2 2 2 5 28 2 4 2 5 9 2 1 2 5 0.15 0.19
485 P 0 1 -2 1 -2 -1 -1 -2 -1 -1 -1 -2 1 -3 4 2 -1 -5 -4 0 8 8 1 8 1 2 4 3 1 3 7 2 4 1 18 16 3 0 0 7 0.27 0.28
486 L -1 2 1 2 1 0 0 -2 -1 0 -1 -1 0 -1 -1 0 0 -1 -2 0 4 14 6 14 3 3 7 3 1 5 5 4 2 3 3 8 5 1 1 9 0.12 0.15
487 P 1 1 -1 0 -1 -2 0 -2 1 0 -2 -1 1 -2 4 0 0 0 -2 -2 13 8 3 5 1 2 7 3 3 6 4 3 3 1 21 7 5 1 1 2 0.27 0.26
488 E -1 0 -1 2 0 1 1 -1 0 -1 -1 -1 0 -1 2 0 0 0 -1 -1 6 6 2 13 2 5 10 5 3 3 8 3 2 2 10 6 6 1 2 5 0.12 0.13
489 E 0 0 -1 1 0 0 2 -1 2 -2 -2 -1 -1 -1 0 1 0 2 1 0 7 5 2 7 2 3 13 4 6 2 5 3 1 3 6 9 7 3 4 8 0.10 0.14
490 G -1 1 0 1 0 0 2 0 -2 -2 0 -1 -2 -3 1 0 0 1 -2 -1 6 9 5 7 2 4 13 8 1 3 10 3 1 1 6 8 7 2 1 5 0.10 0.12
491 L -1 0 0 0 0 0 1 -4 -1 -1 0 -1 -1 -5 4 1 -1 -1 -1 1 5 5 4 5 2 5 9 1 1 3 11 3 2 0 18 10 4 1 2 9 0.23 0.24
492 Q -2 2 0 0 0 2 1 -2 -1 0 -1 -2 0 -1 2 0 0 0 -1 0 3 10 5 5 2 8 9 4 2 6 7 2 2 3 11 6 5 2 2 7 0.14 0.15
493 H -5 0 -2 0 1 -1 2 -2 8 -6 -1 -3 1 0 -3 0 -1 1 0 -4 1 5 2 5 3 3 11 4 30 1 7 2 3 4 2 6 4 2 3 2 0.91 0.54
494 N 0 -2 1 4 0 -1 1 0 0 -1 -2 -1 -2 -3 1 0 0 -1 -1 -1 7 3 7 20 2 3 8 6 3 4 4 4 1 1 6 8 7 1 3 4 0.22 0.20
495 C -2 -2 0 -2 9 0 -5 0 -3 1 0 -4 -7 -2 1 -1 -1 -2 -2 0 4 2 4 3 32 4 1 7 1 6 8 1 0 2 7 5 4 1 2 7 0.95 0.53
496 L 0 1 -1 0 0 2 0 -2 2 0 0 -1 0 -1 1 0 0 2 0 -1 7 7 3 6 2 8 6 3 4 5 9 4 3 3 6 7 5 3 4 5 0.06 0.07
497 D -1 -1 -1 3 -8 2 3 0 -3 -5 -2 0 -3 -5 1 0 -1 -2 -4 -1 5 4 3 15 0 9 20 6 1 1 4 6 1 1 8 8 4 1 1 5 0.39 0.34
498 I -2 -1 -3 -3 2 0 0 -6 -3 4 0 -2 0 -2 -1 -2 3 -3 -2 2 3 3 2 2 3 4 7 1 1 22 10 3 2 2 3 3 14 0 1 13 0.45 0.30
499 L 0 -1 0 -1 2 -1 0 -2 -2 1 2 0 1 -1 1 0 0 1 -2 0 7 3 4 3 4 3 6 3 1 8 18 6 3 3 6 6 5 2 1 8 0.08 0.08
500 A 2 -1 -4 2 -3 0 3 -2 0 -4 -1 0 -3 -4 0 2 -1 -1 -3 -1 16 4 1 9 1 4 16 3 2 1 6 6 1 1 5 12 4 1 1 4 0.27 0.26
501 E 0 0 0 -1 -1 3 4 -2 0 -1 -2 0 0 -5 0 -1 0 -1 -1 -1 7 5 4 4 2 10 22 3 2 4 4 6 2 1 5 5 6 1 2 4 0.28 0.26
502 A 0 1 -1 0 -2 0 1 -2 0 0 1 -1 1 -3 0 0 0 -1 -2 2 9 8 3 5 1 5 10 3 2 6 11 3 3 1 5 6 5 1 1 12 0.08 0.09
503 H -1 -4 -1 -2 1 1 3 -4 4 0 -1 -1 -1 -1 -2 -1 2 2 2 -2 5 1 3 3 3 7 17 2 8 6 6 3 2 2 2 5 13 3 8 3 0.35 0.29
504 G -1 1 -1 -1 -1 1 -2 1 -1 -3 0 2 -3 -4 0 2 1 -7 -4 -1 6 7 3 3 1 7 3 10 1 1 9 11 1 1 6 16 7 0 1 5 0.20 0.21
505 T -2 -4 -4 -2 -4 -1 1 -3 -2 2 0 -3 1 -1 3 1 2 2 -3 1 4 1 1 2 0 3 8 2 1 9 11 2 3 3 13 10 12 3 1 10 0.28 0.25
506 R -1 4 -3 -1 1 1 0 -3 1 1 0 0 1 -2 1 -1 -2 1 -3 -2 5 22 1 4 3 6 6 3 3 6 8 5 4 2 7 6 3 2 1 3 0.30 0.25
507 P 0 -2 -2 0 -3 1 1 -2 -1 -3 -3 -1 -1 -2 5 1 0 -9 -3 -1 7 2 2 6 1 5 8 3 2 2 4 4 1 2 29 9 5 0 1 5 0.49 0.41
508 D -1 -3 0 4 -4 0 1 -1 1 -2 -3 1 -1 -1 1 -1 0 -1 -1 -1 6 1 4 21 0 4 9 4 3 3 4 9 2 2 8 6 7 1 2 4 0.27 0.25
509 L -3 -3 -3 -3 -8 1 -1 -3 -4 1 5 -1 0 0 0 -2 -2 -3 1 0 2 1 1 2 0 5 4 2 1 7 41 5 2 3 4 3 3 0 4 6 0.58 0.39
510 T -2 1 1 -1 -6 2 -1 -2 -2 -1 -1 3 1 -3 -1 1 1 -3 -1 0 3 7 6 4 0 9 5 4 1 4 8 14 3 1 4 10 10 0 3 6 0.19 0.20
511 D -1 -2 1 4 -3 1 1 -2 0 0 0 0 1 -2 0 -1 0 -7 -4 -1 5 3 6 20 1 6 10 4 2 6 8 6 3 2 4 5 5 0 1 4 0.24 0.21
512 Q -1 0 -1 0 0 4 1 -2 -2 -1 0 0 1 -5 -2 0 1 -1 -4 0 4 4 3 5 2 18 10 4 1 4 11 6 3 0 3 7 7 1 1 7 0.24 0.24
513 P -1 0 0 -5 -9 -2 0 -3 -4 -4 -2 0 -4 -4 7 -1 -1 0 1 -3 5 5 5 1 0 2 6 2 0 1 5 5 1 1 44 4 4 1 5 2 1.01 0.70
514 L 0 -3 -3 -3 -3 -1 2 -5 -3 0 5 -1 -1 -2 -4 -2 -1 2 -2 0 7 1 1 2 1 3 11 1 1 5 41 4 1 2 1 3 4 3 1 5 0.61 0.40
515 P 0 0 0 1 -7 2 2 -5 2 -1 -1 1 -6 -3 3 0 -1 -7 -6 0 7 4 4 7 0 8 11 1 4 4 7 7 0 1 16 6 5 0 0 6 0.32 0.29
516 D 0 0 1 0 -3 1 0 0 2 0 -1 0 1 -2 1 0 0 -2 1 0 6 6 6 6 0 6 6 6 6 6 6 6 6 0 6 6 6 0 6 6 0.05 0.08
517 A -1 0 0 0 2 0 0 -1 1 0 -1 0 -2 0 0 0 0 3 1 -1 5 5 5 5 5 5 5 5 5 5 5 5 0 5 5 5 5 5 5 5 0.02 0.09
518 D -1 -1 0 3 1 2 2 -1 0 -1 -2 0 -3 -1 0 -1 -1 2 0 -2 4 3 4 20 3 9 14 4 3 4 4 4 0 3 4 3 4 3 3 3 0.21 0.24
519 H 0 1 1 0 1 0 0 -1 2 -1 0 0 1 0 0 0 0 2 2 -1 6 7 7 7 3 4 4 5 7 3 10 4 4 3 4 5 4 3 8 3 0.06 0.09
520 T 0 -3 0 0 -1 -1 1 -3 0 0 -1 -1 0 -2 0 1 3 0 -1 1 7 1 5 6 1 2 8 2 2 5 6 5 2 1 4 9 19 1 2 9 0.16 0.19
521 W -3 -6 -6 -3 -6 0 -3 -6 -1 -1 3 -3 0 0 -2 -3 -2 10 1 -1 2 0 0 2 0 4 2 1 1 3 27 2 2 3 2 3 3 32 4 5 1.33 0.73
522 Y -1 -3 -6 -3 -1 0 -1 -3 0 1 -3 -2 -5 6 -6 -3 -2 3 6 -1 5 2 0 2 1 4 4 3 2 6 3 3 0 29 0 3 2 3 23 5 0.94 0.54
523 T -2 -2 -1 -1 1 0 -2 -5 -5 0 -2 -1 0 -2 -1 0 5 -6 -5 2 3 2 3 4 3 3 3 0 0 4 3 4 3 2 3 6 39 0 0 13 0.64 0.49
524 D -4 -5 0 7 -6 -1 0 -2 -5 0 -4 -2 -6 -6 -2 -2 -2 -6 0 -5 2 0 4 59 0 2 6 4 0 5 2 3 0 0 2 3 3 0 3 1 1.35 0.72
525 G -1 0 -3 -1 0 -1 -1 5 -4 -2 -4 -2 -4 -4 -4 0 0 -4 -1 -2 5 5 0 3 2 3 4 47 0 3 2 3 0 0 1 8 7 0 3 3 0.69 0.42
526 S -1 -1 0 -1 2 -3 -1 -2 -3 -1 0 -1 3 -4 -2 5 0 -4 -2 -2 3 3 4 3 4 0 3 2 0 4 9 4 7 0 2 44 4 0 1 2 0.51 0.41
527 S 0 -1 1 0 4 0 -1 -1 -3 -2 -2 -2 -3 0 -3 4 -1 2 2 -2 7 3 6 5 10 4 3 5 0 2 4 1 0 3 0 32 2 2 7 2 0.36 0.33
528 L -3 1 -4 -2 1 -2 0 -3 1 -1 -1 0 0 6 -2 -2 -1 -2 4 0 1 7 0 2 4 2 6 2 3 2 6 6 2 31 2 3 3 0 13 6 0.54 0.36
529 L -2 2 -1 -1 1 -1 -2 -3 1 2 1 0 1 -1 -2 -3 -2 1 1 3 3 11 3 4 4 2 2 2 4 14 10 5 4 2 1 0 1 2 4 23 0.23 0.22
530 Q -1 1 1 2 -2 1 1 -1 1 0 -1 1 0 -2 1 -1 -1 -3 -1 0 5 8 7 12 1 7 7 4 4 6 5 10 2 1 6 4 3 0 2 8 0.09 0.10
531 E -2 -1 2 3 -5 2 3 1 0 -4 -3 1 -1 -5 0 0 -2 -5 -4 -3 2 3 9 17 0 10 17 10 2 0 3 7 2 0 5 7 2 0 0 2 0.37 0.30
532 G -1 -4 0 -1 -5 -4 -2 6 -5 -3 -3 -1 -5 -6 -2 -2 0 -5 -2 -5 5 1 4 4 0 0 3 62 0 2 3 4 0 0 3 2 6 0 2 0 1.15 0.62
533 Q -1 1 -1 0 -3 2 1 -1 1 -1 -1 2 0 -3 -2 0 0 0 -1 1 4 9 3 4 0 8 10 4 3 3 7 14 3 0 1 5 6 2 2 11 0.11 0.15
534 R -4 5 0 -2 -1 0 -1 -2 0 0 1 1 -3 -4 -2 -3 -2 3 -1 0 0 32 6 2 1 4 3 4 3 5 13 8 0 0 2 0 2 4 2 7 0.45 0.37
535 K -2 2 -1 -3 -1 1 1 -2 -1 -1 -1 2 0 0 -2 0 -1 -1 4 -1 2 13 2 0 1 5 8 3 1 5 5 16 3 3 1 6 3 1 18 3 0.28 0.28
536 A 3 0 -3 -2 -4 -2 0 -1 0 0 -3 2 0 -2 2 -1 0 4 -3 0 27 4 0 2 0 1 6 5 3 5 2 11 3 2 9 3 5 7 0 6 0.31 0.31
537 G -1 0 1 0 -2 -3 -1 4 0 -1 -2 0 -1 -2 -1 0 -1 2 1 -3 4 5 6 4 1 0 3 33 2 4 3 6 2 1 3 8 3 3 6 2 0.35 0.29
538 A 3 -1 -2 -1 -2 -3 -1 -1 -1 -1 -2 -1 0 0 -2 -3 0 3 4 1 31 3 1 4 1 0 4 5 1 3 4 4 2 3 1 0 5 4 14 10 0.36 0.34
539 A 4 -1 -1 -3 0 0 -1 0 -1 -2 -1 -1 -3 0 2 -1 -1 1 0 0 35 3 4 1 2 4 3 6 1 2 5 3 0 5 9 3 3 2 3 7 0.28 0.30
540 V 1 -6 -6 -6 -5 -3 -6 -3 -1 2 -2 -3 0 -2 -6 -2 -4 -6 1 6 10 0 0 0 0 1 0 2 2 10 3 2 2 2 0 3 0 0 4 58 1.16 0.66
541 T 0 -1 -4 -1 0 -2 -2 -3 -4 0 0 -1 0 -4 0 -1 2 0 -2 4 6 3 0 4 2 2 3 2 0 3 10 3 2 0 4 4 16 1 1 32 0.35 0.32
542 T -1 1 2 2 -3 0 0 -2 -1 -2 -1 -2 0 -4 -1 2 3 -1 -2 -2 3 8 8 10 0 5 6 3 1 2 6 2 3 0 3 13 23 1 1 2 0.26 0.29
543 E -1 -1 1 2 -3 1 2 -1 1 -1 -1 0 -1 -2 2 -1 1 -4 -1 -3 4 3 6 11 1 6 13 5 4 3 6 7 2 1 11 4 9 0 2 0 0.19 0.20
544 T -2 1 0 1 -1 -1 0 0 0 -1 -2 1 -1 1 -1 1 2 1 1 -2 1 8 3 8 1 2 7 6 2 4 2 10 2 6 3 10 15 2 5 2 0.12 0.17
545 E -2 3 -1 0 -5 2 3 -2 1 -4 -2 2 -4 -1 0 0 1 -5 -4 -2 3 15 3 5 0 9 20 2 3 1 4 12 0 3 4 7 8 0 0 3 0.34 0.30
546 V -2 -3 0 -2 -4 1 -2 -2 -1 2 -2 -3 0 0 -3 -2 3 -5 -4 4 2 1 6 2 0 6 2 4 2 12 3 2 2 4 1 2 17 0 0 34 0.50 0.40
547 I -1 0 -2 0 -1 1 0 -4 0 2 1 0 1 0 -3 -1 -1 2 1 1 5 4 1 5 1 6 6 0 3 16 16 5 4 3 0 3 4 3 4 12 0.14 0.16
548 W -2 1 -2 -3 -5 -2 3 -2 -2 0 -2 0 1 -4 -3 0 -2 9 1 -1 3 7 2 1 0 1 17 3 1 6 4 5 4 0 2 7 3 25 4 5 0.75 0.48
549 A 3 -1 2 -3 -3 0 -1 0 -1 -1 -2 0 -3 0 -1 1 -1 0 -1 0 28 3 9 0 0 5 4 6 1 4 3 5 0 4 3 10 3 2 2 6 0.20 0.23
550 K 1 -1 -1 -2 -2 2 1 0 2 0 -2 2 -1 -4 -3 1 0 2 -3 -1 11 2 2 1 1 9 8 8 6 5 4 17 1 0 0 12 5 3 0 4 0.20 0.23
551 A 1 0 -1 0 0 1 -2 -1 0 0 -2 1 -2 0 3 1 1 -4 -1 0 14 4 2 6 2 5 1 3 2 6 1 8 0 4 14 10 8 0 2 7 0.16 0.18
552 L -4 -4 -5 -3 -2 -1 -3 -5 -1 0 5 -3 -2 -2 -1 -2 1 -5 -4 0 1 0 0 2 1 3 2 1 1 4 60 2 0 2 3 3 10 0 0 5 0.85 0.52
553 P 0 -2 -1 -3 1 -1 0 0 -4 -3 -4 0 -4 -5 6 -1 -1 1 -2 -1 8 2 3 1 3 3 7 7 0 1 2 5 0 0 43 4 3 2 2 4 0.86 0.51
554 A 0 0 -2 -1 0 2 2 1 0 -1 -2 -1 -3 -3 3 0 1 -4 -1 -1 7 4 1 3 2 8 15 11 2 5 3 3 0 0 15 6 8 0 3 4 0.21 0.21
555 G -2 0 1 -1 -4 -1 -1 4 2 -4 -3 -2 -2 -1 1 1 1 -1 -2 -2 2 4 7 4 0 3 4 34 5 0 2 2 1 2 7 9 10 1 1 3 0.41 0.31
556 T -1 -2 -3 -2 0 0 -1 -2 4 -1 -4 0 -4 -1 1 0 5 2 1 -2 4 2 0 2 2 3 3 4 11 3 1 5 0 3 6 6 36 3 6 2 0.55 0.43
557 S -1 -2 -3 -1 -1 -4 -3 -2 -4 -5 -2 -2 -3 -4 -1 6 0 2 -1 -5 4 2 0 3 2 0 1 3 0 0 4 2 1 1 3 62 5 2 3 0 1.02 0.68
558 A 5 -2 -2 -1 -4 -2 -3 -1 -4 -2 -1 -2 -3 -5 -4 1 0 0 -4 0 52 2 2 3 0 2 1 4 0 2 7 2 0 0 0 8 6 1 0 6 0.66 0.47
559 Q -2 0 0 -2 -6 8 0 -5 1 -6 -4 -1 -1 -6 1 -4 -4 -6 -5 -6 3 4 4 2 0 61 5 0 3 0 2 3 2 0 8 0 0 0 0 0 1.52 0.82
560 R 0 3 -1 -3 -4 1 0 -3 -3 -1 -2 3 1 0 -3 -1 1 3 -1 0 10 14 2 0 0 5 7 1 0 2 3 21 3 4 1 3 8 4 2 9 0.26 0.25
561 A 6 -4 -4 -2 -2 -1 -2 -1 -5 -4 -2 -2 0 -5 -4 0 -3 -5 -5 -2 70 0 0 2 1 2 2 4 0 0 4 2 2 0 0 5 0 0 0 3 1.20 0.66
562 E -3 -2 -4 1 -6 0 7 -3 -4 -6 -6 -1 -5 -2 -5 -3 -4 -6 -5 -2 1 2 0 7 0 2 73 3 0 0 0 2 0 2 0 2 0 0 0 4 1.63 0.82
563 L -4 -2 -1 -5 -4 -4 -4 -5 2 2 5 -4 1 2 -2 -2 -3 -4 -1 0 1 2 4 0 0 0 0 1 5 9 53 0 3 8 2 3 0 0 2 5 0.75 0.43
564 I -1 -3 -4 -3 -1 -2 -2 -2 -4 5 0 0 -1 0 -4 -3 -1 1 1 3 6 1 0 2 1 2 2 3 0 34 7 5 1 3 0 0 3 2 5 22 0.49 0.33
565 A 6 -4 -4 -2 -4 -4 -2 0 -4 -2 -4 -4 -4 -1 -4 -1 -2 -5 -2 -2 71 0 0 3 0 0 2 6 0 2 1 0 0 3 0 4 2 0 2 2 1.22 0.65
566 L -4 -1 -5 -2 -4 -4 -4 -5 0 2 5 -2 -1 -1 -3 -4 -3 -4 -1 2 1 3 0 2 0 0 0 1 3 9 58 2 0 2 1 1 0 0 2 13 0.85 0.45
567 T -1 -2 -3 -2 3 1 1 -4 2 2 -2 -1 -3 -1 -2 -1 5 0 -3 0 5 2 0 2 6 6 9 0 5 13 3 2 0 2 2 2 35 1 0 4 0.47 0.38
568 Q 0 4 -3 -1 -5 3 1 -2 -2 -2 0 2 -2 -1 -4 -1 -2 -2 -4 -2 7 27 0 3 0 15 10 2 0 2 9 11 1 3 0 5 1 1 0 2 0.42 0.33
569 A 5 -5 -2 -1 0 -2 0 -1 -5 -2 -3 -4 -4 -5 -4 0 -1 -6 -5 1 58 0 2 3 2 2 6 4 0 2 2 0 0 0 0 6 4 0 0 9 0.83 0.53
570 L -2 -5 -7 -7 7 -6 -6 -7 -6 0 5 -5 1 0 -4 -5 -5 -5 -5 -1 4 0 0 0 21 0 0 0 0 3 59 1 3 3 1 0 0 0 0 4 1.37 0.66
571 K -1 2 -2 0 -5 3 3 -3 5 -2 -1 2 -1 -3 -3 -3 -1 -3 -3 -2 4 10 0 4 0 11 22 1 14 3 5 15 2 1 1 0 4 0 0 2 0.49 0.36
572 M -2 1 -1 -2 -3 0 -1 -2 1 1 3 0 3 0 -2 -1 -2 2 -1 -1 3 8 2 2 0 4 3 2 5 6 34 5 8 3 2 4 2 4 1 1 0.23 0.23
573 A 4 -4 -1 -4 -3 -3 -1 2 -2 1 -1 -1 -2 0 -4 1 -2 1 -3 1 37 0 2 0 0 0 3 15 1 7 5 3 1 4 0 10 1 2 0 8 0.39 0.32
574 E 0 1 0 0 -2 1 3 -4 0 -2 -2 3 -3 -4 1 -1 -2 1 -4 -3 7 8 5 4 1 4 24 0 2 2 3 23 0 0 7 4 2 2 0 1 0.41 0.31
575 G 0 1 0 2 -4 0 0 5 0 -5 -5 0 -4 -5 -4 0 -2 -5 -4 -4 7 7 5 13 0 4 7 41 2 0 0 6 0 0 0 5 1 0 0 0 0.65 0.37
576 K -2 3 -3 -3 -6 2 2 -5 -2 -3 -5 6 -4 -6 -4 0 -3 -3 -5 -2 3 12 0 0 0 7 13 0 1 2 0 52 0 0 0 6 1 0 0 2 1.06 0.57
577 K -1 4 0 -1 -4 -1 0 -3 -3 -2 -1 2 -3 -4 2 1 2 1 -3 -3 3 23 3 3 0 2 4 0 0 2 7 15 0 0 10 11 12 2 0 1 0.38 0.29
578 L 0 -2 -5 -5 0 -4 -4 -2 -5 3 2 -4 2 -1 -4 -3 -3 -4 -3 4 9 3 0 0 2 0 1 3 0 15 23 1 5 2 1 0 0 0 0 35 0.60 0.35
579 N -2 -1 6 -2 0 -2 -1 -2 2 -4 -1 -1 -3 -4 -4 -1 3 -4 2 -2 2 3 37 0 2 0 4 2 6 0 6 3 0 0 0 2 22 0 7 3 0.67 0.42
580 V -4 -2 -4 -5 -4 -4 -5 -2 -5 7 1 -2 -1 -2 -5 -4 -3 -5 -4 2 0 2 1 0 0 1 0 4 0 62 9 3 0 1 0 0 0 0 0 14 1.17 0.53
581 Y -4 -2 -5 -5 2 -1 -5 -5 2 0 -4 -4 -4 2 -1 -4 -3 3 8 0 0 2 0 0 4 2 0 0 5 5 0 0 0 5 3 1 1 3 59 7 1.53 0.65
582 T -1 -3 -1 -4 -4 -3 -1 -4 -4 0 -4 -3 -2 -5 1 1 7 -5 -4 -3 4 1 2 0 0 0 4 0 0 5 1 0 1 0 6 10 64 0 0 0 1.16 0.59
583 D -5 -4 -1 8 -6 -3 0 -3 -4 -6 -6 -1 -6 -6 -5 -4 -4 -7 -6 -6 0 0 2 85 0 0 4 2 0 0 0 3 0 0 0 0 0 0 0 0 2.18 0.80
584 S -1 0 -1 -3 -4 -3 -3 -2 -4 -5 -3 -3 -4 -5 -1 6 -2 -5 -4 -4 4 5 2 0 0 0 0 3 0 0 3 1 0 0 3 77 0 0 0 0 1.33 0.64
585 R -1 5 -2 1 -3 0 -1 -1 1 -2 -2 2 -3 -1 -3 -2 -1 4 -1 -3 5 39 1 8 1 2 3 5 3 2 4 11 0 2 0 2 3 5 2 0 0.52 0.30
586 Y -1 -4 -3 -5 -3 -4 -2 -5 -2 -4 -4 -4 0 2 -5 -2 -1 6 8 -2 5 0 1 0 1 0 2 1 0 0 1 0 3 6 0 2 4 12 57 3 1.59 0.62
587 A 5 -3 -3 -1 -3 -1 -1 -3 -4 -2 -3 -1 -2 -4 -2 -2 0 -4 -1 3 51 0 1 3 0 2 3 0 0 0 1 3 1 0 1 0 5 0 3 25 0.70 0.42
588 F 0 -4 -5 -5 -4 -1 -2 -5 -2 -3 0 -2 -3 8 -5 -3 -4 -2 1 -1 9 0 0 0 0 4 2 0 1 0 7 3 0 62 0 2 0 0 2 5 1.28 0.53
589 A 3 0 1 -2 -3 -2 0 3 -2 -2 -1 0 -2 -3 -3 0 -1 -4 -3 0 28 5 6 1 0 0 8 23 1 0 7 5 0 0 0 4 1 0 0 7 0.28 0.21
590 T 1 -3 -2 -3 -3 -3 -1 -1 -3 1 -1 -2 -1 -1 -3 1 4 -4 -3 2 12 0 0 0 0 0 3 5 0 7 3 1 1 2 0 12 34 0 0 18 0.42 0.30
591 A 4 -1 -3 -4 2 -3 -3 -3 -3 0 1 -3 -1 -1 -3 -1 0 -4 -3 3 36 3 0 1 5 0 1 1 0 2 15 1 0 3 0 3 4 0 0 25 0.43 0.28
592 H -2 -1 -1 -4 0 0 -3 -4 9 -2 -2 -2 -3 -3 -3 -3 1 2 -1 -3 4 4 2 0 2 4 0 1 58 2 5 2 0 1 1 1 8 3 1 2 1.46 0.57
593 I 1 -2 -1 1 -2 -1 -1 0 -1 2 -1 -1 -1 1 -3 0 -1 -3 -2 2 13 2 3 11 0 3 2 6 1 17 1 5 0 6 0 7 2 0 0 19 0.12 0.15
594 H -4 -4 -3 -1 -5 -2 0 -5 8 -5 -3 -4 -4 2 -1 -4 -4 8 1 -3 0 0 1 3 0 1 7 0 44 0 2 0 0 10 4 0 1 22 3 1 1.66 0.62
595 G 0 -1 -3 -2 -4 -3 -1 5 -4 -1 1 -1 1 -4 -4 -1 -3 -4 -4 -3 7 4 0 1 0 0 5 50 0 4 15 3 4 0 0 5 0 0 0 1 0.63 0.33
596 E 4 -2 -3 -3 -3 0 1 -1 0 -2 -2 1 0 -4 2 0 1 -4 -3 -1 38 0 0 0 0 4 11 4 2 2 2 8 3 0 10 3 8 0 0 3 0.37 0.27
597 I -3 -3 -4 -5 -3 0 -4 -4 -2 5 3 -4 -1 0 -3 -3 -1 -3 1 1 1 1 0 0 0 6 0 1 1 39 32 0 0 2 1 1 4 0 5 4 0.64 0.35
598 Y -5 -5 -5 -6 -5 -1 -5 -6 -1 -5 -3 -2 -4 -1 -6 -4 -5 11 7 -2 0 0 1 0 0 3 0 0 1 0 2 3 0 1 0 1 0 49 35 3 2.51 0.79
599 R -2 3 0 -2 -5 3 1 -2 1 -4 -2 4 -1 -4 -2 -2 -2 0 -3 -4 2 19 5 0 0 13 8 3 4 1 5 34 1 0 2 0 1 2 0 0 0.60 0.33
600 R -2 3 0 -1 -3 2 5 -3 2 -4 -2 2 0 -5 -3 -1 -3 -5 -3 -4 2 16 3 1 1 8 42 1 6 0 3 10 3 0 0 2 0 0 1 0 0.71 0.38
601 R -2 7 2 -4 -3 -1 -1 -4 0 -5 -2 -1 -3 0 -5 -3 -3 3 -1 -4 4 62 8 0 1 1 3 0 2 0 3 1 0 4 0 1 1 4 2 1 1.15 0.52
602 G -3 -4 2 2 -2 -4 -2 6 -4 -6 -6 -2 -5 -5 -4 -1 -4 -5 -5 -4 0 1 8 10 1 0 2 70 0 0 0 3 0 0 0 3 0 0 0 1 1.37 0.52
603 W -4 -1 -5 -5 -4 -1 -4 -5 -4 -1 3 -4 3 5 -4 -4 -3 6 0 -1 0 4 0 0 0 3 0 0 0 1 37 0 9 27 1 0 0 12 2 3 0.89 0.39
604 L -3 -1 -2 -4 1 -2 -2 -2 -4 0 4 -1 0 -2 -2 -3 0 -1 -3 1 1 4 1 0 3 2 3 4 0 3 58 5 0 1 2 1 5 1 0 8 0.50 0.29
605 T -2 -3 1 -3 -3 0 -1 -3 -3 -1 -2 1 -1 -4 -3 1 5 -4 0 -1 2 0 8 0 0 3 4 1 0 4 3 8 1 0 0 11 50 0 3 2 0.63 0.38
606 S 3 0 0 -3 -3 -2 -2 -1 -3 -3 -2 -2 -3 -4 -3 4 3 0 -3 -3 29 6 4 0 0 0 0 4 0 1 3 0 0 0 0 33 16 1 0 0 0.55 0.35
607 E 1 2 0 3 -3 1 2 0 -2 -3 -3 1 -3 -4 -3 0 0 2 -3 -2 11 11 3 16 0 4 17 9 0 0 0 11 0 0 0 4 4 3 0 3 0.29 0.19
608 G -2 -1 1 2 -4 -3 -2 6 -3 -2 -4 0 -4 0 -1 -2 -3 -2 -4 -4 1 3 6 11 0 0 1 59 0 3 1 5 0 5 3 1 0 1 0 1 0.90 0.37
609 K -2 2 -1 -3 -4 0 1 -3 1 -4 -3 6 -3 -4 -3 0 1 -2 -3 -4 2 9 1 0 0 3 6 1 3 0 2 57 0 0 0 5 8 1 0 0 0.86 0.40
610 E -1 -1 -1 2 -4 0 1 -2 1 -4 -4 -1 -1 -4 5 0 0 -5 -4 -3 3 3 3 14 0 3 10 2 4 0 0 3 2 0 36 7 5 0 0 2 0.69 0.30
611 I -2 -4 -5 -5 -3 -1 -4 -5 -5 6 2 -4 -1 -1 -4 -4 -2 -4 -3 2 3 0 0 0 0 3 0 0 0 57 17 0 0 2 0 0 1 0 0 14 0.96 0.40
612 K 0 0 -2 -3 0 0 0 -4 -3 -3 -2 6 -2 -2 -1 -1 -2 5 -3 -4 6 2 1 0 2 3 3 0 0 1 3 57 1 2 3 3 2 9 0 0 0.84 0.43
613 N -2 -3 6 -2 -5 -1 -1 -1 7 -5 -5 0 -4 -4 -4 -2 -3 2 2 -5 3 0 43 0 0 2 3 4 26 0 0 4 0 0 0 2 0 3 8 0 1.13 0.49
614 K 2 1 -2 -3 -3 2 -1 -1 3 -2 -1 4 -2 -4 -3 -1 -1 -4 -3 -1 22 5 0 0 0 10 1 4 9 2 7 32 0 0 0 2 2 0 0 4 0.39 0.28
615 D 0 0 1 1 -4 3 3 -1 -2 -3 -3 1 -2 -4 1 0 0 -4 -2 -2 7 4 7 6 0 15 26 3 0 2 1 6 0 0 7 7 7 0 1 2 0.33 0.21
616 E -2 -2 0 0 -5 1 5 -4 -2 -2 1 1 1 -1 -3 -2 -3 -4 -2 -3 1 0 4 3 0 4 52 0 1 1 15 10 4 3 0 0 0 0 1 0 0.71 0.38
617 I -3 -3 -5 -5 -3 -4 -5 -5 -5 6 1 -4 2 -2 -5 -4 -2 6 -3 2 1 1 0 0 0 0 0 0 0 55 9 0 5 0 0 0 2 11 0 14 1.08 0.43
618 L 0 1 -2 -3 -3 1 0 -2 -2 0 3 2 0 -2 -3 -1 -2 1 -1 -1 8 10 1 0 0 8 8 2 0 6 36 13 1 0 0 2 1 2 2 1 0.24 0.20
619 A 2 1 1 3 -3 2 1 -2 0 -3 -2 0 -2 -3 -2 1 -1 -4 -1 -2 23 8 7 16 0 12 8 1 2 1 3 4 0 0 0 8 1 0 2 3 0.27 0.20
620 L -4 -2 -6 -6 -4 -4 -5 -6 -5 2 6 -5 -1 0 -3 -4 -3 1 -3 0 0 3 0 0 0 0 0 0 0 9 76 0 0 3 1 1 0 2 0 6 1.11 0.47
621 L 0 -3 -2 -4 -3 -3 -1 -4 -4 1 5 -2 0 0 -1 -2 -2 -3 -3 0 7 1 2 0 0 0 4 0 0 6 61 2 0 3 3 3 0 0 0 6 0.59 0.31
622 K 1 0 -1 1 -3 2 3 -2 0 -3 -1 1 -2 -3 -3 1 0 -3 0 -2 13 3 1 7 0 10 27 1 2 0 8 8 0 0 0 10 4 0 4 3 0.28 0.20
623 A 5 -2 -2 -4 1 -1 -2 -2 1 -2 -3 -3 -3 -4 0 0 -1 -4 -3 0 65 1 1 0 2 3 1 0 3 2 2 0 0 0 5 4 2 0 0 7 0.78 0.41
624 L -3 -2 -2 -3 -3 -4 -2 -5 -4 4 3 -4 0 -1 -4 -2 -2 4 -3 3 0 2 2 2 0 0 3 0 0 29 30 0 1 1 0 3 0 6 0 22 0.60 0.31
625 F 0 -1 -1 -3 -2 1 -1 -3 2 -2 0 0 1 1 -3 0 -1 8 1 0 9 2 4 0 0 8 2 1 5 1 8 6 4 6 1 6 3 23 3 9 0.50 0.26
626 L -2 -1 -3 -2 -2 -1 0 -1 -1 0 4 2 2 -2 -1 -3 -1 -3 0 -1 1 3 0 2 0 1 6 4 2 4 47 14 5 0 3 0 3 0 3 1 0.32 0.25
627 P -2 1 -4 -1 -5 -3 -3 -5 -4 -5 -3 2 -5 -6 8 -2 -4 -6 -5 -5 3 8 0 4 0 0 0 0 0 0 2 13 0 0 67 2 0 0 0 0 1.76 0.60
628 K -1 1 -2 -2 -4 0 2 -1 0 -2 -2 4 -2 -4 0 0 0 -3 -3 -1 5 8 0 1 0 3 12 4 2 3 4 38 0 0 3 6 7 0 0 4 0.36 0.24
629 R 1 3 -2 -1 -4 3 2 0 -2 -4 -4 4 -2 -3 -2 0 -1 -4 -3 -3 11 16 0 2 0 13 11 6 0 0 1 28 1 1 1 5 2 0 0 1 0.45 0.27
630 L -2 -2 -4 -4 -3 -3 -3 -4 0 3 2 -1 -1 0 -3 -3 0 -3 -2 4 1 2 0 0 0 0 1 1 3 15 23 4 0 3 0 1 5 0 0 40 0.52 0.27
631 S 5 -2 -3 -3 -2 -1 -2 -1 -3 -3 -2 -2 -2 1 -3 3 -1 -4 -3 0 50 1 0 0 0 2 1 4 0 0 3 2 0 6 0 21 3 0 0 7 0.57 0.33
632 I -2 -4 -4 -2 -3 -4 -4 -4 -4 5 1 -4 1 -2 -4 -2 -2 -4 -3 4 1 0 0 3 0 0 0 1 0 45 8 0 2 0 0 4 1 0 0 33 0.81 0.35
633 I 0 -2 -3 -4 3 -3 -3 -3 -3 5 0 -3 3 0 -3 0 -1 -3 -1 2 6 2 0 1 6 0 1 1 0 38 5 1 10 4 1 8 2 0 2 14 0.45 0.24
634 H -3 -2 -2 -2 -4 -2 -2 -2 9 -4 -3 3 -3 -3 -3 -3 -1 2 0 -4 1 0 0 2 0 0 1 2 56 0 2 23 0 0 1 1 4 2 2 1 1.51 0.53
635 C -3 -3 -4 -1 9 -4 -4 -4 -4 0 -1 -4 0 -2 -4 -3 -2 -4 -4 3 1 2 0 4 51 0 1 1 0 4 4 1 2 2 1 1 2 0 0 23 1.43 0.47
636 P 0 1 0 0 -4 1 -1 -3 -3 -3 -2 3 1 -4 5 -1 -1 -4 -3 -3 8 8 5 5 0 5 2 1 0 0 2 24 6 0 30 2 2 0 0 0 0.62 0.29
637 G 4 -4 -3 -4 -4 -1 -3 5 -4 -4 -2 -1 -4 -5 -4 -2 -3 -4 -4 -4 33 0 0 0 0 2 0 55 0 0 3 3 0 0 0 1 0 0 0 0 1.09 0.44
638 H -5 -2 -1 -4 -6 -3 -1 -5 10 -6 -4 -1 -5 -4 -5 -3 -5 -5 -2 -6 0 2 2 0 0 0 3 0 84 0 2 3 0 0 0 2 0 0 0 0 2.64 0.80
639 Q -3 1 -3 -2 -5 7 0 -4 -2 -4 -4 0 -2 -5 -4 -1 2 -5 -4 -2 1 8 0 1 0 59 3 1 0 0 0 4 1 0 0 4 15 0 0 3 1.15 0.53
640 K -1 1 0 -2 -4 -1 0 -1 -3 -3 -4 6 -2 -3 -2 0 -1 2 -2 -3 4 4 5 1 0 1 3 3 0 1 0 60 1 1 2 7 2 3 1 1 0.81 0.40
641 G 1 -2 1 1 0 -2 -1 5 -1 -3 -3 -1 -3 -4 -2 -1 0 -4 -4 -2 14 2 5 10 2 0 2 45 2 1 2 3 0 0 2 2 5 0 0 2 0.53 0.25
642 H -1 -1 3 2 -3 0 0 -1 4 0 -2 0 -1 -3 -2 1 2 -3 -1 -2 3 1 14 11 0 5 4 4 13 6 3 6 1 0 0 9 16 0 1 2 0.25 0.17
643 S -1 -3 1 3 -3 0 -1 -2 -2 -3 -3 -1 -1 -4 -3 3 3 -4 -4 -3 2 0 6 21 0 3 1 2 0 1 1 3 2 0 0 30 25 0 0 0 0.58 0.34
644 A 0 0 -3 -1 -1 -1 2 -3 2 -2 0 -1 0 -4 5 -1 -2 -1 -3 -3 7 5 0 3 2 1 19 0 5 3 9 2 3 0 34 3 1 1 0 1 0.61 0.29
645 E -2 -2 -3 -2 -3 1 4 -4 -2 2 -1 -1 -1 -2 -2 -1 0 -4 -3 3 1 0 0 0 0 6 30 0 1 15 4 3 0 1 2 3 5 0 0 28 0.42 0.28
646 A 4 -2 0 -2 -3 -1 0 0 1 1 -3 -1 -2 -3 -1 2 1 -4 -3 -1 38 0 4 0 0 2 7 4 4 9 1 1 0 0 2 18 7 0 0 2 0.36 0.25
647 R -1 5 -1 -3 -4 2 1 -4 2 0 -2 3 -2 -4 -3 -2 0 -2 -3 -1 3 35 3 0 0 9 7 0 5 6 4 19 1 0 0 0 5 0 0 3 0.52 0.29
648 G -3 -4 0 -3 -5 -4 -1 6 -4 -3 -2 -4 -4 0 -5 -3 -4 4 0 -5 0 1 4 0 0 0 5 70 0 2 4 0 0 4 0 0 0 7 3 0 1.27 0.49
649 N -5 -4 9 -2 -6 -3 -4 -4 -3 -7 -7 -2 -5 -6 -5 -1 -3 -7 -5 -6 0 0 96 0 0 0 0 0 0 0 0 1 0 0 0 2 0 0 0 0 2.53 0.81
650 R -1 4 5 -2 1 2 0 -3 -1 -4 -4 1 -3 -4 -4 -1 -2 -1 -2 -2 5 31 32 0 4 9 6 0 1 0 1 5 0 0 0 1 0 1 1 4 0.66 0.34
651 M 0 1 -3 -2 -3 2 0 -3 1 0 3 -1 2 0 -3 -2 0 0 -2 0 7 9 0 2 0 11 4 0 4 2 36 2 6 5 1 1 6 2 0 4 0.19 0.17
652 A 6 -4 -4 -4 -3 -3 -3 -3 -4 -2 -3 -3 -3 -4 -3 -2 -1 -5 -4 3 72 0 0 0 0 0 1 0 0 0 0 0 0 0 0 0 2 0 0 25 1.13 0.49
653 D -3 -4 -1 8 -6 -3 -1 -4 -4 -6 -7 -3 -6 -6 -4 -3 -4 -7 -6 -6 2 0 1 96 0 0 1 0 0 0 0 0 0 0 0 0 0 0 0 0 2.30 0.67
654 Q 1 1 -2 -2 -4 5 1 -1 -1 -2 -2 2 -2 -3 -3 -1 -1 -3 0 -2 16 5 0 0 0 34 10 4 1 2 2 13 0 0 0 3 3 0 4 2 0.42 0.26
655 A 2 -2 -2 -2 -2 -1 1 -2 -3 -1 1 0 1 -2 -1 0 2 -3 -2 0 21 0 0 0 0 2 13 1 0 1 21 5 3 0 2 4 21 0 1 4 0.21 0.18
656 A 6 -4 -3 -4 -3 -3 -2 -2 -4 -4 -4 -3 -3 -5 -3 1 1 -5 -4 -3 82 0 0 0 0 0 1 0 0 0 0 0 0 0 0 8 9 0 0 0 1.25 0.50
657 R -3 5 -2 -3 -1 1 -2 -4 -3 -5 -4 6 -3 -5 -3 -3 -1 -2 -4 -5 0 39 0 0 1 4 0 0 0 0 0 50 0 0 1 0 3 1 0 0 1.24 0.46
658 K -1 2 -2 -1 -4 4 3 -3 -1 -1 -3 2 -3 -4 -3 -1 -1 2 -3 -3 5 13 0 1 0 24 27 0 1 4 1 15 0 0 0 3 2 4 0 0 0.56 0.27
659 A 4 -4 -3 -4 -2 -3 -3 0 1 1 -2 -3 -2 -3 -3 -1 -1 -4 -1 3 52 0 0 0 0 0 0 6 4 8 0 0 0 0 0 0 1 0 2 26 0.61 0.33
660 A 6 -3 -3 0 -3 -3 -1 -2 -4 -3 -4 -3 -3 -4 0 1 0 -5 -4 -1 74 0 0 6 0 0 4 0 0 0 0 0 0 0 3 6 4 0 0 3 0.92 0.41
661 I -1 0 -2 -1 -2 1 0 -1 -1 0 2 0 2 -1 -3 0 0 -2 0 0 1 4 0 3 0 9 4 5 1 3 34 7 6 1 0 5 7 0 3 5 0.12 0.12
662 T -1 2 -1 -2 -3 2 1 -2 -2 0 -1 2 -1 -2 -2 2 0 0 0 0 1 12 0 0 0 12 8 2 0 7 7 16 0 0 0 18 7 1 4 6 0.18 0.14
663 E 0 -1 -1 2 -3 2 2 -3 -1 -2 -2 0 -2 -3 3 1 1 -4 -3 0 8 1 0 14 0 15 14 0 1 0 4 3 0 0 15 8 9 0 0 8 0.31 0.15
664 T 0 -2 0 -2 -2 -1 1 -3 -3 0 -1 -2 -1 -3 2 1 2 2 -2 3 5 1 4 1 0 1 11 0 0 1 2 0 0 0 10 10 20 3 0 31 0.26 0.17
665 P -1 -2 -2 -3 1 -1 -1 2 -3 0 -1 1 1 -2 5 -1 -2 -4 -2 -1 2 0 0 0 4 2 1 17 0 5 6 15 6 1 31 3 0 0 1 5 0.47 0.17
666 D -1 -1 2 3 -3 1 1 -2 -1 -1 -2 0 1 -3 0 1 2 -4 -3 -1 1 2 9 21 0 7 9 1 1 4 1 3 6 0 4 7 23 0 0 1 0.28 0.14
667 T 1 -2 -1 -2 -1 2 0 -2 -2 -1 0 -1 2 -3 1 1 3 -3 -2 -1 12 0 1 0 1 13 7 0 0 2 11 0 10 0 6 14 22 0 0 1 0.23 0.15
668 S 1 -1 -1 1 -2 0 -1 0 -2 -1 0 0 1 -2 -2 1 2 -3 -2 0 19 0 0 8 0 3 2 4 0 3 9 7 7 1 0 13 20 0 0 4 0.14 0.10
669 T 2 -2 0 -2 -2 0 -2 -1 -2 2 1 -2 0 -2 -2 0 1 -3 -2 2 21 1 7 0 0 6 0 2 0 15 11 0 0 0 0 3 10 0 0 23 0.16 0.11
670 L -1 -2 -1 -3 -2 1 -2 -4 -3 2 4 -1 1 -1 -3 -2 0 -3 -2 0 2 0 3 0 0 10 0 0 0 12 62 2 0 0 0 0 4 0 0 2 0.40 0.14
671 L -1 -3 -4 -4 -2 -3 -3 -4 -4 3 3 -3 2 0 -3 -3 -1 -3 -2 3 0 0 0 0 0 0 0 0 0 21 46 0 3 0 0 0 0 0 0 31 0.45 0.07
K Lambda
Standard Ungapped 0.1353 0.3185
Standard Gapped 0.0410 0.2670
PSI Ungapped 0.1537 0.3174
PSI Gapped 0.0471 0.2670

## Sheet: NHN-PSSM
Last position-specific scoring matrix computed, weighted observed percentages rounded down, information per position, and relative weight of gapless real matches to pseudocounts
A R N D C Q E G H I L K M F P S T W Y V A R N D C Q E G H I L K M F P S T W Y V
1 N -4 -3 8 2 -5 -3 -3 0 -3 -6 -6 -3 -5 -6 -5 0 1 -7 -5 -5 0 0 75 9 0 0 0 5 0 0 0 0 0 0 0 4 7 0 0 0 1.69 0.55
2 S 0 -2 -1 -2 -4 0 2 -4 -2 -2 -4 -2 -4 -3 -4 4 4 -5 -1 -4 5 1 2 1 0 3 14 0 1 3 1 2 0 1 0 39 26 0 2 0 0.75 0.45
3 R -2 3 2 -1 -5 2 1 -5 -3 -1 -3 4 -4 -2 -4 -2 -1 -6 -4 -1 2 19 11 3 0 10 9 0 0 5 2 29 0 2 0 2 3 0 0 4 0.60 0.37
4 E -2 -1 0 1 -6 2 5 -5 -3 -6 -6 3 -5 -4 -2 2 0 -6 -5 -6 2 2 4 8 0 7 38 0 0 0 0 16 0 1 1 14 5 0 0 0 0.84 0.48
5 R -3 6 3 -2 -7 2 0 -6 -2 -4 -4 2 -2 -3 -6 -4 -5 2 -4 -3 2 46 15 1 0 8 6 0 1 1 2 11 1 1 0 0 0 3 0 2 1.13 0.57
6 M -2 2 1 -1 -5 2 1 -2 -1 1 1 3 0 -2 -4 -2 -2 -4 1 -2 1 12 7 2 0 12 7 3 1 11 14 19 2 1 0 1 1 0 4 2 0.28 0.25
7 K -2 2 0 1 -6 2 2 -4 -3 -4 -3 6 -3 -6 -5 -2 -1 -3 -5 -3 3 10 4 6 0 8 11 0 0 1 2 46 0 0 0 3 3 0 0 2 0.89 0.49
8 R -1 3 -1 -1 -6 3 3 -4 -2 -1 -2 4 -3 -2 -4 -1 -2 -5 -1 -4 4 16 2 3 0 13 19 1 0 3 3 23 0 2 0 4 2 0 3 1 0.56 0.36
9 I -1 -1 2 -2 -1 -1 -1 -4 -2 3 3 0 -1 -1 -4 -3 -2 -2 0 0 7 4 14 2 1 3 5 0 1 20 27 6 0 2 1 1 1 1 3 4 0.30 0.25
10 E -2 0 2 0 -6 3 5 -4 1 -5 -2 2 -4 -4 -3 -1 -1 -6 0 -3 2 3 11 4 0 11 34 1 3 0 4 14 0 1 1 3 3 0 3 1 0.64 0.41
11 E -1 1 0 2 -6 2 4 -3 -3 -5 -3 4 -2 -6 -4 -2 -1 -6 -2 -5 5 5 4 12 0 10 27 2 0 0 3 23 1 0 0 2 4 0 1 0 0.65 0.40
12 G 1 0 0 0 -2 0 0 -1 -1 1 0 1 0 -1 -3 0 -1 -1 0 -1 16 5 4 6 0 3 8 4 1 13 10 11 1 2 0 6 3 1 3 3 0.07 0.11
13 I -1 0 1 -3 -2 0 -1 -5 -1 3 0 0 0 0 -5 -3 -1 -1 5 0 6 5 9 1 1 5 4 0 1 19 9 5 2 4 0 0 3 1 21 5 0.38 0.28
14 K -1 2 3 1 -6 1 1 -3 -4 -5 -5 5 -5 -5 -2 -2 -3 -6 -5 -5 4 11 13 7 0 6 10 2 0 0 1 40 0 0 2 3 1 0 0 1 0.84 0.47
15 E 0 0 1 2 -2 2 4 -3 -1 -3 -3 3 -2 -4 -3 -1 -2 -6 -2 -4 8 5 8 9 1 8 30 2 1 1 2 16 1 1 1 3 2 0 1 1 0.52 0.35
16 L 0 0 0 -2 -2 -1 1 -3 -2 3 2 0 0 1 -3 -2 -1 -1 0 0 9 7 6 2 1 2 9 1 1 19 19 4 2 6 1 1 3 1 3 6 0.14 0.15
17 G 0 1 0 0 -1 0 0 0 -2 0 -1 2 -1 -1 0 0 0 -3 -1 -1 9 10 5 5 1 4 7 6 0 7 6 15 1 2 4 9 5 0 2 3 0.08 0.09
18 S 0 0 2 2 -4 0 2 -2 -1 -1 -3 2 -3 -1 -2 1 0 2 -3 -2 10 5 9 10 0 3 17 2 1 4 1 14 0 2 1 12 5 3 1 2 0.27 0.22
19 Q -1 0 1 1 -2 3 4 -3 -1 -2 -2 2 -3 -3 -3 0 -2 -5 1 -3 4 4 6 7 1 13 32 1 1 3 4 10 0 1 1 5 2 0 5 2 0.47 0.32
20 I -1 -1 -3 -2 -2 -2 0 -2 -3 3 2 0 0 2 -4 -2 -1 1 0 1 4 3 1 1 1 1 8 3 0 17 24 6 2 10 0 1 4 2 3 8 0.23 0.19
21 L -1 -1 -2 -1 -1 -1 0 -1 -3 2 2 0 -1 1 -1 -1 -1 0 0 1 3 3 1 2 1 2 8 6 0 15 26 7 0 5 2 3 2 1 3 7 0.12 0.14
22 K 0 0 1 1 -3 0 2 -1 -2 -2 -2 4 -3 -4 -3 0 -1 -5 -3 -3 7 4 8 9 0 3 11 5 1 2 4 33 0 0 1 8 3 0 0 1 0.44 0.30
23 E -1 0 0 1 -4 1 4 -3 -1 0 -1 2 1 -1 -2 -1 -2 -2 -1 -1 5 3 4 9 0 5 31 1 1 6 5 12 4 2 1 4 2 1 2 3 0.33 0.25
24 H -1 0 1 0 0 -1 1 0 3 -1 1 0 -1 1 -1 0 0 -3 1 -2 3 6 9 5 2 2 9 8 8 2 14 6 1 6 2 5 4 0 6 2 0.07 0.10
25 P 0 0 0 0 -2 0 1 2 0 -1 -1 2 -2 -2 1 0 -1 -3 -1 -1 7 3 5 4 0 2 8 17 2 5 6 17 0 2 6 7 2 0 2 3 0.13 0.12
26 V -1 -1 -1 -2 -1 0 0 -2 -1 2 1 0 0 -1 -1 -1 1 -3 2 1 3 2 4 1 1 5 6 3 2 16 13 8 2 2 3 3 8 0 7 11 0.08 0.11
27 E 0 1 1 2 -4 1 2 -1 -1 -2 -3 2 -1 -3 0 1 0 -4 -2 -2 5 7 7 11 0 4 17 3 1 2 1 14 1 1 5 11 6 0 1 3 0.25 0.19
28 N -2 2 4 2 0 -1 1 -3 0 -3 -3 1 -4 -5 4 -1 -2 -5 -4 -1 3 10 19 11 2 2 11 2 2 1 2 7 0 0 20 2 1 0 0 4 0.52 0.31
29 T -1 1 2 1 -4 0 1 -1 0 -2 -2 2 -2 -2 -2 2 2 -3 -3 -2 5 7 13 6 0 3 7 4 2 1 3 13 1 2 1 14 14 0 0 2 0.22 0.19
30 Q -1 2 0 2 -4 1 1 0 0 -2 -1 2 -1 -3 0 0 -1 -4 -1 -1 5 13 5 12 0 4 7 9 2 3 6 18 1 1 4 6 2 0 2 4 0.18 0.15
31 L -1 0 0 0 -3 -1 -1 -2 -2 1 2 0 0 2 -3 -1 -1 -2 -1 0 3 5 4 6 0 1 4 2 1 10 29 7 2 9 1 6 4 0 1 5 0.13 0.14
32 Q -1 2 3 2 -4 1 0 -3 0 -1 -1 1 -1 -2 -3 1 0 -4 -2 -2 3 12 16 15 0 5 3 1 2 5 8 10 1 2 0 11 4 0 1 2 0.24 0.19
33 N -1 1 1 1 -2 -1 -1 -2 -2 2 0 0 0 -1 -1 1 0 -1 -2 0 4 10 7 7 0 1 4 2 0 20 8 7 2 2 2 14 4 1 1 4 0.10 0.13
34 E -2 -1 0 2 -4 1 2 -3 -2 0 1 2 -1 -2 -2 -2 0 -3 1 -1 2 1 4 15 0 5 17 1 0 4 16 17 1 1 2 0 5 0 5 3 0.25 0.20
35 K -3 5 -3 -3 -7 -2 -2 -5 -2 -2 -4 7 -4 -7 -5 -4 -4 -7 -5 -6 2 28 1 1 0 1 2 0 1 2 1 60 0 0 0 0 1 0 0 0 1.55 0.66
36 L -3 -2 -5 -6 -3 -4 -4 -6 -2 1 3 -2 3 1 -3 -4 -3 2 6 1 2 2 0 0 0 0 1 0 1 7 34 2 6 4 1 0 1 3 28 8 0.81 0.40
37 Y -3 4 -3 -4 -5 0 -1 -5 -2 -2 -1 3 0 2 -4 -3 -2 -1 5 -2 1 23 1 0 0 3 2 0 0 2 7 21 2 8 0 1 2 1 23 2 0.71 0.38
38 L -4 -5 -7 -4 -1 -4 -3 -7 -6 -2 6 -4 0 -2 -6 -6 -5 -2 -4 -3 1 1 0 1 1 1 2 0 0 1 89 1 1 1 0 0 0 1 0 0 1.74 0.68
39 Y -2 -3 -4 -7 -6 -5 -2 -5 -1 -4 -2 -6 -5 1 -7 -4 -6 10 7 -3 3 1 1 0 0 0 3 1 1 1 5 0 0 5 0 1 0 35 41 1 2.15 0.76
40 Y -3 0 -2 -1 -1 1 2 -3 0 -1 1 1 0 3 -4 -2 -1 -1 3 -2 1 3 1 3 1 5 17 1 2 4 13 10 2 15 0 1 3 0 13 2 0.29 0.22
41 L -1 0 -2 0 -5 3 5 -4 -1 -2 0 -1 2 -2 -4 -1 0 -5 -3 -3 3 5 1 5 0 13 39 1 1 2 9 3 6 2 0 4 6 0 1 0 0.57 0.35
42 Q -3 -2 -3 -2 -1 8 -1 -3 0 -5 -4 -3 -5 -7 -4 -3 -2 -6 -5 -6 1 1 1 2 2 78 3 2 2 1 2 1 0 0 1 2 2 0 0 0 2.03 0.81
43 N -1 -1 3 2 -1 1 0 2 0 -3 -1 2 1 -1 -4 -1 -3 -4 -3 -3 4 3 19 12 1 8 5 15 2 1 7 12 5 4 0 2 0 0 0 0 0.31 0.23
44 G -2 -2 -2 -4 3 -3 0 6 1 -6 -5 -1 -5 -2 -3 -3 -3 1 0 -4 3 2 1 0 5 1 6 63 3 0 1 3 0 2 1 1 1 2 4 1 1.17 0.49
45 R -3 4 -2 -3 0 1 -1 -5 -1 2 -1 4 -1 -1 -4 -3 0 -5 -1 -1 1 25 1 0 2 5 2 0 1 12 4 31 1 2 0 1 5 0 2 3 0.60 0.34
46 D -5 -7 -3 4 10 -6 -4 -4 -6 -6 -6 -6 -6 -7 -6 0 -2 -7 -7 -6 0 0 1 24 63 0 1 1 0 0 0 0 0 0 0 8 2 0 0 0 2.56 0.82
47 M 1 -4 -5 -5 -4 -2 -3 -4 -2 2 3 -4 5 2 3 -3 -3 -4 -3 0 15 0 0 0 0 1 1 1 1 12 25 0 15 8 16 0 0 0 0 7 0.59 0.33
48 Y -6 -7 -7 -8 -1 -6 -7 -8 -3 -6 -2 -7 -5 1 -8 -6 -6 2 10 -6 0 0 0 0 1 0 0 0 0 0 4 0 0 3 0 0 0 2 90 0 3.17 1.01
49 V -3 -5 -2 -1 7 -3 -4 -4 -5 -4 -5 -4 -5 -4 -5 4 5 -6 -4 -3 1 0 1 3 20 1 1 1 0 1 0 0 0 0 0 32 39 0 0 1 1.32 0.60
50 D -3 -4 1 -1 -3 -2 -3 7 -3 -6 -1 -3 -1 -6 -4 -3 -4 -3 -6 -6 0 1 6 3 1 2 1 73 1 0 7 2 1 0 1 1 0 0 0 0 1.51 0.60
51 Q -2 2 -1 1 -6 2 4 -1 -2 -5 -3 5 -3 -6 -4 -3 0 -6 -5 -4 3 8 2 6 0 8 25 4 1 0 2 33 1 0 0 1 5 0 0 1 0.72 0.40
52 E -1 -1 -1 -1 -3 1 1 -2 -1 -2 -3 2 -1 -3 4 0 0 -2 -1 -1 5 3 2 4 1 6 10 2 1 3 1 14 2 1 25 9 6 1 2 5 0.39 0.24
53 L -4 -6 -6 -6 -5 -6 -4 -4 -6 7 3 -6 2 -2 -6 -5 -3 -6 -5 0 1 0 0 0 0 0 1 1 0 63 22 0 5 1 0 0 1 0 0 2 1.51 0.58
54 D -2 -2 3 4 -3 -2 1 0 -1 -4 -4 0 -4 -5 3 2 0 -5 -3 -3 2 1 15 25 1 1 7 6 1 1 1 4 0 0 14 14 5 0 1 1 0.53 0.30
55 I -1 -1 -3 -2 -1 0 -1 -4 -2 3 3 -2 0 2 -1 -3 -2 -2 1 0 5 3 1 2 1 4 5 1 1 24 27 2 1 10 3 0 1 0 4 5 0.30 0.20
56 N 0 -1 2 3 -1 0 2 -1 1 -4 -4 0 -2 -2 -2 2 1 -2 -2 -3 7 2 10 18 1 3 15 3 3 0 1 7 1 2 1 16 8 1 1 1 0.33 0.21
57 R -1 2 0 4 0 1 3 -2 0 -4 -4 2 0 -4 -3 0 -2 -4 -3 -4 4 11 4 23 2 7 17 3 2 0 1 11 3 0 0 6 2 0 1 1 0.45 0.25
58 L -2 -3 -3 -2 0 -3 -4 -4 -4 2 5 -3 1 0 -1 -3 -2 -4 -3 1 3 1 1 2 2 1 1 1 0 10 53 1 2 3 3 2 2 0 0 9 0.64 0.31
59 S -1 -2 2 2 -3 0 0 0 -1 -1 -2 0 -1 3 0 1 -1 -2 -1 -2 5 1 12 12 0 3 4 8 1 3 3 6 2 17 4 12 3 0 1 2 0.19 0.16
60 D -1 0 2 2 -3 1 2 -1 -1 -2 -1 2 -1 -3 -2 1 0 -4 -2 -2 4 3 11 12 0 4 15 2 1 1 6 16 2 1 0 14 6 0 1 1 0.24 0.14
61 Y -1 -3 -2 -3 4 -3 -4 -2 0 0 0 -3 0 2 -4 -3 -1 3 7 1 4 1 2 1 9 0 0 3 2 4 6 1 2 7 0 0 3 3 42 10 0.69 0.27
62 D 0 -2 0 4 -4 2 4 -3 2 -3 -3 -1 -3 -4 -3 0 0 -4 -2 0 8 0 2 28 0 11 28 0 5 0 0 0 0 0 0 3 4 0 1 8 0.53 0.23
63 V -3 -3 -5 -4 -3 -3 -3 -5 -5 6 0 -3 1 -1 -4 -4 -2 -4 -3 4 0 1 0 1 0 1 1 0 0 50 3 2 3 2 0 0 1 0 0 35 0.89 0.32
64 D -4 0 0 7 -6 -2 3 -4 -3 -6 -6 -2 -5 -6 -4 0 -3 -6 -5 -5 0 5 2 68 0 0 20 0 0 0 0 0 0 0 0 5 0 0 0 0 1.47 0.44
65 H -5 -3 1 -4 -6 -3 -3 -5 10 -6 -6 -4 -5 -4 0 -4 -5 -5 1 -6 0 0 5 0 0 0 0 0 86 0 0 0 0 0 5 0 0 0 4 0 2.69 0.67
66 I -2 -5 -5 -5 -3 -4 -5 -5 -1 6 0 -3 0 1 -5 -4 0 -4 -3 3 2 0 0 0 0 0 0 0 2 65 4 1 1 5 0 0 5 0 0 14 0.98 0.35
67 V -2 -2 -5 -5 -3 -4 -4 -5 -1 4 3 -4 0 1 -4 -4 -2 0 2 2 1 3 0 0 0 0 0 0 1 37 31 0 1 4 0 0 0 1 10 9 0.63 0.25
68 P -4 -5 -5 -5 -6 -4 -4 -5 -5 -6 -6 -4 -6 -7 9 -4 -4 -7 -6 -6 0 0 0 0 0 0 0 0 0 0 0 0 0 0 100 0 0 0 0 0 3.14 0.70
69 Q -2 3 -3 -3 -4 3 -1 -4 -1 -1 0 1 1 2 -4 -2 -3 3 4 -2 1 22 0 0 0 18 1 0 1 3 8 10 5 9 0 0 0 4 16 2 0.44 0.23
70 S 1 -2 2 -1 0 -1 -1 -2 -1 -4 -4 0 -3 -4 -3 5 0 0 -4 -4 12 0 11 1 2 1 1 1 1 0 0 6 0 0 0 59 1 1 0 0 0.76 0.35
71 F -1 4 -3 -2 -2 -1 -2 -3 -1 1 1 2 0 2 -3 -2 -2 -2 2 0 3 28 0 1 1 2 1 1 1 7 16 12 2 12 0 1 0 0 7 6 0.28 0.17
72 L -1 -2 -2 -3 0 -3 -3 2 -3 1 -1 -2 0 -1 -2 3 2 1 1 0 1 2 1 0 2 0 0 16 0 9 5 1 2 3 1 26 18 2 5 8 0.26 0.21
73 K -2 -2 1 -2 -2 0 -2 2 -1 -2 0 2 -1 4 0 -2 -2 2 1 -2 2 0 8 1 1 5 0 19 1 0 11 18 1 19 4 1 1 3 4 2 0.28 0.20
74 D -3 -3 1 7 -3 -3 -1 -3 -2 -1 -4 -2 -3 -4 -1 1 -2 -7 -5 -5 1 1 5 67 1 0 2 1 1 4 1 2 1 1 2 9 2 0 0 0 1.29 0.47
75 D -4 0 4 7 -6 -3 -1 -3 -1 -6 -6 -3 -6 -6 -5 0 -2 -7 -6 -6 0 6 20 63 0 0 2 1 1 0 0 0 0 0 0 5 2 0 0 0 1.53 0.52
76 S -1 -3 -1 1 -4 -3 -1 -1 -1 -3 -4 -2 -4 -5 -2 6 2 -1 -5 -4 4 1 2 7 0 0 3 4 1 1 1 1 0 0 1 61 11 1 0 1 0.96 0.46
77 I -2 -1 -3 -3 -4 -1 -3 -3 -3 2 2 -2 3 3 -2 -3 -2 4 3 -1 2 4 1 1 0 3 1 2 0 15 23 3 7 15 2 1 1 7 9 2 0.39 0.21
78 D 1 -1 3 3 -2 -1 1 -2 2 -3 -3 -1 0 -3 -3 2 -1 3 0 -3 12 2 16 16 1 1 10 2 6 1 1 2 3 0 0 15 3 5 4 1 0.34 0.21
79 N -6 -5 9 -3 -7 -4 -5 -5 -4 -8 -8 -5 -7 -8 -7 -4 -4 -8 -7 -7 0 0 100 0 0 0 0 0 0 0 0 0 0 0 0 0 0 0 0 0 3.11 0.92
80 K -4 2 -4 -4 -2 -2 -2 -5 -4 -1 2 6 0 -1 -5 -4 -2 -5 -1 -2 0 9 0 0 1 0 1 0 0 3 25 50 2 3 0 0 2 0 2 2 0.89 0.42
81 V -1 -4 -6 -6 -1 -3 -6 -6 -6 1 -1 -5 -3 -5 -6 -4 2 -6 -5 7 4 1 0 0 1 1 0 0 0 6 3 0 0 0 0 1 15 0 0 68 1.39 0.55
82 L -2 -6 -7 -7 0 -6 -6 -4 -6 1 6 -6 -2 -3 -2 -5 -4 -5 -3 1 4 0 0 0 2 0 0 1 0 6 76 0 0 0 3 0 0 0 1 7 1.35 0.52
83 T 2 -5 -5 -4 7 -5 -3 -4 -6 -2 -4 -5 -3 -5 -5 0 3 -6 -5 5 14 0 0 1 20 0 2 1 0 0 0 0 0 0 0 6 19 0 0 38 1.05 0.46
84 R -1 -1 0 0 4 -1 0 -2 2 -1 1 0 0 1 -2 0 0 -2 1 -2 5 3 4 5 13 1 8 2 7 3 14 8 2 7 1 7 4 0 7 1 0.15 0.13
85 S 1 4 -1 -2 -4 0 -2 -1 -1 -3 -3 3 -3 -3 -1 1 1 -5 -2 -3 12 27 2 1 0 3 1 4 1 1 2 19 0 1 3 12 8 0 1 1 0.43 0.26
86 D 0 1 0 1 -4 1 3 -1 0 -2 -3 2 -3 -4 -2 2 0 -3 -2 -3 9 7 4 8 0 5 20 4 2 2 1 14 0 0 1 15 4 0 2 1 0.30 0.19
87 K 1 -2 -1 -1 6 -2 2 -3 -2 0 -1 -2 -1 0 -3 -1 0 -4 1 0 14 1 3 4 18 1 18 1 0 6 5 1 1 5 0 3 6 0 5 8 0.33 0.21
88 N -5 -5 9 -3 -7 -4 -4 -5 -4 -7 -7 -2 -6 -7 -6 -2 -4 -7 -6 -7 0 0 93 0 0 0 0 0 0 0 0 2 0 0 0 2 0 0 0 0 2.80 0.85
89 R 0 4 2 -1 -4 4 0 -2 0 -1 -1 2 -1 -4 -3 0 -3 -4 -1 -3 7 25 9 2 0 19 3 2 2 4 5 10 1 0 0 6 0 0 2 1 0.43 0.25
90 G 0 1 1 1 -3 1 2 -1 0 -1 -1 2 -2 -1 -3 0 -1 -3 0 -2 10 7 7 9 0 7 17 3 2 3 7 14 0 2 0 5 2 0 3 2 0.18 0.13
91 K -5 -1 -5 -5 -8 -1 -4 -6 -5 -7 -7 8 -6 -3 -5 -5 -5 -7 -6 -7 0 1 0 0 0 2 0 0 0 0 0 96 0 1 0 0 0 0 0 0 2.59 0.85
92 S 0 1 0 -1 0 0 -2 4 -2 -2 -3 0 -4 -4 -4 3 -1 -5 -2 -2 6 8 3 3 2 3 1 34 1 2 2 7 0 0 0 21 3 0 1 3 0.45 0.26
93 D -3 -2 6 5 -6 0 0 -2 -3 -6 -7 0 -6 -7 -5 -2 -2 -7 -6 -6 2 2 40 35 0 4 6 2 0 0 0 6 0 0 0 2 2 0 0 0 1.27 0.50
94 N -2 4 0 -1 -4 3 -1 -3 -1 -2 -1 3 -1 -4 -4 -1 1 -5 0 -3 1 25 5 4 0 14 2 1 1 2 6 21 1 0 0 4 7 0 4 1 0.50 0.29
95 V -1 -4 -3 -5 -2 -4 -4 -4 -3 1 2 -4 1 1 -3 -1 5 -4 3 0 4 0 1 0 0 0 0 1 0 9 19 0 3 5 1 4 35 0 11 5 0.58 0.34
96 P 1 -6 -6 -2 -6 -4 -2 -3 -6 0 -3 -5 -5 -3 8 -4 -3 -7 -5 -2 11 0 0 2 0 0 3 2 0 5 3 0 0 1 67 0 1 0 0 3 1.79 0.64
97 S -1 -2 -2 -1 -3 -2 -2 -2 0 1 0 -2 0 3 -2 1 -1 5 4 -1 6 2 1 4 0 1 2 2 2 10 7 2 2 13 2 14 3 8 16 4 0.30 0.21
98 E 0 -3 -1 3 -6 2 5 -3 -1 -5 -2 -1 -2 -6 2 -1 -2 -6 -4 -4 7 1 2 16 0 7 40 1 1 0 4 4 1 0 11 3 2 0 0 0 0.76 0.39
99 E 2 -2 0 1 -4 -1 1 -3 -1 -1 -1 -1 -1 2 -4 -1 -1 5 4 -2 19 1 4 7 0 2 11 0 1 3 5 4 1 9 0 3 4 8 16 2 0.34 0.23
100 V -3 -3 -4 -4 -4 -4 -3 -5 -4 4 2 -2 2 5 -4 -4 -2 0 1 1 2 1 0 1 0 0 2 0 0 25 17 2 4 27 1 1 2 1 3 10 0.71 0.32
101 V -1 1 -1 0 -3 2 -1 2 -2 1 -1 0 -1 -1 -1 -1 -1 1 -2 0 5 10 2 4 0 12 3 19 1 12 7 6 0 3 2 4 1 2 1 5 0.13 0.13
102 K 1 1 2 2 -4 1 1 0 0 -2 -4 2 -2 -4 -2 1 0 -4 -1 -3 11 8 10 10 0 6 10 6 2 3 1 15 0 0 1 8 6 0 2 1 0.25 0.17
103 K -2 1 1 2 -5 1 1 -3 -1 -4 -3 5 -3 -4 -2 0 0 -5 -3 -3 3 8 8 10 0 6 10 2 1 0 2 38 0 0 1 5 4 0 1 1 0.58 0.32
104 M -1 1 0 -1 -1 1 0 -1 -1 0 -1 -1 5 0 0 -1 -1 3 0 0 3 9 4 3 1 8 6 6 1 6 4 2 19 3 5 5 3 4 3 5 0.17 0.17
105 K -2 3 0 -1 -4 0 1 0 1 -2 -1 4 -2 -3 -1 -1 -1 -4 -1 -3 3 17 5 2 0 3 11 6 4 2 6 25 0 1 3 4 4 0 2 1 0.32 0.22
106 N 0 1 1 2 -3 1 1 1 1 -3 -2 0 -2 -4 2 0 -1 -2 -3 -3 8 9 6 13 1 5 11 11 3 1 3 5 0 0 11 7 3 1 0 1 0.24 0.16
107 Y -3 3 -1 -3 -4 -2 -2 -3 0 0 1 0 2 4 -4 -3 -2 4 3 -2 2 18 3 1 0 1 2 1 2 5 12 7 5 19 0 1 3 6 12 2 0.45 0.26
108 W -5 -6 -2 -2 -3 -5 -4 -6 -6 -1 -4 -3 -5 0 -7 -4 -6 12 -1 0 1 0 2 3 1 0 2 1 0 4 1 2 0 3 0 1 0 70 2 6 3.09 0.95
109 R -2 1 2 2 -5 2 3 -2 1 -3 -3 3 -1 -5 -3 0 -1 -5 -3 -4 2 6 9 13 0 8 20 2 3 1 2 22 2 0 0 5 3 0 0 0 0.48 0.28
110 Q -1 1 0 1 -3 1 2 -3 0 -1 -1 1 1 1 -3 0 0 0 1 -2 4 7 5 7 0 7 14 1 2 4 5 11 6 6 0 7 5 1 5 1 0.14 0.13
111 L -4 -4 -6 -6 -3 -5 -4 -6 -5 1 5 -4 1 1 -6 -5 -4 6 2 0 1 1 0 0 1 0 1 0 0 5 59 1 2 5 0 0 0 10 6 6 1.13 0.47
112 L -1 2 -2 -3 -1 1 -2 -3 3 -1 1 2 0 1 -4 -1 -2 -2 2 0 5 10 1 0 1 5 1 1 8 2 18 14 2 7 0 5 1 0 9 9 0.22 0.19
113 N 0 2 3 2 -5 0 3 -3 -1 -4 -3 3 -4 -4 -3 0 -1 -5 -4 -3 7 12 13 11 0 3 19 1 1 0 3 18 0 1 1 5 4 0 0 1 0.45 0.27
114 A 1 1 2 0 -1 1 -1 -1 0 -2 -1 3 -1 -3 -3 1 -1 -4 -2 -2 16 9 10 4 2 8 3 3 2 2 5 19 2 1 0 9 3 0 1 2 0.22 0.18
115 K -1 -1 2 -2 -3 -1 0 4 -1 -3 -4 4 -4 -4 -3 -1 -3 -5 -2 -3 4 2 11 1 0 2 5 33 1 2 2 28 0 1 1 3 1 0 1 2 0.63 0.33
116 L -1 -1 -1 -4 -4 -1 -2 -3 -2 1 3 1 0 3 -2 -2 -2 0 -1 -1 6 3 3 0 0 3 2 2 1 9 37 11 2 13 1 2 1 1 1 1 0.35 0.23
117 I -4 -2 -2 -5 -4 -4 -5 -5 -3 6 2 -3 4 0 -4 -4 -2 -5 -2 0 1 2 2 0 0 1 0 1 0 56 14 1 12 3 1 1 1 0 1 2 1.16 0.48
118 T -2 -1 3 -1 -5 -3 -3 0 2 -5 -4 -2 -5 -5 0 5 2 -6 -5 -5 1 3 12 4 0 0 0 8 4 0 1 1 0 0 4 48 13 0 0 0 0.85 0.47
119 Q -1 2 1 2 -5 2 2 -3 -2 -2 -2 4 -1 -4 -1 -1 -2 2 0 -3 4 9 7 11 0 8 13 1 0 2 3 25 1 0 3 3 2 3 4 1 0.37 0.24
120 R 0 3 -1 -3 -5 -1 3 -2 -2 -3 -4 5 -4 -6 -1 -1 0 -6 -5 -2 6 16 2 1 0 1 19 3 1 1 0 37 0 0 2 3 5 0 0 3 0.70 0.38
121 K -4 -2 -5 -5 -7 -2 -4 -6 -5 -7 -7 8 -6 -7 -5 -5 -3 -7 -6 -7 1 0 0 0 0 1 0 0 0 0 0 96 0 0 0 0 1 0 0 0 2.60 0.90
122 F -3 3 -4 -5 -5 -1 -3 -5 0 -3 0 2 -1 4 -4 -4 -4 -1 6 -3 2 18 0 0 0 3 1 0 2 1 9 11 1 17 1 0 0 1 32 1 0.92 0.42
123 D -1 1 3 2 -5 2 2 -3 0 -3 -4 2 -3 -2 -3 0 -2 1 0 -4 5 8 18 12 0 10 13 1 2 2 0 12 0 2 0 7 1 2 3 0 0.41 0.25
124 N -2 5 5 -3 -6 -2 -3 -4 0 -2 -2 1 -4 -3 -5 -2 -2 -1 1 -5 3 38 31 1 0 1 1 1 2 2 4 6 0 1 0 2 2 1 5 0 0.98 0.46
125 L -5 -3 -7 -7 -5 -6 -6 -7 -6 0 6 -6 -2 0 -6 -6 -5 -5 -4 -2 0 1 0 0 0 0 0 0 0 3 91 0 0 3 0 0 0 0 0 2 1.82 0.66
126 T -3 -3 -4 -2 0 -2 -4 -5 -5 2 3 -2 3 -3 -2 -1 4 -5 -4 0 1 1 0 2 2 1 0 0 0 14 25 2 8 0 2 3 35 0 0 3 0.61 0.34
127 K -2 6 -3 -3 -1 -1 -3 -5 -1 -4 -4 4 1 -5 -5 -2 0 -6 -2 -5 2 49 0 1 2 1 0 0 1 1 1 29 4 0 0 1 6 0 2 0 1.19 0.49
128 A 0 -1 0 -2 -4 -1 0 -3 -3 -2 -2 3 -2 -4 -2 2 4 2 -4 -2 5 2 3 1 0 2 7 1 0 3 2 22 1 0 2 14 32 3 0 1 0.46 0.29
129 E -1 -2 1 1 -5 -1 5 -3 1 -5 -4 2 -4 -5 -3 1 3 -5 -4 -4 3 0 5 6 0 0 44 1 3 0 1 11 0 0 0 8 18 0 0 0 0.75 0.36
130 R -3 4 0 -3 -4 2 -1 -4 3 -1 -1 1 0 5 -4 -2 -3 -2 1 -3 0 25 4 0 0 12 3 0 8 2 3 6 3 28 0 2 0 0 3 0 0.51 0.23
131 G -1 -1 3 -2 -3 -2 -2 5 -2 -2 -2 -1 -3 0 -3 1 0 -3 -3 -3 0 4 16 0 0 0 0 49 0 3 5 4 0 5 0 10 5 0 0 0 0.54 0.17
132 G -1 -2 1 4 -4 0 1 5 -2 -4 -4 0 -3 -4 -3 -1 -2 -4 -4 -4 0 0 7 26 0 5 9 48 0 0 0 4 0 0 0 0 0 0 0 0 0.72 0.15
133 L -3 -3 -4 -5 -3 -3 -4 -5 -3 1 4 -4 1 5 -4 -3 -2 -2 0 0 0 0 0 0 0 0 0 0 0 6 64 0 0 30 0 0 0 0 0 0 0.73 0.16
134 S 0 -1 2 -1 -1 -1 -1 -1 -1 -2 -2 -1 -1 -3 -1 3 4 -3 -2 -1 0 0 15 0 0 0 0 0 0 0 0 0 0 0 0 31 54 0 0 0 0.46 0.06
K Lambda
Standard Ungapped 0.1325 0.3124
Standard Gapped 0.0410 0.2670
PSI Ungapped 0.1639 0.3174
PSI Gapped 0.0502 0.2670

## Sheet: MMLV_msa1
Mutant_ID	Score
T1A	-4.03323
T1R	-8.95732
T1N	-9.69311
T1D	-8.65715
T1C	-13.3578
T1E	-10.6092
T1Q	-9.88328
T1G	-9.08121
T1H	-7.29208
T1I	-10.8777
T1L	-6.54935
T1K	-7.94669
T1M	-9.5837
T1F	-8.91026
T1P	-8.88864
T1S	-4.96785
T1W	-8.22724
T1Y	-14.053
T1V	-13.0599
L2A	-9.70706
L2R	-9.94576
L2N	-14.8438
L2D	-13.4872
L2C	-5.42401
L2E	-13.4835
L2Q	-11.5031
L2G	-4.4676
L2H	-12.4991
L2I	-6.36954
L2K	-13.8218
L2M	-10.3545
L2F	-10.9765
L2P	-10.7666
L2S	-11.7209
L2T	-10.9753
L2W	-5.12247
L2Y	-8.66824
L2V	-9.72567
N3A	-3.88265
N3R	-5.98845
N3D	-3.62048
N3C	-2.39216
N3E	-10.0127
N3Q	-4.24516
N3G	-1.77075
N3H	-8.47835
N3I	1.92276
N3L	-7.68579
N3K	-7.67448
N3M	-2.51158
N3F	-0.503267
N3P	-0.111227
N3S	-2.901
N3T	-2.59888
N3W	-7.36568
N3Y	-9.46013
N3V	-7.83041
I4A	-6.29739
I4R	-6.64207
I4N	-12.0875
I4D	-10.5944
I4C	-4.64806
I4E	-10.1612
I4Q	-9.49584
I4G	-9.15798
I4H	2.48811
I4L	-2.63112
I4K	-10.8048
I4M	-7.09641
I4F	-8.01678
I4P	-7.76112
I4S	-7.79144
I4T	-6.11486
I4W	0.163881
I4Y	-6.69952
I4V	-8.43811
E5A	-7.14937
E5R	-11.6404
E5N	-4.2037
E5D	-13.7557
E5C	-7.53913
E5Q	-7.89009
E5G	-12.6938
E5H	-5.24775
E5I	-12.328
E5L	-12.332
E5K	-7.15536
E5M	-7.64408
E5F	-5.21282
E5P	-8.0519
E5S	-6.38321
E5T	-7.23383
E5W	-10.5697
E5Y	-13.2617
E5V	-11.1078
D6A	-7.02676
D6R	-11.9021
D6N	-3.83846
D6C	-14.6767
D6E	-7.68598
D6Q	-7.95062
D6G	-13.1572
D6H	-6.96326
D6I	-13.3212
D6L	-12.5119
D6K	-5.5143
D6M	-9.10941
D6F	-6.11295
D6P	-8.91515
D6S	-6.8984
D6T	-6.09652
D6W	-11.2092
D6Y	-14.4472
D6V	-11.4858
E7A	-5.39867
E7R	-8.5056
E7N	-3.31552
E7D	-11.4132
E7C	-5.03472
E7Q	-6.64645
E7G	-9.3587
E7H	-4.60898
E7I	-8.94326
E7L	-9.56705
E7K	-2.99214
E7M	-9.00224
E7F	-4.57891
E7P	-7.11333
E7S	-5.82231
E7T	-6.19841
E7W	-7.31953
E7Y	-12.0098
E7V	-9.70207
Y8A	-11.3356
Y8R	-7.64952
Y8N	-12.4531
Y8D	-13.8455
Y8C	-1.92963
Y8E	-13.9723
Y8Q	-6.71581
Y8G	-7.94548
Y8H	-13.3639
Y8I	-7.44376
Y8L	-6.69954
Y8K	-10.6554
Y8M	-12.7674
Y8F	-11.6588
Y8P	-12.1901
Y8S	-11.0012
Y8T	-11.2934
Y8W	-8.61057
Y8V	-7.49948
R9A	-7.59606
R9N	-6.2657
R9D	-9.4191
R9C	-7.70089
R9E	-9.75778
R9Q	-7.74691
R9G	-2.1433
R9H	-8.53354
R9I	-2.07685
R9L	-7.46104
R9K	-8.88522
R9M	-7.07038
R9F	-7.92734
R9P	-3.74744
R9S	-6.44159
R9T	-4.57443
R9W	-8.2129
R9Y	-8.04422
R9V	-7.54664
L10A	-11.9305
L10R	-11.4681
L10N	-16.2661
L10D	-14.1505
L10C	-7.61416
L10E	-14.3513
L10Q	-12.8327
L10G	-5.25237
L10H	-13.7331
L10I	-6.0719
L10K	-15.4613
L10M	-10.7701
L10F	-11.9227
L10P	-12.2672
L10S	-12.8752
L10T	-11.6892
L10W	-5.99879
L10Y	-9.40154
L10V	-11.8477
H11A	-6.31494
H11R	-5.87159
H11N	-7.19939
H11D	-7.14264
H11C	-4.07599
H11E	-7.17281
H11Q	-7.44146
H11G	-2.38198
H11I	-6.26599
H11L	-7.62756
H11K	-4.70484
H11M	-6.40088
H11F	-3.71658
H11P	-4.03897
H11S	-4.5403
H11T	-3.7675
H11W	-6.97793
H11Y	-6.93557
H11V	-2.51756
E12A	-6.15421
E12R	-9.50792
E12N	-2.86467
E12D	-12.942
E12C	-6.98758
E12Q	-5.77393
E12G	-9.77436
E12H	-5.04519
E12I	-10.077
E12L	-10.1563
E12K	-4.94029
E12M	-7.43833
E12F	-2.87032
E12P	-5.67435
E12S	-5.12169
E12T	-4.58888
E12W	-8.73308
E12Y	-12.6838
E12V	-10.8195
T13A	-1.45684
T13R	-4.7668
T13N	-2.11529
T13D	-2.54846
T13C	-7.30102
T13E	-0.125453
T13Q	-4.46289
T13G	-5.14516
T13H	-3.91053
T13I	-5.29307
T13L	-6.07849
T13K	-3.08212
T13M	-3.48829
T13F	-3.70009
T13P	-4.01115
T13S	-2.19939
T13W	-3.80877
T13Y	-8.43538
T13V	-7.07439
S14A	-0.7661
S14R	-4.09316
S14N	0.470269
S14D	0.0263562
S14C	-5.23495
S14E	-2.01792
S14Q	-1.02626
S14G	-4.81286
S14H	-1.80703
S14I	-4.07099
S14L	-5.2305
S14K	-1.60186
S14M	1.93196
S14F	-0.0074389
S14P	-2.32633
S14T	0.773227
S14W	-3.67476
S14Y	-6.31809
S14V	-4.58233
K15A	-5.11664
K15R	-8.12951
K15N	-6.16641
K15D	-5.17072
K15C	-10.3304
K15E	-6.09821
K15Q	-6.66668
K15G	-8.26358
K15H	-7.57809
K15I	-8.53642
K15L	-6.38101
K15M	-2.74499
K15F	-4.6601
K15P	-3.8258
K15S	-4.6825
K15T	-5.05353
K15W	-6.28252
K15Y	-11.1401
K15V	-9.6419
E16A	-2.03199
E16R	-5.16081
E16N	-1.63852
E16D	-7.45429
E16C	-2.49252
E16Q	-3.68171
E16G	-5.34299
E16H	-2.05772
E16I	-5.1119
E16L	-5.45255
E16K	-1.73199
E16M	-4.01084
E16F	-0.534674
E16P	-3.37532
E16S	-1.17888
E16T	-0.425141
E16W	-4.21756
E16Y	-7.87499
E16V	-6.48235
P17A	1.16007
P17R	-0.688903
P17N	-1.6004
P17D	-0.668589
P17C	-2.32023
P17E	0.0212154
P17Q	-0.388476
P17G	-0.522978
P17H	1.38366
P17I	0.215902
P17L	-0.72901
P17K	1.18784
P17M	0.927141
P17F	2.57096
P17S	0.901361
P17T	2.05001
P17W	1.03122
P17Y	-1.25044
P17V	-2.21526
D18A	-0.337941
D18R	-4.09523
D18N	-0.518843
D18C	-6.3373
D18E	-1.90045
D18Q	-3.27834
D18G	-3.79245
D18H	-1.76697
D18I	-3.02701
D18L	-4.29687
D18K	0.80392
D18M	-0.187903
D18F	-1.48983
D18P	-3.36748
D18S	0.256805
D18T	-0.0979581
D18W	-2.05167
D18Y	-7.33516
D18V	-5.97102
V19A	-1.61943
V19R	-1.87675
V19N	-4.53635
V19D	-4.48238
V19C	-5.03448
V19E	-4.25262
V19Q	-4.39794
V19G	-1.22036
V19H	-4.46082
V19I	-1.89403
V19L	-4.05822
V19K	-3.91034
V19M	-3.00426
V19F	-3.85315
V19P	-4.70023
V19S	-1.00783
V19T	0.0284772
V19W	-7.43776
V19Y	-5.81583
S20A	-1.7809
S20R	-4.84937
S20N	-3.32827
S20D	-3.3223
S20C	-7.26738
S20E	-3.75072
S20Q	-4.10623
S20G	-5.03844
S20H	-4.04106
S20I	-4.55701
S20L	-5.40736
S20K	-2.48095
S20M	0.723468
S20F	-2.5438
S20P	-4.22727
S20T	-1.64572
S20W	-3.57717
S20Y	-8.1039
S20V	-6.51326
L21A	-5.61648
L21R	-6.49268
L21N	-8.48658
L21D	-7.40332
L21C	-3.2878
L21E	-7.74044
L21Q	-6.74603
L21G	-2.78106
L21H	-6.85059
L21I	-4.67706
L21K	-8.3848
L21M	-5.96193
L21F	-6.43241
L21P	-7.43599
L21S	-6.59731
L21T	-5.82905
L21W	-2.99455
L21Y	-5.82868
L21V	-6.03252
G22A	-1.73675
G22R	-4.1938
G22N	-0.189835
G22D	-1.68927
G22C	-6.84738
G22E	-3.23443
G22Q	-6.25017
G22H	-4.01841
G22I	-5.39652
G22L	-5.93495
G22K	-1.82043
G22M	-1.71341
G22F	-3.2513
G22P	-4.47781
G22S	-1.19817
G22T	-2.08062
G22W	-5.5516
G22Y	-7.26131
G22V	-5.02381
S23A	-0.158998
S23R	-2.76103
S23N	1.8679
S23D	0.726027
S23C	-0.371808
S23E	-1.44135
S23Q	-0.841456
S23G	0.0549936
S23H	-0.475972
S23I	0.55005
S23L	2.73944
S23K	1.33782
S23M	-0.0585029
S23F	0.494864
S23P	-1.86274
S23T	1.00977
S23W	-0.562226
S23Y	-2.53262
S23V	-1.96699
T24A	-5.05078
T24R	-6.60861
T24N	-3.25181
T24D	-4.53122
T24C	-9.87593
T24E	-4.917
T24Q	-5.99094
T24G	-7.71939
T24H	-4.44557
T24I	-7.78508
T24L	-8.44002
T24K	-3.4791
T24M	-4.78877
T24F	-5.25221
T24P	-4.91766
T24S	-2.11277
T24W	-6.67957
T24Y	-9.1022
T24V	-9.05688
W25A	-5.79818
W25R	-5.40575
W25N	-6.89831
W25D	-7.03871
W25C	-5.77578
W25E	-6.26666
W25Q	-3.89504
W25G	-8.5901
W25H	-8.34047
W25I	-7.02908
W25L	-7.35203
W25K	-7.55181
W25M	-4.97517
W25F	-6.50804
W25P	-6.18162
W25S	-5.30914
W25T	-6.86768
W25Y	-8.1602
W25V	-4.38663
L26A	-9.37203
L26R	-8.39753
L26N	-15.2316
L26D	-12.2674
L26C	-7.5312
L26E	-14.5055
L26Q	-12.1289
L26G	-3.75616
L26H	-11.3827
L26I	-6.01314
L26K	-14.4971
L26M	-11.2395
L26F	-10.7655
L26P	-11.1746
L26S	-12.183
L26T	-9.45913
L26W	-4.34953
L26Y	-10.9535
L26V	-11.4203
S27A	-2.02635
S27R	-5.88881
S27N	-1.84757
S27D	-2.4825
S27C	-9.89111
S27E	-4.42109
S27Q	-3.26488
S27G	-8.77292
S27H	-1.65531
S27I	-6.51423
S27L	-6.15737
S27K	-1.58433
S27M	-6.21227
S27F	-0.685949
S27P	-2.52941
S27T	-2.51424
S27W	-7.57122
S27Y	-7.98329
S27V	-7.7425
D28A	-1.00741
D28R	-3.55342
D28N	1.03334
D28C	-5.14785
D28E	-3.14097
D28Q	-2.14425
D28G	-2.55195
D28H	-0.219883
D28I	0.826287
D28L	-1.32824
D28K	-2.45153
D28M	-4.04759
D28F	1.35911
D28P	0.0569558
D28S	-1.35097
D28T	-1.04186
D28W	-2.01755
D28Y	-5.25912
D28V	-4.70807
F29A	-10.1525
F29R	-6.37515
F29N	-12.4651
F29D	-13.5243
F29C	-14.7991
F29E	-6.90147
F29Q	-5.56732
F29G	-13.6195
F29H	-5.55599
F29I	-6.89415
F29L	-10.3811
F29K	-13.9394
F29M	-11.6151
F29P	-12.5261
F29S	-11.0668
F29T	-10.5279
F29W	-6.29531
F29Y	-7.8231
F29V	-3.27163
P30A	-9.62554
P30R	-14.0636
P30N	-11.3824
P30D	-11.3691
P30C	-16.0752
P30E	-11.5497
P30Q	-11.418
P30G	-15.4371
P30H	-11.2769
P30I	-12.1157
P30L	-16.0942
P30K	-12.6248
P30M	-10.5156
P30F	-11.2807
P30S	-8.31742
P30T	-10.4878
P30W	-14.2673
P30Y	-16.2785
P30V	-14.8916
Q31A	-2.67877
Q31R	-6.21812
Q31N	-0.959246
Q31D	-0.644619
Q31C	-8.05725
Q31E	-4.0077
Q31G	-2.01798
Q31H	-7.37243
Q31I	-1.94079
Q31L	-5.64584
Q31K	-6.02716
Q31M	-2.76724
Q31F	-6.21666
Q31P	-3.55966
Q31S	-3.03836
Q31T	-2.23556
Q31W	-5.81639
Q31Y	-8.2383
Q31V	-6.03101
A32R	-6.75079
A32N	-9.28128
A32D	-8.87042
A32C	-10.5736
A32E	-7.90775
A32Q	-9.91799
A32G	-7.6385
A32H	-9.57317
A32I	-8.29848
A32L	-9.30771
A32K	-10.1803
A32M	-7.43183
A32F	-9.69683
A32P	-10.1072
A32S	-4.94376
A32T	-3.89105
A32W	-3.38124
A32Y	-13.3903
A32V	-10.7533
W33A	-14.8972
W33R	-10.5863
W33N	-16.3162
W33D	-15.4858
W33C	-9.0185
W33E	-12.2996
W33Q	-13.3417
W33G	-13.9377
W33H	-15.3126
W33I	-10.8368
W33L	-13.2239
W33K	-16.247
W33M	-15.0271
W33F	-13.8971
W33P	-10.9459
W33S	-12.9931
W33T	-15.3968
W33Y	-14.0245
W33V	-9.76376
A34R	-7.52358
A34N	-5.80736
A34D	-4.21566
A34C	-12.542
A34E	-4.52062
A34Q	-9.20962
A34G	-9.29235
A34H	-7.46393
A34I	-8.86887
A34L	-8.98203
A34K	-8.01323
A34M	-4.59724
A34F	-6.66638
A34P	-8.14707
A34S	-2.32037
A34T	-3.2449
A34W	-6.23003
A34Y	-12.5156
A34V	-12.2022
E35A	-6.93337
E35R	-10.425
E35N	-2.44768
E35D	-12.0229
E35C	-7.15995
E35Q	-7.2601
E35G	-11.3141
E35H	-4.14325
E35I	-10.3625
E35L	-10.3918
E35K	-6.56218
E35M	-8.3202
E35F	-4.47844
E35P	-7.13072
E35S	-7.0495
E35T	-6.9513
E35W	-9.55451
E35Y	-11.1249
E35V	-8.68733
T36A	-4.86567
T36R	-8.34949
T36N	-5.68578
T36D	-5.99656
T36C	-11.9026
T36E	-5.45577
T36Q	-7.06137
T36G	-7.88366
T36H	-5.83355
T36I	-8.965
T36L	-8.22027
T36K	-5.01923
T36M	-6.51612
T36F	-5.54755
T36P	-6.83674
T36S	-3.32228
T36W	-7.63846
T36Y	-12.7539
T36V	-11.3162
G37A	-3.02616
G37R	-7.51669
G37N	-4.33593
G37D	-3.97442
G37C	-10.2947
G37E	-5.88373
G37Q	-9.87142
G37H	-4.47498
G37I	-8.55829
G37L	-9.08067
G37K	-4.21362
G37M	-4.08772
G37F	-4.91932
G37P	-5.23459
G37S	-2.83493
G37T	-4.6049
G37W	-8.21333
G37Y	-10.1209
G37V	-9.17367
G38A	-8.89593
G38R	-11.6884
G38N	-7.02014
G38D	-9.30823
G38C	-17.0389
G38E	-10.4024
G38Q	-16.0789
G38H	-10.5643
G38I	-16.234
G38L	-15.8664
G38K	-8.83439
G38M	-11.0347
G38F	-11.1538
G38P	-10.6375
G38S	-6.28716
G38T	-10.3029
G38W	-14.1871
G38Y	-15.2343
G38V	-15.0144
M39A	-8.76649
M39R	-9.58022
M39N	-13.5694
M39D	-11.5271
M39C	-8.44007
M39E	-12.5303
M39Q	-11.011
M39G	-4.28942
M39H	-9.16284
M39I	-4.51431
M39L	-11.7741
M39K	-10.528
M39F	-9.09576
M39P	-8.44489
M39S	-10.9014
M39T	-8.02681
M39W	-4.97772
M39Y	-9.59533
M39V	-10.3628
G40A	-6.54024
G40R	-10.0456
G40N	-7.27489
G40D	-7.6679
G40C	-15.1876
G40E	-11.3543
G40Q	-13.3653
G40H	-10.2046
G40I	-13.7927
G40L	-11.6757
G40K	-9.1754
G40M	-11.0357
G40F	-10.8419
G40P	-9.34684
G40S	-6.87441
G40T	-9.2943
G40W	-10.1012
G40Y	-12.5147
G40V	-14.1988
L41A	-8.48254
L41R	-7.90072
L41N	-12.418
L41D	-9.20708
L41C	-6.74666
L41E	-12.668
L41Q	-9.31149
L41G	-4.5638
L41H	-8.56916
L41I	-3.54372
L41K	-11.3556
L41M	-9.52647
L41F	-7.98528
L41P	-8.73347
L41S	-9.54096
L41T	-7.29799
L41W	-4.61729
L41Y	-8.9111
L41V	-9.10817
A42R	-4.665
A42N	-8.7397
A42D	-9.71387
A42C	-13.2858
A42E	-8.60544
A42Q	-11.7022
A42G	-10.6504
A42H	-12.1488
A42I	-10.9446
A42L	-11.0755
A42K	-11.0607
A42M	-8.53626
A42F	-11.39
A42P	-12.0322
A42S	-5.52303
A42T	-5.97624
A42W	-6.69878
A42Y	-14.4905
A42V	-13.1679
V43A	-3.34322
V43R	-4.23335
V43N	-10.3174
V43D	-8.15423
V43C	-6.35029
V43E	-10.2882
V43Q	-5.98275
V43G	0.332535
V43H	-4.39301
V43I	-2.54774
V43L	-2.79455
V43K	-7.75458
V43M	-7.28948
V43F	-5.88897
V43P	-4.16354
V43S	-5.74225
V43T	-1.79775
V43W	-7.79032
V43Y	-6.74328
R44A	-5.62601
R44N	-6.01964
R44D	-3.02205
R44C	-5.18622
R44E	-10.1813
R44Q	-4.3322
R44G	0.802158
R44H	-12.2262
R44I	-2.53872
R44L	-9.86016
R44K	-9.6325
R44M	0.256114
R44F	-7.57699
R44P	-1.86797
R44S	-4.2991
R44T	-5.82973
R44W	-11.0801
R44Y	-9.14006
R44V	-6.59036
Q45A	-3.71901
Q45R	-4.90284
Q45N	-6.46277
Q45D	-3.28858
Q45C	-8.88096
Q45E	-7.03101
Q45G	-2.65464
Q45H	-6.59091
Q45I	-4.01613
Q45L	-6.24914
Q45K	-5.12487
Q45M	-6.54526
Q45F	-8.0485
Q45P	-2.29024
Q45S	-4.82059
Q45T	-3.73669
Q45W	-5.79734
Q45Y	-8.00439
Q45V	-7.11886
A46R	-5.98422
A46N	-3.32243
A46D	-1.06681
A46C	-6.62626
A46E	-4.96063
A46Q	-3.79357
A46G	-4.86861
A46H	-2.91267
A46I	-3.80052
A46L	-4.72091
A46K	-4.36656
A46M	2.14862
A46F	-1.70249
A46P	-3.46259
A46S	0.368215
A46T	2.48102
A46W	-4.11517
A46Y	-8.06171
A46V	-7.33754
P47A	-8.37897
P47R	-12.9384
P47N	-12.9293
P47D	-12.3141
P47C	-13.9434
P47E	-13.0555
P47Q	-11.2983
P47G	-13.6422
P47H	-13.8447
P47I	-10.3838
P47L	-12.4558
P47K	-14.1791
P47M	-11.577
P47F	-13.0378
P47S	-9.67608
P47T	-10.5023
P47W	-12.8498
P47Y	-15.3277
P47V	-14.4927
L48A	-3.95419
L48R	-5.24941
L48N	-10.1278
L48D	-9.07022
L48C	-2.14379
L48E	-9.6179
L48Q	-6.83832
L48G	0.340908
L48H	-9.03021
L48I	-3.2037
L48K	-9.74114
L48M	-8.51327
L48F	-8.08125
L48P	-8.71676
L48S	-7.89405
L48T	-3.94834
L48W	-0.601132
L48Y	-6.99184
L48V	-4.94861
I49A	-5.29183
I49R	-3.9137
I49N	-10.0477
I49D	-8.4745
I49C	-3.10211
I49E	-8.08025
I49Q	-6.91127
I49G	-9.66249
I49H	-0.00187779
I49L	-2.92833
I49K	-9.35773
I49M	-8.36721
I49F	-7.79628
I49P	-7.82489
I49S	-7.42655
I49T	-4.40069
I49W	-0.207091
I49Y	-5.12794
I49V	-4.99543
I50A	-8.3833
I50R	-9.8225
I50N	-16.0986
I50D	-14.5206
I50C	-8.49728
I50E	-15.2275
I50Q	-14.5134
I50G	-13.3628
I50H	-3.82665
I50L	-6.96371
I50K	-15.7427
I50M	-11.5621
I50F	-14.23
I50P	-14.017
I50S	-13.448
I50T	-9.06884
I50W	-1.01844
I50Y	-14.1744
I50V	-12.6851
P51A	-4.02358
P51R	-6.65476
P51N	-3.58516
P51D	-2.16812
P51C	-8.66508
P51E	-3.83177
P51Q	-2.3586
P51G	-9.44135
P51H	-4.38209
P51I	-7.41565
P51L	-8.41568
P51K	-3.23546
P51M	-3.15329
P51F	-5.35803
P51S	-2.62002
P51T	-3.44714
P51W	-8.21432
P51Y	-8.14489
P51V	-6.59071
L52A	-11.9881
L52R	-10.1665
L52N	-17.3478
L52D	-15.6164
L52C	-7.88233
L52E	-16.5637
L52Q	-13.3413
L52G	-4.59771
L52H	-14.3407
L52I	-4.13277
L52K	-15.5057
L52M	-11.3114
L52F	-12.4009
L52P	-12.4239
L52S	-13.2564
L52T	-10.3278
L52W	-5.73809
L52Y	-12.136
L52V	-12.5862
K53A	-6.42403
K53R	-8.04329
K53N	-8.61191
K53D	-8.02323
K53C	-12.2407
K53E	-8.49838
K53Q	-7.20272
K53G	-9.35975
K53H	-7.95206
K53I	-7.7893
K53L	-6.12126
K53M	-7.66448
K53F	-5.31118
K53P	-3.21461
K53S	-4.55098
K53T	-5.57129
K53W	-9.36514
K53Y	-10.9597
K53V	-11.0914
A54R	-8.03305
A54N	-4.99491
A54D	-4.13846
A54C	-8.73494
A54E	-6.96869
A54Q	-4.86257
A54G	-8.28057
A54H	-6.72072
A54I	-6.9954
A54L	-8.08236
A54K	-6.62005
A54M	-3.11833
A54F	-6.32765
A54P	-8.5851
A54S	-3.6753
A54T	-4.37474
A54W	-6.29031
A54Y	-10.5415
A54V	-8.34034
T55A	-5.32429
T55R	-8.32113
T55N	-5.76557
T55D	-7.97002
T55C	-12.4064
T55E	-4.20098
T55Q	-8.93374
T55G	-9.4735
T55H	-9.46923
T55I	-9.66995
T55L	-9.26329
T55K	-6.46002
T55M	-8.4506
T55F	-9.21893
T55P	-10.5512
T55S	-3.69533
T55W	-8.42008
T55Y	-13.8508
T55V	-12.2362
S56A	3.74744
S56R	-4.70792
S56N	-3.41683
S56D	-1.72378
S56C	-8.89863
S56E	-1.54397
S56Q	-5.19067
S56G	-6.09098
S56H	-4.01485
S56I	-6.65126
S56L	-6.22661
S56K	-5.27326
S56M	-1.93495
S56F	-3.54347
S56P	-4.99134
S56T	-0.179611
S56W	-2.41542
S56Y	-9.67008
S56V	-8.35742
T57A	-5.30635
T57R	-9.30034
T57N	-4.60868
T57D	-3.22044
T57C	-12.6764
T57E	-7.0107
T57Q	-7.90809
T57G	-9.68249
T57H	-5.64596
T57I	-10.9247
T57L	-9.61025
T57K	-6.36772
T57M	-6.25956
T57F	-4.40002
T57P	-7.2276
T57S	-3.44376
T57W	-8.85841
T57Y	-12.6837
T57V	-10.9676
P58A	-9.83423
P58R	-13.4021
P58N	-14.5248
P58D	-13.6183
P58C	-15.0983
P58E	-13.0752
P58Q	-10.6869
P58G	-14.9093
P58H	-12.6226
P58I	-11.1016
P58L	-13.1169
P58K	-14.0636
P58M	-10.52
P58F	-11.9193
P58S	-9.19556
P58T	-10.6852
P58W	-13.735
P58Y	-16.4226
P58V	-15.0923
V59A	-7.83731
V59R	-8.92505
V59N	-13.8331
V59D	-13.1715
V59C	-6.85355
V59E	-13.7111
V59Q	-10.4138
V59G	-1.52528
V59H	-11.0674
V59I	-5.17774
V59L	-6.77245
V59K	-11.6315
V59M	-9.28864
V59F	-12.0546
V59P	-11.628
V59S	-10.3848
V59T	-6.51501
V59W	-10.9985
V59Y	-7.67703
S60A	-0.726774
S60R	-1.41304
S60N	-7.05717
S60D	-5.10345
S60C	-3.36417
S60E	-4.22312
S60Q	-2.49392
S60G	-5.4643
S60H	-1.71364
S60I	-4.2887
S60L	-3.98106
S60K	-4.07127
S60M	-4.29983
S60F	-2.57006
S60P	1.46184
S60T	-1.04097
S60W	-3.45274
S60Y	-3.6284
S60V	-3.61385
I61A	-6.86814
I61R	-5.98867
I61N	-12.5133
I61D	-11.9327
I61C	-5.57542
I61E	-11.4478
I61Q	-11.394
I61G	-11.9956
I61H	-2.3961
I61L	-5.11487
I61K	-12.2049
I61M	-10.36
I61F	-11.5981
I61P	-11.0344
I61S	-10.0478
I61T	-7.55162
I61W	1.20124
I61Y	-9.05425
I61V	-8.01547
K62A	-9.96738
K62R	-10.4933
K62N	-11.3065
K62D	-9.83945
K62C	-15.8926
K62E	-10.3508
K62Q	-7.5271
K62G	-12.5118
K62H	-11.6179
K62I	-10.7928
K62L	-8.85187
K62M	-8.3866
K62F	-5.82668
K62P	-0.229525
K62S	-8.26796
K62T	-7.23816
K62W	-11.9127
K62Y	-12.7573
K62V	-13.4656
Q63A	-10.8572
Q63R	-12.2849
Q63N	-12.532
Q63D	-9.54552
Q63C	-14.4464
Q63E	-12.0062
Q63G	-7.95552
Q63H	-12.1632
Q63I	-7.90512
Q63L	-10.089
Q63K	-10.8237
Q63M	-10.5469
Q63F	-9.23417
Q63P	-7.06582
Q63S	-9.86097
Q63T	-10.0686
Q63W	-12.4843
Q63Y	-11.7705
Q63V	-12.7637
Y64A	-12.5292
Y64R	-9.23099
Y64N	-12.071
Y64D	-14.5459
Y64C	-5.34239
Y64E	-14.6057
Y64Q	-8.38411
Y64G	-10.605
Y64H	-14.4992
Y64I	-9.77007
Y64L	-11.6193
Y64K	-11.3565
Y64M	-12.7284
Y64F	-12.9723
Y64P	-12.9619
Y64S	-10.1139
Y64T	-12.8758
Y64W	-11.2618
Y64V	-8.40185
P65A	-7.27534
P65R	-11.5681
P65N	-11.5967
P65D	-10.6069
P65C	-12.6987
P65E	-10.8447
P65Q	-8.26544
P65G	-12.6662
P65H	-8.93549
P65I	-8.56511
P65L	-12.3749
P65K	-10.4639
P65M	-5.60911
P65F	-6.71901
P65S	-6.18195
P65T	-8.24212
P65W	-11.2718
P65Y	-13.3729
P65V	-12.3574
M66A	-7.36444
M66R	-7.22288
M66N	-12.7727
M66D	-11.2039
M66C	-6.91919
M66E	-10.7692
M66Q	-9.45777
M66G	-2.64109
M66H	-8.8621
M66I	-2.77141
M66L	-9.27156
M66K	-9.87557
M66F	-8.18431
M66P	-8.93166
M66S	-8.5188
M66T	-5.79596
M66W	-4.30001
M66Y	-9.77427
M66V	-9.22209
S67A	-1.31994
S67R	-1.71146
S67N	-5.33364
S67D	-6.87178
S67C	-7.71382
S67E	-4.34717
S67Q	-4.12611
S67G	-6.04476
S67H	-4.14326
S67I	-5.44248
S67L	-7.14734
S67K	-2.3673
S67M	-2.17798
S67F	-5.12175
S67P	-4.55353
S67T	-1.99233
S67W	-4.57101
S67Y	-9.14664
S67V	-7.1351
Q68A	-0.28046
Q68R	-4.90678
Q68N	-1.98695
Q68D	-1.07967
Q68C	-4.90937
Q68E	-2.70367
Q68G	-1.93042
Q68H	-1.83634
Q68I	-0.682786
Q68L	0.0535744
Q68K	-2.1623
Q68M	-2.2102
Q68F	-0.193503
Q68P	-1.26971
Q68S	-0.860897
Q68T	-0.184639
Q68W	-0.343459
Q68Y	-5.6635
Q68V	-4.12511
E69A	-4.63834
E69R	-13.0164
E69N	-4.20241
E69D	-14.6383
E69C	-7.31208
E69Q	-8.98459
E69G	-12.0477
E69H	-5.99815
E69I	-11.1086
E69L	-11.4819
E69K	-8.28978
E69M	-8.07001
E69F	-4.35069
E69P	-9.45766
E69S	-7.32863
E69T	-7.73932
E69W	-9.62081
E69Y	-14.0427
E69V	-12.7128
A70R	-9.46563
A70N	-8.11697
A70D	-8.69486
A70C	-11.8568
A70E	-3.58019
A70Q	-9.26319
A70G	-10.1805
A70H	-9.57831
A70I	-10.0399
A70L	-7.68435
A70K	-9.19911
A70M	-6.85465
A70F	-8.57989
A70P	-9.91417
A70S	-5.28815
A70T	-6.08971
A70W	-7.48692
A70Y	-12.5933
A70V	-11.6153
R71A	-5.24027
R71N	-5.55155
R71D	-10.2406
R71C	-7.05495
R71E	-7.59811
R71Q	-7.46359
R71G	-5.36149
R71H	-5.18742
R71I	-2.4644
R71L	-4.24816
R71K	-6.15154
R71M	-8.4542
R71F	-8.02507
R71P	-3.03588
R71S	-6.4009
R71T	-5.73726
R71W	-5.19099
R71Y	-6.72137
R71V	-7.19637
L72A	-2.79591
L72R	-5.26308
L72N	-2.59752
L72D	-2.49876
L72C	-5.44684
L72E	-6.4299
L72Q	-4.0706
L72G	-2.52529
L72H	-2.72474
L72I	-2.73815
L72K	-3.50523
L72M	-7.18367
L72F	-1.60713
L72P	-3.31025
L72S	-3.99595
L72T	-2.77991
L72W	-2.49028
L72Y	-6.72588
L72V	-5.9607
G73A	-5.52738
G73R	-4.75186
G73N	-8.30173
G73D	-9.40769
G73C	-11.2827
G73E	-8.26106
G73Q	-12.4852
G73H	-10.6019
G73I	-11.99
G73L	-12.2399
G73K	-7.58648
G73M	-10.3477
G73F	-10.9128
G73P	-8.31069
G73S	-6.46702
G73T	-9.64651
G73W	-9.52465
G73Y	-10.176
G73V	-9.92883
I74A	-8.94038
I74R	-7.82403
I74N	-12.7513
I74D	-12.341
I74C	-6.32812
I74E	-12.508
I74Q	-10.231
I74G	-11.2116
I74H	-4.30459
I74L	-5.07656
I74K	-10.1921
I74M	-10.9709
I74F	-10.7466
I74P	-11.1708
I74S	-9.63983
I74T	-7.0481
I74W	-4.83913
I74Y	-10.6117
I74V	-8.08898
K75A	-0.461058
K75R	-4.53543
K75N	-4.17221
K75D	-2.19234
K75C	-7.11031
K75E	-2.56024
K75Q	-2.4284
K75G	-5.14228
K75H	-3.6869
K75I	-4.00352
K75L	-4.12353
K75M	-6.52308
K75F	0.706457
K75P	1.75023
K75S	-1.68117
K75T	-1.56361
K75W	-4.53585
K75Y	-5.66597
K75V	-5.84452
P76A	-6.56125
P76R	-11.0498
P76N	-8.11344
P76D	-7.72531
P76C	-12.0251
P76E	-6.70841
P76Q	-7.93302
P76G	-10.2857
P76H	-7.16727
P76I	-8.22955
P76L	-11.3948
P76K	-8.63873
P76M	-7.13328
P76F	-8.26668
P76S	-5.72726
P76T	-6.50217
P76W	-9.27006
P76Y	-13.4014
P76V	-11.6816
H77A	-7.88486
H77R	-7.2069
H77N	-9.10887
H77D	-8.90229
H77C	-6.16597
H77E	-10.8604
H77Q	-7.01773
H77G	-9.44139
H77I	-7.47005
H77L	-9.49199
H77K	-5.66887
H77M	-8.78381
H77F	-5.64346
H77P	-7.12381
H77S	-7.22405
H77T	-7.1511
H77W	-7.30672
H77Y	-6.66348
H77V	-2.23014
I78A	-9.38556
I78R	-9.47332
I78N	-13.8246
I78D	-13.2981
I78C	-6.6996
I78E	-12.3841
I78Q	-12.1187
I78G	-12.0889
I78H	-2.38048
I78L	-5.41731
I78K	-11.8355
I78M	-9.98437
I78F	-12.1039
I78P	-11.1626
I78S	-11.0524
I78T	-7.46959
I78W	-2.14764
I78Y	-11.8517
I78V	-10.684
Q79A	-4.51959
Q79R	-7.4451
Q79N	-4.28277
Q79D	-4.307
Q79C	-9.15915
Q79E	-6.99618
Q79G	-5.02107
Q79H	-6.93688
Q79I	-1.76574
Q79L	-4.86111
Q79K	-5.77274
Q79M	-4.53985
Q79F	-9.49423
Q79P	-2.88111
Q79S	-4.58317
Q79T	-3.7182
Q79W	-6.98261
Q79Y	-9.24395
Q79V	-8.61304
R80A	-4.71055
R80N	-6.31495
R80D	-7.62799
R80C	-6.94002
R80E	-9.74382
R80Q	-5.51863
R80G	-4.69729
R80H	-7.41132
R80I	-1.97872
R80L	-5.3191
R80K	-4.28112
R80M	-5.28997
R80F	-7.74624
R80P	-3.89694
R80S	-4.48878
R80T	-4.61902
R80W	-7.45641
R80Y	-7.68345
R80V	-8.54508
L81A	-10.7621
L81R	-7.73643
L81N	-14.0846
L81D	-12.9572
L81C	-4.80396
L81E	-14.0082
L81Q	-9.42435
L81G	-6.91904
L81H	-12.7291
L81I	-5.73352
L81K	-12.8194
L81M	-9.38415
L81F	-9.95053
L81P	-10.8723
L81S	-10.2519
L81T	-11.2852
L81W	-8.50113
L81Y	-9.41953
L81V	-9.27116
L82A	-9.20484
L82R	-8.05918
L82N	-13.9337
L82D	-9.6017
L82C	-6.38985
L82E	-13.0593
L82Q	-8.7977
L82G	-3.47239
L82H	-6.25025
L82I	-4.53422
L82K	-11.0335
L82M	-9.68069
L82F	-6.60115
L82P	-6.79877
L82S	-9.13187
L82T	-6.77839
L82W	-4.59491
L82Y	-9.09279
L82V	-8.3693
D83A	-1.04421
D83R	-4.09395
D83N	0.0184536
D83C	-7.28463
D83E	-3.96136
D83Q	-3.48905
D83G	-5.31785
D83H	-2.64275
D83I	-4.4113
D83L	-4.86083
D83K	-2.22855
D83M	-7.16229
D83F	-0.640584
D83P	-3.78868
D83S	-1.6103
D83T	-1.91075
D83W	-3.49912
D83Y	-8.08981
D83V	-6.05589
Q84A	-2.42644
Q84R	-2.74223
Q84N	-6.47259
Q84D	-4.45777
Q84C	-6.31494
Q84E	-6.47572
Q84G	-3.70921
Q84H	-4.81988
Q84I	-3.9188
Q84L	-0.377529
Q84K	-1.79252
Q84M	-4.4122
Q84F	-7.45798
Q84P	-3.04721
Q84S	-2.19678
Q84T	-3.36297
Q84W	-5.15382
Q84Y	-6.85026
Q84V	-6.18588
G85A	-6.9519
G85R	-9.62928
G85N	-4.59911
G85D	-5.8456
G85C	-13.6243
G85E	-7.74912
G85Q	-14.0207
G85H	-6.19149
G85I	-13.0255
G85L	-13.0833
G85K	-5.40399
G85M	-10.6037
G85F	-7.19185
G85P	-6.83917
G85S	-6.12499
G85T	-9.77516
G85W	-10.9144
G85Y	-12.2118
G85V	-11.9914
I86A	-10.1826
I86R	-10.6557
I86N	-14.692
I86D	-14.1008
I86C	-6.53545
I86E	-14.9276
I86Q	-11.5942
I86G	-12.5972
I86H	-4.26929
I86L	-5.74194
I86K	-12.5712
I86M	-13.1319
I86F	-12.5764
I86P	-13.3756
I86S	-11.9257
I86T	-9.04346
I86W	-3.72044
I86Y	-9.99851
I86V	-9.07269
L87A	-10.7888
L87R	-10.5307
L87N	-15.1356
L87D	-13.824
L87C	-6.88629
L87E	-14.5847
L87Q	-11.2296
L87G	-4.48782
L87H	-12.1717
L87I	-6.91254
L87K	-14.1617
L87M	-9.11906
L87F	-10.2914
L87P	-9.11728
L87S	-10.7831
L87T	-10.4221
L87W	-6.86991
L87Y	-10.878
L87V	-11.7091
V88A	-3.20233
V88R	-4.33403
V88N	-7.34708
V88D	-3.91048
V88C	-6.73766
V88E	-6.92913
V88Q	-2.89353
V88G	0.104607
V88H	0.197244
V88I	-2.11407
V88L	-3.53218
V88K	-4.7434
V88M	-6.75513
V88F	-1.08523
V88P	1.77964
V88S	-3.64801
V88T	-0.059269
V88W	-7.09627
V88Y	-5.82788
P89A	-5.57837
P89R	-10.7183
P89N	-8.98596
P89D	-8.12032
P89C	-11.4516
P89E	-8.00626
P89Q	-6.55099
P89G	-11.8438
P89H	-7.04167
P89I	-8.38786
P89L	-12.0322
P89K	-9.1816
P89M	-6.57098
P89F	-5.65956
P89S	-5.73527
P89T	-7.39647
P89W	-10.3557
P89Y	-12.0559
P89V	-10.8174
C90A	-5.59156
C90R	-10.2471
C90N	-10.621
C90D	-7.70807
C90E	-7.99407
C90Q	-7.31203
C90G	-5.97081
C90H	-9.1577
C90I	-7.28869
C90L	-6.82143
C90K	-7.16387
C90M	-9.81865
C90F	-8.39413
C90P	-7.67146
C90S	-4.62837
C90T	-3.40892
C90W	-3.47452
C90Y	-8.78044
C90V	-5.58127
Q91A	-2.56446
Q91R	-4.13637
Q91N	-4.10704
Q91D	-3.13956
Q91C	-6.16087
Q91E	-4.7523
Q91G	-1.52079
Q91H	-5.06697
Q91I	0.235448
Q91L	-3.85478
Q91K	-4.18944
Q91M	-1.50612
Q91F	-3.87459
Q91P	-1.06392
Q91S	-2.39068
Q91T	-2.21786
Q91W	-4.0074
Q91Y	-7.15316
Q91V	-5.62585
S92A	-6.68983
S92R	-8.68449
S92N	-10.0648
S92D	-10.7381
S92C	-9.52482
S92E	-7.25443
S92Q	-9.09694
S92G	-10.8549
S92H	-8.4814
S92I	-8.76775
S92L	-11.5145
S92K	-6.89183
S92M	-7.72698
S92F	-8.8715
S92P	-8.29541
S92T	-6.26435
S92W	-10.6721
S92Y	-10.7989
S92V	-9.78131
P93A	-0.156189
P93R	-4.24433
P93N	-2.85447
P93D	-3.04566
P93C	-6.81088
P93E	-4.47208
P93Q	-4.19678
P93G	-6.40365
P93H	-4.12414
P93I	-5.44214
P93L	-6.61375
P93K	-4.21893
P93M	-3.48175
P93F	-4.57263
P93S	-0.683124
P93T	-2.14571
P93W	-4.35175
P93Y	-9.06911
P93V	-6.79654
W94A	-10.7174
W94R	-5.19167
W94N	-13.1016
W94D	-13.5805
W94C	-6.13451
W94E	-11.2101
W94Q	-9.30167
W94G	-7.92715
W94H	-12.1763
W94I	-7.49334
W94L	-9.04362
W94K	-12.3379
W94M	-11.9034
W94F	-11.2731
W94P	-9.16168
W94S	-9.7308
W94T	-11.8104
W94Y	-8.95262
W94V	-5.28521
N95A	-8.70843
N95R	-9.51256
N95D	-8.13881
N95C	-11.6917
N95E	-12.6119
N95Q	-9.79195
N95G	-6.97553
N95H	-9.88501
N95I	-7.16096
N95L	-11.3911
N95K	-11.8664
N95M	-11.6476
N95F	-9.39676
N95P	-6.85076
N95S	-5.97544
N95T	-8.25177
N95W	-10.9952
N95Y	-13.5342
N95V	-10.1172
T96A	-6.10204
T96R	-8.68845
T96N	-12.2516
T96D	-12.4351
T96C	-10.1155
T96E	-10.7898
T96Q	-10.8574
T96G	-6.01551
T96H	-9.14834
T96I	-8.79431
T96L	-5.57533
T96K	-7.00211
T96M	-8.75435
T96F	-10.3301
T96P	-9.46926
T96S	-2.35261
T96W	-8.00773
T96Y	-12.7218
T96V	-11.6398
P97A	-4.69034
P97R	-8.50452
P97N	-10.4191
P97D	-10.1079
P97C	-8.31773
P97E	-9.15028
P97Q	-6.54496
P97G	-8.76017
P97H	-5.92392
P97I	-5.03409
P97L	-9.01852
P97K	-7.73893
P97M	-6.01599
P97F	-5.15396
P97S	-4.62487
P97T	-6.00148
P97W	-7.92556
P97Y	-10.0405
P97V	-9.18516
L98A	-12.6266
L98R	-10.6665
L98N	-16.3667
L98D	-15.6311
L98C	-6.84811
L98E	-15.6274
L98Q	-11.9678
L98G	-3.84667
L98H	-14.1519
L98I	-6.18127
L98K	-14.6418
L98M	-10.828
L98F	-11.8728
L98P	-12.2715
L98S	-12.927
L98T	-11.6486
L98W	-7.25426
L98Y	-11.1241
L98V	-11.6649
L99A	-11.4428
L99R	-10.0357
L99N	-14.928
L99D	-13.59
L99C	-3.65246
L99E	-13.3456
L99Q	-8.58046
L99G	-5.43955
L99H	-12.5471
L99I	-5.04565
L99K	-11.0656
L99M	-11.6044
L99F	-8.61278
L99P	-10.1184
L99S	-10.6413
L99T	-9.9916
L99W	-5.89012
L99Y	-8.49724
L99V	-8.39343
P100A	-5.34029
P100R	-9.6593
P100N	-12.1416
P100D	-11.1047
P100C	-11.9352
P100E	-10.0982
P100Q	-9.98864
P100G	-11.5834
P100H	-11.0168
P100I	-7.1377
P100L	-8.83644
P100K	-12.2032
P100M	-8.49173
P100F	-9.15985
P100S	-6.53541
P100T	-6.62671
P100W	-10.0041
P100Y	-13.1368
P100V	-12.5229
V101A	-8.20806
V101R	-9.90275
V101N	-13.2909
V101D	-12.0705
V101C	-9.75801
V101E	-12.0301
V101Q	-13.0315
V101G	-3.38502
V101H	-11.9333
V101I	-7.37994
V101L	-8.355
V101K	-12.7115
V101M	-11.7139
V101F	-11.73
V101P	-12.6303
V101S	-11.0542
V101T	-8.22225
V101W	-13.7476
V101Y	-11.3498
K102A	-6.3886
K102R	-6.22596
K102N	-8.06648
K102D	-6.32839
K102C	-11.2424
K102E	-6.44133
K102Q	-4.77749
K102G	-8.92129
K102H	-6.70185
K102I	-8.19496
K102L	-6.54464
K102M	-4.86552
K102F	-2.72384
K102P	2.56006
K102S	-5.40775
K102T	-5.21227
K102W	-8.66262
K102Y	-8.05614
K102V	-9.53889
K103A	-12.5581
K103R	-15.7175
K103N	-12.5453
K103D	-9.0935
K103C	-18.0277
K103E	-13.7274
K103Q	-11.6093
K103G	-13.7599
K103H	-14.5964
K103I	-12.243
K103L	-9.28882
K103M	-12.1506
K103F	-8.35201
K103P	-7.2947
K103S	-11.939
K103T	-10.231
K103W	-15.1897
K103Y	-16.0334
K103V	-15.2627
P104A	-5.55928
P104R	-9.42228
P104N	-8.01817
P104D	-8.95239
P104C	-9.89077
P104E	-8.92407
P104Q	-8.88826
P104G	-9.48197
P104H	-10.5132
P104I	-6.40119
P104L	-10.2063
P104K	-9.52163
P104M	-7.99367
P104F	-10.5198
P104S	-4.0112
P104T	-6.98995
P104W	-8.7053
P104Y	-10.4887
P104V	-10.3731
G105A	-6.32031
G105R	-8.44488
G105N	-5.76511
G105D	-6.23275
G105C	-12.2786
G105E	-7.56727
G105Q	-12.604
G105H	-5.41143
G105I	-10.9445
G105L	-11.5512
G105K	-5.98
G105M	-10.7867
G105F	-6.7835
G105P	-6.59272
G105S	-6.88623
G105T	-9.53544
G105W	-10.612
G105Y	-10.743
G105V	-11.0377
T106A	-6.31526
T106R	-7.12133
T106N	-8.91038
T106D	-8.83642
[truncated: 10,750 more rows]

## Sheet: MMLV_1v
Mutant_ID	Score
T1A	-0.161693
T1R	0.345195
T1N	-0.791701
T1D	-0.38102
T1C	-0.723813
T1E	0.48503
T1Q	-0.379204
T1G	0.886489
T1H	-0.870609
T1I	-0.211615
T1L	0.778924
T1K	-0.230672
T1M	4.28521
T1F	-0.227692
T1P	0.529687
T1S	-0.0980105
T1W	-0.868244
T1Y	-0.187083
T1V	0.618075
L2A	-3.63891
L2R	-4.24165
L2N	-4.69849
L2D	-4.24384
L2C	-5.54007
L2E	-3.52427
L2Q	-4.09133
L2G	-3.89994
L2H	-5.1297
L2I	-3.97196
L2K	-4.04153
L2M	-5.17753
L2F	-5.13424
L2P	-4.01766
L2S	-3.85278
L2T	-3.77359
L2W	-5.36433
L2Y	-5.7773
L2V	-3.87938
N3A	-2.5104
N3R	-2.76529
N3D	-3.12293
N3C	-4.13154
N3E	-2.70861
N3Q	-2.96468
N3G	-2.79242
N3H	-3.7295
N3I	-2.97753
N3L	-1.92935
N3K	-3.22254
N3M	-4.32156
N3F	-3.87086
N3P	-2.54794
N3S	-2.20961
N3T	-2.05814
N3W	-3.6869
N3Y	-4.4658
N3V	-2.84973
I4A	-2.75293
I4R	-2.84512
I4N	-4.05561
I4D	-3.92231
I4C	-4.58294
I4E	-2.74504
I4Q	-2.55529
I4G	-3.2479
I4H	-4.13195
I4L	-1.92667
I4K	-2.94219
I4M	-4.33082
I4F	-3.7658
I4P	-2.15269
I4S	-2.75494
I4T	-2.76975
I4W	-3.01115
I4Y	-4.52163
I4V	-3.21201
E5A	-3.53061
E5R	-3.98791
E5N	-4.93157
E5D	-4.68361
E5C	-5.3514
E5Q	-3.65585
E5G	-3.84392
E5H	-5.0528
E5I	-3.61768
E5L	-2.3897
E5K	-4.07145
E5M	-4.69718
E5F	-4.49883
E5P	-3.02295
E5S	-3.468
E5T	-3.54353
E5W	-4.35643
E5Y	-5.17302
E5V	-3.75301
D6A	-2.90045
D6R	-3.47167
D6N	-4.11126
D6C	-5.60873
D6E	-2.22838
D6Q	-3.15879
D6G	-3.2592
D6H	-4.69255
D6I	-3.77211
D6L	-2.95555
D6K	-3.17811
D6M	-4.69179
D6F	-5.06848
D6P	-3.35579
D6S	-3.62552
D6T	-3.15773
D6W	-4.9265
D6Y	-5.54566
D6V	-3.41669
E7A	-1.991
E7R	-3.00423
E7N	-3.48817
E7D	-3.42728
E7C	-3.16903
E7Q	-3.07742
E7G	-3.09223
E7H	-3.17685
E7I	-0.659202
E7L	0.369582
E7K	-3.47668
E7M	-3.28431
E7F	-1.50274
E7P	-2.42728
E7S	-2.50834
E7T	-2.42106
E7W	-2.60739
E7Y	-2.48479
E7V	-1.41778
Y8A	-1.37658
Y8R	-1.65231
Y8N	-2.28863
Y8D	-1.96531
Y8C	-3.11254
Y8E	-0.998534
Y8Q	-1.47333
Y8G	-1.8668
Y8H	-2.68828
Y8I	-1.72581
Y8L	-0.715256
Y8K	-1.6462
Y8M	-3.02322
Y8F	-2.85945
Y8P	-1.61864
Y8S	-1.75677
Y8T	-1.66387
Y8W	-3.22576
Y8V	-1.88365
R9A	-3.84281
R9N	-4.3804
R9D	-4.30339
R9C	-4.90299
R9E	-4.11136
R9Q	-3.59086
R9G	-4.11321
R9H	-4.22938
R9I	-3.82547
R9L	-3.01663
R9K	-4.27441
R9M	-5.8469
R9F	-4.14816
R9P	-3.37647
R9S	-3.45832
R9T	-3.60349
R9W	-4.6221
R9Y	-4.59988
R9V	-4.13382
L10A	-4.07491
L10R	-4.0927
L10N	-4.97569
L10D	-4.75284
L10C	-5.56682
L10E	-4.29277
L10Q	-4.22892
L10G	-4.49448
L10H	-4.98265
L10I	-4.24015
L10K	-4.53651
L10M	-6.15655
L10F	-4.97104
L10P	-3.94798
L10S	-4.22362
L10T	-4.17666
L10W	-5.32552
L10Y	-5.47517
L10V	-4.6167
H11A	-1.48666
H11R	-1.97729
H11N	-3.11284
H11D	-2.82307
H11C	-3.44375
H11E	-1.28312
H11Q	-1.37239
H11G	-1.89243
H11I	-1.94002
H11L	-0.00837255
H11K	-1.81089
H11M	-2.49153
H11F	-2.69713
H11P	-1.08103
H11S	-1.83848
H11T	-1.589
H11W	-2.15803
H11Y	-3.37788
H11V	-1.93042
E12A	-3.35133
E12R	-3.12098
E12N	-4.18786
E12D	-4.23434
E12C	-4.34444
E12Q	-2.9027
E12G	-3.413
E12H	-4.00568
E12I	-2.9397
E12L	-1.3906
E12K	-3.32659
E12M	-4.21635
E12F	-2.60828
E12P	-2.69512
E12S	-2.95364
E12T	-2.92302
E12W	-1.7079
E12Y	-4.15808
E12V	-3.43433
T13A	-3.16093
T13R	-4.09038
T13N	-4.22016
T13D	-3.8479
T13C	-5.52239
T13E	-3.26225
T13Q	-3.99792
T13G	-3.64186
T13H	-4.85531
T13I	-3.35886
T13L	-2.53912
T13K	-3.92265
T13M	-4.94319
T13F	-4.47942
T13P	-3.61769
T13S	-3.62251
T13W	-5.1377
T13Y	-5.40579
T13V	-3.28519
S14A	-3.27382
S14R	-3.70108
S14N	-4.43725
S14D	-4.03832
S14C	-5.01454
S14E	-3.07465
S14Q	-3.46917
S14G	-3.28857
S14H	-4.79151
S14I	-3.4338
S14L	-2.00448
S14K	-3.49924
S14M	-4.43059
S14F	-4.39001
S14P	-2.9671
S14T	-3.21402
S14W	-4.46773
S14Y	-5.23511
S14V	-3.3808
K15A	-3.0031
K15R	-3.57477
K15N	-4.21231
K15D	-3.85894
K15C	-4.74743
K15E	-2.96765
K15Q	-2.94776
K15G	-3.28641
K15H	-4.57959
K15I	-3.90496
K15L	-2.50137
K15M	-4.77706
K15F	-4.45294
K15P	-2.18498
K15S	-2.65826
K15T	-2.67719
K15W	-4.38234
K15Y	-5.12074
K15V	-3.55053
E16A	-3.40803
E16R	-4.26931
E16N	-4.0604
E16D	-3.60332
E16C	-5.5585
E16Q	-4.0014
E16G	-3.5679
E16H	-4.46704
E16I	-3.93303
E16L	-3.26476
E16K	-4.17107
E16M	-5.42588
E16F	-5.18518
E16P	-3.27118
E16S	-3.48755
E16T	-3.46634
E16W	-5.57029
E16Y	-5.63865
E16V	-3.9325
P17A	-3.41482
P17R	-3.96915
P17N	-4.47802
P17D	-3.83905
P17C	-5.8992
P17E	-2.35714
P17Q	-3.24842
P17G	-3.54707
P17H	-5.20772
P17I	-4.32528
P17L	-3.18242
P17K	-3.18178
P17M	-4.84695
P17F	-5.4646
P17S	-3.54997
P17T	-3.34895
P17W	-4.988
P17Y	-5.93283
P17V	-3.9704
D18A	-1.96226
D18R	-2.62497
D18N	-3.77519
D18C	-4.0529
D18E	-2.197
D18Q	-2.44046
D18G	-2.605
D18H	-3.90211
D18I	-2.63442
D18L	-1.10175
D18K	-2.52378
D18M	-3.38894
D18F	-3.32078
D18P	-1.8985
D18S	-2.3332
D18T	-2.18669
D18W	-1.84975
D18Y	-3.83038
D18V	-2.31894
V19A	-2.674
V19R	-2.68337
V19N	-3.15078
V19D	-2.92142
V19C	-3.93626
V19E	-2.54774
V19Q	-2.56025
V19G	-2.83895
V19H	-3.20755
V19I	-3.1924
V19L	-2.45094
V19K	-2.98834
V19M	-5.16191
V19F	-3.55218
V19P	-1.92616
V19S	-2.13233
V19T	-2.43037
V19W	-3.51194
V19Y	-3.91991
S20A	-3.65767
S20R	-4.58203
S20N	-4.33031
S20D	-4.02647
S20C	-5.65508
S20E	-3.79173
S20Q	-4.25004
S20G	-4.18198
S20H	-4.75462
S20I	-4.35085
S20L	-3.896
S20K	-4.36854
S20M	-6.2219
S20F	-5.13382
S20P	-3.06007
S20T	-3.52159
S20W	-5.89009
S20Y	-5.693
S20V	-4.33465
L21A	-3.47325
L21R	-4.07747
L21N	-4.73301
L21D	-4.40862
L21C	-5.87924
L21E	-3.17512
L21Q	-3.25546
L21G	-3.7939
L21H	-5.05038
L21I	-4.4947
L21K	-3.66439
L21M	-5.26176
L21F	-5.36636
L21P	-2.99457
L21S	-3.31339
L21T	-3.48613
L21W	-5.19826
L21Y	-6.14517
L21V	-4.19159
G22A	-2.4629
G22R	-3.149
G22N	-4.05302
G22D	-3.73249
G22C	-2.98071
G22E	-3.42843
G22Q	-3.306
G22H	-3.74612
G22I	-1.66506
G22L	-0.474704
G22K	-3.35709
G22M	-3.63549
G22F	-2.43792
G22P	-1.72141
G22S	-2.49906
G22T	-2.71428
G22W	-3.03562
G22Y	-2.40799
G22V	-1.76374
S23A	-3.39956
S23R	-2.63737
S23N	-3.66206
S23D	-3.60691
S23C	-5.85443
S23E	-2.57109
S23Q	-2.41011
S23G	-4.10604
S23H	-4.26446
S23I	-4.23807
S23L	-3.21906
S23K	-2.1068
S23M	-4.99841
S23F	-5.85063
S23P	-2.95658
S23T	-3.18757
S23W	-5.43659
S23Y	-5.4335
S23V	-4.21775
T24A	-3.06133
T24R	-3.50188
T24N	-4.27017
T24D	-3.3598
T24C	-4.74415
T24E	-3.11653
T24Q	-3.03021
T24G	-3.91507
T24H	-4.15295
T24I	-3.8583
T24L	-2.67635
T24K	-3.54621
T24M	-5.67964
T24F	-4.24522
T24P	-2.5042
T24S	-3.01991
T24W	-5.31964
T24Y	-4.96787
T24V	-3.55954
W25A	-4.68476
W25R	-5.19977
W25N	-6.18185
W25D	-5.8927
W25C	-5.32081
W25E	-5.27416
W25Q	-5.03781
W25G	-5.79193
W25H	-5.69366
W25I	-1.62513
W25L	0.245369
W25K	-5.4873
W25M	-3.94172
W25F	-3.35269
W25P	-3.96776
W25S	-5.15345
W25T	-4.30473
W25Y	-4.82807
W25V	-2.69592
L26A	-3.73927
L26R	-4.461
L26N	-6.29168
L26D	-6.20501
L26C	-6.4768
L26E	-4.38654
L26Q	-3.87608
L26G	-6.27169
L26H	-5.86936
L26I	-4.7437
L26K	-3.9212
L26M	-5.97146
L26F	-6.3312
L26P	-4.30075
L26S	-4.99121
L26T	-4.59532
L26W	-6.61593
L26Y	-6.29794
L26V	-4.553
S27A	-2.924
S27R	-2.97803
S27N	-4.0354
S27D	-3.89642
S27C	-6.1661
S27E	-2.48092
S27Q	-2.17915
S27G	-4.7925
S27H	-4.4147
S27I	-5.83678
S27L	-4.31474
S27K	-2.01722
S27M	-5.8996
S27F	-7.16558
S27P	-5.10316
S27T	-3.20863
S27W	-6.2359
S27Y	-6.6856
S27V	-5.10851
D28A	-3.67325
D28R	-1.35371
D28N	-4.19553
D28C	-4.63225
D28E	-1.83983
D28Q	-1.01078
D28G	-5.57718
D28H	-3.01374
D28I	-5.40152
D28L	-3.70818
D28K	-1.98709
D28M	-5.46707
D28F	-6.74944
D28P	-6.56458
D28S	-3.99491
D28T	-3.39688
D28W	-5.90549
D28Y	-5.63497
D28V	-5.4979
F29A	-10.0347
F29R	-8.92078
F29N	-7.9174
F29D	-9.8483
F29C	-8.39617
F29E	-10.6965
F29Q	-8.96414
F29G	-11.1927
F29H	-5.19708
F29I	-9.46609
F29L	-7.82911
F29K	-10.1956
F29M	-10.679
F29P	-9.93062
F29S	-8.83622
F29T	-9.74524
F29W	-7.21499
F29Y	-4.80638
F29V	-10.2178
P30A	-7.79176
P30R	-7.7197
P30N	-8.30073
P30D	-7.96318
P30C	-9.91874
P30E	-7.18348
P30Q	-6.54862
P30G	-8.2084
P30H	-8.30478
P30I	-10.4978
P30L	-7.96737
P30K	-7.26735
P30M	-11.2207
P30F	-10.8921
P30S	-6.67295
P30T	-7.93187
P30W	-10.1019
P30Y	-10.3372
P30V	-9.99595
Q31A	-4.02549
Q31R	-5.00346
Q31N	-5.29639
Q31D	-4.26137
Q31C	-7.84401
Q31E	-2.91759
Q31G	-4.9094
Q31H	-5.88926
Q31I	-7.14777
Q31L	-6.11447
Q31K	-3.9985
Q31M	-7.4863
Q31F	-8.53094
Q31P	-5.09371
Q31S	-4.02749
Q31T	-4.22503
Q31W	-6.64397
Q31Y	-8.30722
Q31V	-6.13939
A32R	-9.3136
A32N	-10.0594
A32D	-9.81788
A32C	-4.77215
A32E	-7.4707
A32Q	-8.53185
A32G	-7.85944
A32H	-9.1866
A32I	-5.87751
A32L	-5.94934
A32K	-9.25807
A32M	-8.75111
A32F	-9.21941
A32P	-8.98094
A32S	-7.5032
A32T	-5.75918
A32W	-11.4294
A32Y	-9.86416
A32V	-4.14412
W33A	-9.81088
W33R	-10.3354
W33N	-12.4728
W33D	-12.9299
W33C	-9.77392
W33E	-11.5157
W33Q	-11.0162
W33G	-11.2177
W33H	-10.7605
W33I	-9.24389
W33L	-7.91374
W33K	-10.9771
W33M	-9.44005
W33F	-5.87785
W33P	-11.5327
W33S	-10.793
W33T	-9.91723
W33Y	-7.56661
W33V	-9.66959
A34R	-5.23828
A34N	-5.74054
A34D	-6.82149
A34C	-7.20801
A34E	-3.81039
A34Q	-4.76063
A34G	-4.187
A34H	-7.50213
A34I	-7.19123
A34L	-6.47264
A34K	-4.50401
A34M	-7.68721
A34F	-8.88945
A34P	-7.01266
A34S	-3.5083
A34T	-4.35984
A34W	-8.27444
A34Y	-8.8392
A34V	-6.39945
E35A	-5.08039
E35R	-6.58289
E35N	-5.19546
E35D	-3.52706
E35C	-7.90023
E35Q	-5.32461
E35G	-6.15381
E35H	-6.44378
E35I	-6.62896
E35L	-5.7767
E35K	-5.41927
E35M	-7.59251
E35F	-8.01146
E35P	-2.4651
E35S	-4.61483
E35T	-4.97777
E35W	-7.7552
E35Y	-8.01539
E35V	-6.25238
T36A	-2.70618
T36R	-5.35129
T36N	-6.02932
T36D	-5.71671
T36C	-6.02685
T36E	-3.82598
T36Q	-4.77792
T36G	-5.62494
T36H	-5.71451
T36I	-4.74266
T36L	-4.9212
T36K	-4.30143
T36M	-5.89111
T36F	-7.12463
T36P	-4.71706
T36S	-3.11903
T36W	-8.38948
T36Y	-6.87564
T36V	-3.01317
G37A	-5.28876
G37R	-5.5196
G37N	-5.89468
G37D	-4.95647
G37C	-6.92001
G37E	-3.65806
G37Q	-4.69691
G37H	-6.24256
G37I	-6.24141
G37L	-5.43329
G37K	-4.98098
G37M	-7.24733
G37F	-7.12945
G37P	-5.11466
G37S	-5.41905
G37T	-4.97492
G37W	-7.61617
G37Y	-7.33652
G37V	-6.1905
G38A	-3.06674
G38R	-5.39257
G38N	-5.2255
G38D	-4.65946
G38C	-6.43399
G38E	-4.84577
G38Q	-6.05449
G38H	-6.76971
G38I	-6.39466
G38L	-5.92208
G38K	-5.46693
G38M	-7.84193
G38F	-7.61237
G38P	-5.50943
G38S	-4.927
G38T	-4.83887
G38W	-8.58059
G38Y	-8.15815
G38V	-5.45719
M39A	-2.43514
M39R	-2.96094
M39N	-3.15027
M39D	-2.81984
M39C	-3.34166
M39E	-1.57737
M39Q	-1.54269
M39G	-3.91741
M39H	-2.55154
M39I	-2.34473
M39L	-0.397264
M39K	-2.51382
M39F	-4.17588
M39P	-3.11251
M39S	-3.04335
M39T	-2.70567
M39W	-5.34416
M39Y	-4.2759
M39V	-2.82388
G40A	-6.16878
G40R	-6.35107
G40N	-7.53533
G40D	-7.10461
G40C	-8.03616
G40E	-6.75107
G40Q	-7.42525
G40H	-7.8601
G40I	-8.84411
G40L	-7.83596
G40K	-7.22994
G40M	-10.0363
G40F	-9.49012
G40P	-6.10094
G40S	-6.58643
G40T	-7.21345
G40W	-9.12224
G40Y	-9.43156
G40V	-8.2636
L41A	-5.3154
L41R	-5.18103
L41N	-7.03378
L41D	-7.66701
L41C	-5.30308
L41E	-5.6097
L41Q	-4.8985
L41G	-6.7473
L41H	-6.22735
L41I	-3.66171
L41K	-5.3525
L41M	-5.29667
L41F	-6.09402
L41P	-3.67496
L41S	-5.87945
L41T	-5.06825
L41W	-7.0282
L41Y	-5.39175
L41V	-3.45917
A42R	-4.90714
A42N	-5.71872
A42D	-5.31986
A42C	-5.2428
A42E	-4.67077
A42Q	-4.80518
A42G	-3.95141
A42H	-6.14609
A42I	-4.39844
A42L	-3.22443
A42K	-4.81909
A42M	-5.8477
A42F	-6.07338
A42P	-1.91644
A42S	-4.43936
A42T	-4.26058
A42W	-6.82905
A42Y	-6.76292
A42V	-3.97338
V43A	-3.74301
V43R	-3.20969
V43N	-4.9493
V43D	-5.12896
V43C	-3.79544
V43E	-3.70812
V43Q	-3.11527
V43G	-4.21627
V43H	-4.18804
V43I	-3.39978
V43L	-2.68727
V43K	-3.31066
V43M	-4.85544
V43F	-4.79108
V43P	-2.74049
V43S	-4.02455
V43T	-3.22251
V43W	-5.57985
V43Y	-4.6102
R44A	-3.49476
R44N	-3.6405
R44D	-3.45059
R44C	-4.19775
R44E	-2.82748
R44Q	-2.90521
R44G	-2.10312
R44H	-2.77309
R44I	-4.46556
R44L	-3.08331
R44K	-3.29566
R44M	-5.09225
R44F	-3.74875
R44P	-3.01932
R44S	-3.47608
R44T	-2.92413
R44W	-4.86368
R44Y	-1.80372
R44V	-4.61659
Q45A	-5.53146
Q45R	-4.80742
Q45N	-6.19609
Q45D	-5.70265
Q45C	-7.10364
Q45E	-4.17313
Q45G	-5.52275
Q45H	-5.87187
Q45I	-8.02562
Q45L	-6.73068
Q45K	-4.22072
Q45M	-7.86968
Q45F	-9.01996
Q45P	-2.8089
Q45S	-5.08831
Q45T	-5.1277
Q45W	-9.04098
Q45Y	-8.25092
Q45V	-7.35566
A46R	-3.78333
A46N	-4.54967
A46D	-4.11434
A46C	-5.7775
A46E	-3.19956
A46Q	-2.89626
A46G	-4.81235
A46H	-4.20367
A46I	-4.89735
A46L	-3.87453
A46K	-3.54413
A46M	-6.00078
A46F	-5.1804
A46P	-1.1152
A46S	-3.66797
A46T	-3.47832
A46W	-6.99908
A46Y	-3.93298
A46V	-4.69261
P47A	-6.24511
P47R	-6.21681
P47N	-7.32672
P47D	-6.79355
P47C	-8.28877
P47E	-5.68229
P47Q	-5.26851
P47G	-7.73948
P47H	-7.20375
P47I	-7.56488
P47L	-6.42603
P47K	-5.64039
P47M	-8.59648
P47F	-9.20833
P47S	-6.43503
P47T	-5.23089
P47W	-9.89197
P47Y	-9.25422
P47V	-6.76582
L48A	-4.1258
L48R	-5.11413
L48N	-7.24322
L48D	-7.78146
L48C	-4.82331
L48E	-5.77537
L48Q	-2.82595
L48G	-6.7404
L48H	-5.32451
L48I	-2.13665
L48K	-5.59899
L48M	-5.13344
L48F	-5.57413
L48P	-5.28657
L48S	-6.51985
L48T	-4.45306
L48W	-6.42852
L48Y	-5.89819
L48V	-0.104949
I49A	-2.22306
I49R	0.896457
I49N	-2.83913
I49D	-4.01675
I49C	-2.89738
I49E	-1.52727
I49Q	0.0624268
I49G	-4.30713
I49H	-1.82242
I49L	-2.63826
I49K	0.0228953
I49M	-4.26475
I49F	-4.72435
I49P	-2.18185
I49S	-1.81111
I49T	-1.56666
I49W	-3.59082
I49Y	-4.57033
I49V	-2.81908
I50A	-8.72162
I50R	-8.88245
I50N	-10.3056
I50D	-11.0436
I50C	-9.4504
I50E	-10.1369
I50Q	-8.43329
I50G	-11.2017
I50H	-9.02179
I50L	-2.15449
I50K	-9.26698
I50M	-7.23167
I50F	-6.86988
I50P	-7.94325
I50S	-9.73076
I50T	-7.67357
I50W	-9.25266
I50Y	-8.73654
I50V	-5.16576
P51A	-4.45933
P51R	-2.53961
P51N	-2.12135
P51D	-2.30533
P51C	-5.62591
P51E	-1.88239
P51Q	-1.25376
P51G	-6.64682
P51H	-2.51415
P51I	-5.40175
P51L	-4.33645
P51K	-1.87188
P51M	-7.0117
P51F	-6.46819
P51S	-3.85655
P51T	-3.58442
P51W	-6.47849
P51Y	-4.93385
P51V	-5.37329
L52A	-9.05627
L52R	-10.0123
L52N	-11.1445
L52D	-11.5502
L52C	-9.81483
L52E	-10.5956
L52Q	-9.88396
L52G	-10.6554
L52H	-10.7565
L52I	-5.42258
L52K	-10.1645
L52M	-7.87538
L52F	-7.18645
L52P	-8.75323
L52S	-9.93497
L52T	-6.59454
L52W	-9.34805
L52Y	-9.53908
L52V	-6.19657
K53A	-7.99656
K53R	-5.95463
K53N	-7.82073
K53D	-7.89348
K53C	-10.2927
K53E	-7.04035
K53Q	-5.76296
K53G	-8.97729
K53H	-8.53436
K53I	-8.92235
K53L	-8.20993
K53M	-9.69677
K53F	-12.0279
K53P	-9.54241
K53S	-8.3571
K53T	-7.15973
K53W	-11.1627
K53Y	-11.3543
K53V	-8.24681
A54R	-5.51124
A54N	-4.53753
A54D	-2.87137
A54C	-8.1944
A54E	-2.00898
A54Q	-4.65217
A54G	-4.07636
A54H	-6.26565
A54I	-6.93557
A54L	-5.65656
A54K	-3.98772
A54M	-8.01207
A54F	-8.7226
A54P	-1.59711
A54S	-3.86882
A54T	-4.23893
A54W	-8.72137
A54Y	-8.61817
A54V	-6.05491
T55A	-3.76706
T55R	-5.4345
T55N	-2.86258
T55D	-1.5794
T55C	-6.74901
T55E	-2.69172
T55Q	-4.51444
T55G	-0.893552
T55H	-4.55799
T55I	-6.69132
T55L	-6.04376
T55K	-4.45229
T55M	-8.03465
T55F	-7.32938
T55P	-4.34655
T55S	-3.19173
T55W	-6.80357
T55Y	-6.85048
T55V	-5.98445
S56A	-0.364322
S56R	-5.51696
S56N	-6.05914
S56D	-6.05085
S56C	-5.14391
S56E	-4.66513
S56Q	-4.61907
S56G	-5.01303
S56H	-6.6767
S56I	-4.18525
S56L	-4.68776
S56K	-4.75752
S56M	-4.80104
S56F	-6.80047
S56P	-4.49295
S56T	-1.9729
S56W	-7.63522
S56Y	-7.46991
S56V	-2.13116
T57A	-4.23224
T57R	-4.56151
T57N	-4.59017
T57D	-4.35977
T57C	-6.15258
T57E	-3.59484
T57Q	-3.37812
T57G	-6.56605
T57H	-5.11476
T57I	-4.49853
T57L	-4.90897
T57K	-3.88795
T57M	-6.60805
T57F	-6.497
T57P	-3.91136
T57S	-3.66873
T57W	-7.691
T57Y	-6.90416
T57V	-3.26683
P58A	-7.59483
P58R	-10.1111
P58N	-12.6094
P58D	-12.9407
P58C	-10.4924
P58E	-10.9669
P58Q	-9.82151
P58G	-10.4854
P58H	-9.83967
P58I	-11.4001
P58L	-7.92203
P58K	-11.6859
P58M	-11.8614
P58F	-9.24038
P58S	-7.9752
P58T	-9.15447
P58W	-9.99135
P58Y	-8.72597
P58V	-10.0413
V59A	-8.04187
V59R	-7.76898
V59N	-9.88297
V59D	-11.1849
V59C	-8.35593
V59E	-8.96515
V59Q	-8.19762
V59G	-10.8629
V59H	-8.64185
V59I	-4.92248
V59L	-6.87425
V59K	-8.73223
V59M	-8.42428
V59F	-8.7484
V59P	-9.43447
V59S	-8.93717
V59T	-6.94343
V59W	-8.6862
V59Y	-9.51042
S60A	-3.05751
S60R	1.59704
S60N	-2.97039
S60D	-6.62171
S60C	-2.99744
S60E	-4.32072
S60Q	-1.42852
S60G	-4.50327
S60H	-1.56985
S60I	-4.38019
S60L	-3.2535
S60K	1.45291
S60M	-4.71256
S60F	-2.88294
S60P	-2.58853
S60T	-3.07601
S60W	0.384766
S60Y	-2.50361
S60V	-4.15602
I61A	-5.21303
I61R	-6.02813
I61N	-8.84727
I61D	-10.2437
I61C	-5.82193
I61E	-7.01765
I61Q	-5.6038
I61G	-7.89082
I61H	-7.96129
I61L	-4.31304
I61K	-6.397
I61M	-6.15163
I61F	-7.81713
I61P	-5.71433
I61S	-6.81991
I61T	-4.77942
I61W	-8.43855
I61Y	-8.6347
I61V	-1.47536
K62A	-7.96364
K62R	-3.46913
K62N	-9.15779
K62D	-10.9167
K62C	-8.93142
K62E	-8.23157
K62Q	-6.50959
K62G	-9.30174
K62H	-8.37549
K62I	-10.7362
K62L	-8.83144
K62M	-10.808
K62F	-11.785
K62P	-6.0402
K62S	-7.5688
K62T	-8.49806
K62W	-9.31965
K62Y	-10.6349
K62V	-10.4056
Q63A	-9.51202
Q63R	-9.69952
Q63N	-11.1633
Q63D	-11.7645
Q63C	-12.1489
Q63E	-10.3168
Q63G	-11.8002
Q63H	-8.41982
Q63I	-13.4682
Q63L	-10.7587
Q63K	-9.67929
Q63M	-12.6707
Q63F	-11.8036
Q63P	-8.21387
Q63S	-9.82945
Q63T	-11.1394
Q63W	-13.1703
Q63Y	-11.1667
Q63V	-12.8361
Y64A	-13.617
Y64R	-9.86221
Y64N	-12.4628
Y64D	-13.9722
Y64C	-9.53577
Y64E	-14.0965
Y64Q	-11.7761
Y64G	-14.0157
Y64H	-8.21752
Y64I	-13.6469
Y64L	-12.0827
Y64K	-13.1428
Y64M	-14.2296
Y64F	-9.05105
Y64P	-12.9825
Y64S	-12.414
Y64T	-13.1802
Y64W	-6.82984
Y64V	-13.2641
P65A	-8.35364
P65R	-7.06101
P65N	-11.6784
P65D	-12.7806
P65C	-10.8639
P65E	-9.30056
P65Q	-7.65891
P65G	-9.41835
P65H	-9.96599
P65I	-12.1725
P65L	-9.03185
P65K	-9.29684
P65M	-12.748
P65F	-13.1928
P65S	-7.95356
P65T	-10.0103
P65W	-11.5659
P65Y	-12.7356
P65V	-11.5996
M66A	-8.11304
M66R	-7.18448
M66N	-6.5463
M66D	-9.40967
M66C	-7.79591
M66E	-9.51337
M66Q	-5.75506
M66G	-9.78751
M66H	-6.79821
M66I	-3.75376
M66L	-2.16643
M66K	-7.15755
M66F	-6.98556
M66P	-8.02231
M66S	-7.15508
M66T	-4.59789
M66W	-9.89579
M66Y	-7.40572
M66V	-4.71542
S67A	-5.4313
S67R	-7.35732
S67N	-6.7849
S67D	-9.52261
S67C	-9.24327
S67E	-10.0211
S67Q	-7.88553
S67G	-6.77001
S67H	-9.36876
S67I	-10.46
S67L	-8.37258
S67K	-4.62863
S67M	-11.4461
S67F	-11.6797
S67P	-5.90772
S67T	-5.03546
S67W	-13.3334
S67Y	-12.1551
S67V	-10.2685
Q68A	-4.50961
Q68R	-4.49348
Q68N	-7.18458
Q68D	-7.27423
Q68C	-8.32233
Q68E	-4.02182
Q68G	-6.83793
Q68H	-6.40427
Q68I	-5.26414
Q68L	-2.86141
Q68K	-4.07308
Q68M	-5.34766
Q68F	-7.04963
Q68P	-2.49267
Q68S	-5.30742
Q68T	-4.55188
Q68W	-6.10636
Q68Y	-7.53072
Q68V	-4.61703
E69A	-6.97438
E69R	-10.094
E69N	-9.85365
E69D	-6.47274
E69C	-13.2568
E69Q	-6.94401
E69G	-8.1317
E69H	-10.3335
E69I	-10.958
E69L	-10.3876
E69K	-7.96695
E69M	-11.7556
E69F	-13.3063
E69P	-9.06503
E69S	-9.46867
E69T	-8.59197
E69W	-12.366
E69Y	-12.1616
E69V	-9.40096
A70R	-11.4118
A70N	-11.6364
A70D	-10.2509
A70C	-10.2084
A70E	-9.93384
A70Q	-10.9063
A70G	-6.40658
A70H	-10.9283
A70I	-10.9482
A70L	-10.7181
A70K	-11.8875
A70M	-12.0584
A70F	-10.4956
A70P	-10.0326
A70S	-6.91659
A70T	-8.69967
A70W	-12.8934
A70Y	-10.9577
A70V	-8.89996
R71A	-6.9589
R71N	-7.36735
R71D	-8.2459
R71C	-8.55066
R71E	-6.54654
R71Q	-4.50281
R71G	-7.83736
R71H	-6.02109
R71I	-7.48988
R71L	-5.45118
R71K	-4.39843
R71M	-8.04684
R71F	-8.60541
R71P	-8.67928
R71S	-6.96704
R71T	-6.59613
R71W	-7.94516
R71Y	-7.8289
R71V	-8.23622
L72A	-3.91932
L72R	-4.77277
L72N	-5.58834
L72D	-4.02028
L72C	-8.31698
L72E	-1.67968
L72Q	-2.44673
L72G	-6.56493
L72H	-6.1763
L72I	-5.10285
L72K	-3.74308
L72M	-5.84706
L72F	-7.852
L72P	-6.43136
L72S	-5.46766
L72T	-4.28492
L72W	-7.25357
L72Y	-7.62069
L72V	-5.53064
G73A	-4.9826
G73R	-6.37228
G73N	-8.78627
G73D	-8.7179
G73C	-9.30347
G73E	-6.2763
G73Q	-6.56399
G73H	-9.19801
G73I	-8.86657
G73L	-7.36833
G73K	-6.36687
G73M	-9.71078
G73F	-10.6445
G73P	-8.84227
G73S	-6.79956
G73T	-7.0303
G73W	-9.49537
G73Y	-10.9178
G73V	-7.88368
I74A	-7.10558
I74R	-10.0046
I74N	-11.0335
I74D	-12.8792
I74C	-9.42511
I74E	-10.6641
I74Q	-9.45228
I74G	-10.0646
I74H	-10.8509
I74L	-2.72029
I74K	-10.1763
I74M	-6.09698
I74F	-9.64196
I74P	-8.55717
I74S	-8.88005
I74T	-6.95125
I74W	-11.776
I74Y	-11.634
I74V	-4.78584
K75A	-3.5244
K75R	-3.90104
K75N	-5.04338
K75D	-5.7016
K75C	-7.11453
K75E	-4.21539
K75Q	-3.52781
K75G	-5.8422
K75H	-4.96941
K75I	-5.59116
K75L	-4.92307
K75M	-6.99575
K75F	-7.54421
K75P	-6.09634
K75S	-4.1681
K75T	-2.96096
K75W	-8.04528
K75Y	-6.78458
K75V	-5.96986
P76A	-3.50015
P76R	-5.1642
P76N	-5.6724
P76D	-4.8465
P76C	-7.96128
P76E	-3.34279
P76Q	-4.20691
P76G	-5.41764
P76H	-6.1604
P76I	-7.02441
P76L	-5.74526
P76K	-4.55016
P76M	-8.21825
P76F	-8.93647
P76S	-4.76518
P76T	-4.73481
P76W	-9.47452
P76Y	-8.7259
P76V	-6.19687
H77A	-5.64066
H77R	-6.12283
H77N	-8.23566
H77D	-9.10201
H77C	-7.62772
H77E	-3.38368
H77Q	-4.76544
H77G	-8.18132
H77I	-6.07925
H77L	-4.36752
H77K	-5.93536
H77M	-7.45976
H77F	-8.18519
H77P	-9.05677
H77S	-7.62836
H77T	-5.3555
H77W	-8.97046
H77Y	-7.14975
H77V	-4.98392
I78A	-9.84425
I78R	-11.0429
I78N	-11.6293
I78D	-14.1207
I78C	-9.38932
I78E	-13.4436
I78Q	-11.86
I78G	-11.9519
I78H	-11.9256
I78L	-5.74382
I78K	-12.1766
I78M	-9.63745
I78F	-8.34635
I78P	-10.999
I78S	-10.7279
I78T	-8.46944
I78W	-13.9853
I78Y	-11.7674
I78V	-4.81106
Q79A	-6.1812
Q79R	-6.06581
Q79N	-5.21158
Q79D	-4.46987
Q79C	-9.21066
Q79E	-4.72747
Q79G	-6.99059
Q79H	-6.43975
Q79I	-9.20774
Q79L	-7.58688
Q79K	-5.39852
Q79M	-9.72787
Q79F	-10.6816
Q79P	-8.46478
Q79S	-6.11311
Q79T	-5.86142
Q79W	-10.7257
Q79Y	-9.72099
Q79V	-8.82896
R80A	-3.89751
R80N	-4.95046
R80D	-5.75061
R80C	-8.05839
R80E	-5.04886
R80Q	-4.17039
R80G	-5.99738
R80H	-5.65032
R80I	-7.04179
R80L	-6.09501
R80K	-2.87539
R80M	-7.69182
R80F	-8.23159
R80P	-9.00836
R80S	-3.82165
R80T	-4.14791
R80W	-8.53244
R80Y	-8.13802
R80V	-7.71201
L81A	-10.4366
L81R	-11.105
L81N	-12.898
L81D	-14.1293
L81C	-11.01
L81E	-10.7297
L81Q	-9.24444
L81G	-12.9274
L81H	-10.9772
L81I	-10.5139
L81K	-11.1341
L81M	-7.85376
L81F	-7.96879
L81P	-9.86791
L81S	-11.5975
L81T	-12.6791
L81W	-7.52618
L81Y	-9.6697
L81V	-11.9773
L82A	-6.52476
L82R	-7.00426
L82N	-10.2854
L82D	-10.2519
L82C	-7.67393
L82E	-4.88583
L82Q	-5.58137
L82G	-9.69129
L82H	-7.51533
L82I	-4.29518
L82K	-7.62442
L82M	-6.28295
L82F	-7.89792
L82P	-11.1509
L82S	-8.81938
L82T	-6.3607
L82W	-8.24771
L82Y	-8.40397
L82V	-3.39369
D83A	-4.54412
D83R	-5.90851
D83N	-4.93989
D83C	-9.11246
D83E	-3.47449
D83Q	-4.25409
D83G	-6.3994
D83H	-5.89854
D83I	-8.64143
D83L	-7.36608
D83K	-4.99814
D83M	-9.61832
D83F	-9.59807
D83P	-9.62479
D83S	-4.89392
D83T	-5.1509
D83W	-10.04
D83Y	-9.28841
D83V	-8.09406
Q84A	-6.4963
Q84R	-7.64156
Q84N	-8.25059
Q84D	-7.6982
Q84C	-11.0272
Q84E	-5.61251
Q84G	-8.5101
Q84H	-9.25619
Q84I	-9.96161
Q84L	-6.20553
Q84K	-5.92433
Q84M	-7.70203
Q84F	-11.3563
Q84P	-10.6202
Q84S	-7.40804
Q84T	-7.4604
Q84W	-11.5224
Q84Y	-11.5715
Q84V	-10.1047
G85A	-6.95317
G85R	-6.45724
G85N	-5.02378
G85D	-3.97734
G85C	-9.59374
G85E	-5.52489
G85Q	-6.57384
G85H	-7.54298
G85I	-12.3487
G85L	-10.4946
G85K	-5.83598
G85M	-11.1695
G85F	-11.36
G85P	-12.2634
G85S	-6.78214
G85T	-9.02157
G85W	-11.2242
G85Y	-10.6648
G85V	-10.6847
I86A	-4.60704
I86R	-7.7695
I86N	-7.69325
I86D	-8.69136
I86C	-8.27691
I86E	-7.46966
I86Q	-7.65977
I86G	-8.98177
I86H	-5.54074
I86L	-5.44473
I86K	-7.22026
I86M	-8.19412
I86F	-7.15414
I86P	-8.72706
I86S	-7.37442
I86T	-4.99773
I86W	-9.26345
I86Y	-7.92899
I86V	-3.35916
L87A	-9.87027
L87R	-11.4392
L87N	-14.1827
L87D	-15.1265
L87C	-11.0594
L87E	-13.5474
L87Q	-10.7756
L87G	-12.3101
L87H	-11.8187
L87I	-6.95365
L87K	-12.9123
L87M	-8.90641
L87F	-9.71339
L87P	-10.9686
L87S	-10.823
L87T	-9.93214
L87W	-10.3428
L87Y	-10.8004
L87V	-9.60647
V88A	-5.05252
V88R	-4.56626
V88N	-6.6282
V88D	-6.05536
V88C	-7.01004
V88E	-2.62378
V88Q	-4.07349
V88G	-7.05777
V88H	-6.45228
V88I	-4.12936
V88L	-5.60452
V88K	-4.24612
V88M	-6.30507
V88F	-7.86819
V88P	-9.32856
V88S	-3.8004
V88T	-3.84555
V88W	-8.74503
V88Y	-7.77676
P89A	-7.41734
P89R	-6.50428
P89N	-9.11708
P89D	-9.46328
P89C	-10.5573
P89E	-6.90041
P89Q	-7.06348
P89G	-8.88653
P89H	-8.57202
P89I	-10.164
P89L	-8.01956
P89K	-6.57027
P89M	-10.883
P89F	-10.678
P89S	-7.58135
P89T	-8.03178
P89W	-11.3285
P89Y	-10.8544
P89V	-9.7505
C90A	-7.26834
C90R	-8.21385
C90N	-9.33888
C90D	-10.7825
C90E	-10.1707
C90Q	-10.6319
C90G	-8.44671
C90H	-9.78008
C90I	-8.9564
C90L	-10.8188
C90K	-10.3525
C90M	-10.9146
C90F	-9.84974
C90P	-10.7011
C90S	-5.88048
C90T	-7.10219
C90W	-9.52241
C90Y	-8.22251
C90V	-8.05602
Q91A	-5.2942
Q91R	-4.43424
Q91N	-4.52811
Q91D	-4.61224
Q91C	-6.74958
Q91E	-3.45869
Q91G	-6.7262
Q91H	-4.29826
Q91I	-5.56066
Q91L	-5.91289
Q91K	-4.48734
Q91M	-8.14661
Q91F	-7.59823
Q91P	-6.12676
Q91S	-3.63882
Q91T	-2.98498
Q91W	-8.40343
Q91Y	-6.97495
Q91V	-5.56465
S92A	-9.1039
S92R	-10.9323
S92N	-10.3413
S92D	-10.7942
S92C	-9.75493
S92E	-12.4453
S92Q	-14.4369
S92G	-7.16211
S92H	-13.1088
S92I	-12.9103
S92L	-11.8839
S92K	-12.6351
S92M	-14.3927
S92F	-12.682
S92P	-10.3647
S92T	-8.74914
S92W	-12.9182
S92Y	-12.5176
S92V	-12.3548
P93A	-4.268
P93R	-7.7266
P93N	-8.23065
P93D	-6.99914
P93C	-8.15105
P93E	-6.41105
P93Q	-6.89662
P93G	-6.86489
P93H	-7.47157
P93I	-9.7842
P93L	-7.86752
P93K	-8.67926
P93M	-10.2596
P93F	-10.8885
P93S	-5.31178
P93T	-6.99663
P93W	-11.9428
P93Y	-11.2783
P93V	-8.44314
W94A	-11.9928
W94R	-9.65722
W94N	-11.61
W94D	-12.5102
W94C	-9.5684
W94E	-13.034
W94Q	-11.1975
W94G	-13.2908
W94H	-5.75355
W94I	-12.3191
W94L	-11.1231
W94K	-13.2024
W94M	-12.7458
W94F	-7.28005
W94P	-15.1882
W94S	-11.9265
W94T	-12.0724
W94Y	-5.45608
W94V	-10.9712
N95A	-8.38057
N95R	-10.6678
N95D	-9.00822
N95C	-10.1258
N95E	-11.6894
N95Q	-11.6613
N95G	-10.5148
N95H	-10.2524
N95I	-13.2903
N95L	-13.6479
N95K	-9.4786
N95M	-14.3659
N95F	-14.1861
N95P	-13.0845
N95S	-8.2584
N95T	-10.5454
N95W	-15.4954
N95Y	-13.8784
N95V	-11.665
T96A	-8.49013
T96R	-13.5777
T96N	-10.7812
T96D	-14.982
T96C	-10.8712
T96E	-15.0369
T96Q	-14.0808
T96G	-14.4664
T96H	-13.472
T96I	-10.772
T96L	-11.9879
T96K	-13.0906
T96M	-10.0676
T96F	-12.84
T96P	-12.0345
T96S	-6.05807
T96W	-17.3301
T96Y	-14.6941
T96V	-11.1767
P97A	-9.54927
P97R	-12.4821
P97N	-13.2012
P97D	-13.7051
P97C	-13.6562
P97E	-14.3363
P97Q	-12.4664
P97G	-11.5209
P97H	-12.9768
P97I	-14.063
P97L	-10.6268
P97K	-13.5564
P97M	-14.458
P97F	-14.483
P97S	-8.95025
P97T	-11.6598
P97W	-15.3119
P97Y	-15.2028
P97V	-13.2983
L98A	-9.9835
L98R	-11.339
L98N	-12.8835
L98D	-14.4948
L98C	-12.232
L98E	-14.3079
L98Q	-11.7943
L98G	-13.9501
L98H	-11.4672
L98I	-4.00256
L98K	-12.5244
L98M	-9.24991
L98F	-9.16811
L98P	-11.6149
L98S	-11.5977
L98T	-9.28152
L98W	-12.4561
L98Y	-12.6823
L98V	-5.70789
L99A	-12.0243
L99R	-12.3124
L99N	-13.7771
L99D	-15.3711
L99C	-13.777
L99E	-15.284
L99Q	-12.8995
L99G	-15.0298
L99H	-12.0036
L99I	-6.4474
L99K	-13.0853
L99M	-9.75652
L99F	-7.96067
L99P	-11.4623
L99S	-12.6336
L99T	-10.4989
L99W	-13.3088
L99Y	-14.814
L99V	-6.35205
P100A	-7.29095
P100R	-12.4674
P100N	-14.2524
P100D	-15.0183
P100C	-11.4334
P100E	-13.2913
P100Q	-11.9625
P100G	-11.7979
P100H	-13.141
P100I	-8.90551
P100L	-7.87074
P100K	-12.4492
P100M	-9.79761
P100F	-11.7492
P100S	-10.0085
P100T	-9.34709
P100W	-14.7008
P100Y	-13.9802
P100V	-6.57809
V101A	-10.6755
V101R	-12.0427
V101N	-13.5627
V101D	-14.1189
V101C	-13.7141
V101E	-12.0536
V101Q	-12.1576
V101G	-13.4862
V101H	-15.0441
V101I	-6.1543
V101L	-9.41179
V101K	-11.4744
V101M	-10.9126
V101F	-13.6423
V101P	-11.9659
V101S	-12.9777
V101T	-9.88794
V101W	-15.1326
V101Y	-15.6682
K102A	-8.32818
K102R	-4.82587
K102N	-9.41244
K102D	-11.7601
K102C	-9.67782
K102E	-9.13923
K102Q	-6.08306
K102G	-9.60223
K102H	-8.38282
K102I	-8.71689
K102L	-6.62839
K102M	-9.76813
K102F	-10.4105
K102P	-6.14338
K102S	-9.11072
K102T	-8.68268
K102W	-10.0911
K102Y	-10.8469
K102V	-9.15391
K103A	-10.1512
K103R	-9.26889
K103N	-10.8049
K103D	-12.901
K103C	-14.9708
K103E	-10.1192
K103Q	-10.3319
K103G	-11.5503
K103H	-12.8572
K103I	-11.9985
K103L	-12.3471
K103M	-12.0267
K103F	-16.0077
K103P	-12.7168
K103S	-12.2226
K103T	-9.65081
K103W	-15.1735
K103Y	-15.1975
K103V	-11.4175
P104A	-6.15906
P104R	-8.97763
P104N	-10.7874
P104D	-10.3362
P104C	-12.8766
P104E	-7.50445
P104Q	-7.56471
P104G	-9.62672
P104H	-10.5826
P104I	-10.3263
P104L	-8.491
P104K	-6.94041
P104M	-11.3513
P104F	-12.6185
P104S	-7.30599
P104T	-7.89059
P104W	-13.5564
P104Y	-13.0567
P104V	-9.17317
G105A	-5.9943
G105R	-6.84845
G105N	-5.28614
G105D	-5.66985
G105C	-9.79322
G105E	-5.98416
G105Q	-5.81806
G105H	-6.51928
G105I	-9.34302
G105L	-8.06971
G105K	-5.85844
G105M	-10.374
G105F	-8.75036
G105P	-8.096
G105S	-5.43495
G105T	-5.94335
G105W	-9.87356
G105Y	-9.21519
G105V	-8.31992
T106A	-7.34641
T106R	-5.55704
T106N	-7.75177
T106D	-9.86205
[truncated: 10,750 more rows]

## Sheet: MMLV_if1_
Mutant_ID	Score
W548T	-1.23981
I547R	-1.2433
W548A	-1.24393
W548C	-1.24553
W548V	-1.246
I547K	-1.24628
I547T	-1.24654
V433T	-1.24684
W548S	-1.24727
I547A	-1.2474
M177T	-1.24769
I547Q	-1.24789
G22P	-1.24798
I547E	-1.248
I547H	-1.24817
E302R	-1.24846
I547N	-1.2486
I547C	-1.2487
I661L	-1.24883
C409E	-1.2491
T306I	-1.24913
D200H	-1.24924
T306R	-1.2493
G490K	-1.2494
G22S	-1.24944
L435H	-1.24954
L435R	-1.24969
I547S	-1.24981
G22D	-1.24989
H493E	-1.25009
G490R	-1.25019
A436S	-1.2502
L603Y	-1.25023
T306M	-1.25031
I547D	-1.25032
S56A	-1.25037
C409A	-1.25038
L491K	-1.25038
Q291I	-1.2505
M177S	-1.25053
H493V	-1.25069
V546E	-1.25072
G637A	-1.25077
T330K	-1.25077
I593H	-1.25081
K535L	-1.25082
I661Q	-1.25088
L41R	-1.25089
T1M	-1.25091
C635H	-1.25095
P408E	-1.25104
I593Q	-1.25106
A477G	-1.25112
I547G	-1.25114
G490Q	-1.25123
H204T	-1.25123
H493K	-1.25125
Q374D	-1.25126
H493I	-1.25127
H493L	-1.25132
G504P	-1.25133
M428L	-1.25134
M572E	-1.25137
W388E	-1.25139
F625H	-1.25142
E302Q	-1.25147
V546N	-1.25156
T306V	-1.25156
T1S	-1.25157
R9L	-1.25161
G138H	-1.25161
C635T	-1.25164
S631A	-1.25164
L333T	-1.25164
R560E	-1.25165
I547V	-1.25167
T306L	-1.25175
H204R	-1.25176
G490E	-1.25177
I593E	-1.25178
C635A	-1.25183
D422E	-1.25183
I593Y	-1.25193
H493T	-1.25197
I593N	-1.252
C157T	-1.25202
G22N	-1.25203
G490T	-1.25204
V546D	-1.25205
G490N	-1.25206
E302K	-1.25213
K614R	-1.25218
K75R	-1.25221
G490V	-1.25222
G138A	-1.25223
H493R	-1.25223
G490A	-1.25227
T306K	-1.25228
L491E	-1.25229
G22A	-1.25232
I593W	-1.25232
I593D	-1.2524
K378R	-1.2524
C409S	-1.2524
T163D	-1.25248
K577A	-1.25249
H204S	-1.25249
T197N	-1.2525
H634F	-1.2525
R560Q	-1.25255
G490H	-1.25255
D108E	-1.25257
D449S	-1.25258
C635Q	-1.25259
G138F	-1.2526
M572Q	-1.25264
I593A	-1.25264
I661E	-1.25265
G22E	-1.25265
T505P	-1.25266
W388Q	-1.25268
Q530V	-1.25271
W548E	-1.25272
H503A	-1.25272
E302G	-1.25273
H493Q	-1.25274
V546K	-1.25274
E610P	-1.25278
P51K	-1.2528
G22L	-1.25281
M572A	-1.25281
C157S	-1.25283
H204Q	-1.25284
P408Q	-1.25286
W548Q	-1.25287
N3P	-1.25287
M457A	-1.25287
C409Q	-1.25288
G138R	-1.25289
H503E	-1.25292
W388K	-1.25292
W548D	-1.25292
G22T	-1.25293
V546A	-1.25294
H503R	-1.25294
G138N	-1.25295
L333A	-1.25296
L333K	-1.25298
R629E	-1.25298
G138K	-1.25299
G138S	-1.253
T55D	-1.253
C495G	-1.25301
P51R	-1.25308
P51H	-1.25308
L435C	-1.25312
H126K	-1.25313
G22Q	-1.25314
G138Y	-1.25316
G641T	-1.25317
I547L	-1.25318
L491T	-1.25321
W388D	-1.25321
M177E	-1.25322
M428H	-1.25323
M177L	-1.25324
D422Q	-1.25326
H204A	-1.25327
H493A	-1.25327
L491R	-1.25328
K445R	-1.25331
L234E	-1.25331
V546G	-1.25333
R601T	-1.25333
V546P	-1.25334
N454E	-1.25334
P408A	-1.25334
N454K	-1.25335
T306Q	-1.25336
R173T	-1.25338
T567Q	-1.25339
I564E	-1.2534
Y598W	-1.2534
K373S	-1.25342
G490I	-1.25342
L333E	-1.25344
M177K	-1.25344
I661T	-1.25345
E302S	-1.25345
L528R	-1.25346
T544A	-1.25346
L491Q	-1.25347
E302A	-1.25348
V402A	-1.25348
I661R	-1.25349
H503K	-1.2535
M428K	-1.25351
M572N	-1.25352
W388L	-1.25352
S606P	-1.25352
V433Q	-1.25352
G637R	-1.25353
G138Q	-1.25354
W388A	-1.25354
K15S	-1.25355
D200N	-1.25356
D108V	-1.25357
L435K	-1.25358
C635S	-1.25358
Q530I	-1.25358
I498E	-1.25358
C635R	-1.25359
W279H	-1.25363
T1H	-1.25363
P51N	-1.25364
E663P	-1.25365
L620Q	-1.25367
T567A	-1.25367
D449G	-1.2537
G138E	-1.2537
I661K	-1.2537
F588L	-1.25371
T505A	-1.25372
V433R	-1.25372
H459E	-1.25373
I593T	-1.25374
G138L	-1.25375
W279L	-1.25375
T1K	-1.25376
T567K	-1.25377
I547Y	-1.25377
W388N	-1.25378
T567E	-1.25379
V433S	-1.25379
T458A	-1.2538
T55N	-1.2538
D108T	-1.25381
Q530A	-1.25381
I661M	-1.25382
P51E	-1.25382
W548R	-1.25383
D497E	-1.25383
C409H	-1.25385
L333Q	-1.25386
T306F	-1.25388
M457W	-1.25388
L333R	-1.25389
E7R	-1.2539
K577D	-1.2539
G138D	-1.25391
I218T	-1.25392
L41S	-1.25394
R9K	-1.25395
K15E	-1.25396
N454T	-1.25396
K658Q	-1.25397
K577T	-1.25397
L603F	-1.25398
I661A	-1.25399
C635L	-1.254
C635E	-1.254
L312R	-1.254
G490S	-1.25401
Y8W	-1.25402
E275D	-1.25402
L385E	-1.25403
M289Q	-1.25405
M651Q	-1.25405
M177Q	-1.25407
H592L	-1.25408
L234T	-1.25409
K535I	-1.25409
N454Q	-1.25409
I593S	-1.25409
L618Q	-1.25413
Y598L	-1.25413
L352Q	-1.25414
W279F	-1.25414
S668E	-1.25414
I617L	-1.25415
L435Y	-1.25415
K571L	-1.25416
T57K	-1.25417
G22K	-1.25417
H503Q	-1.25418
D422K	-1.25418
L529E	-1.25419
D108I	-1.25419
K577S	-1.25419
H519Y	-1.25419
L620A	-1.25419
V546R	-1.2542
V19S	-1.25422
T505G	-1.25423
K373A	-1.25424
I597L	-1.25426
Q559S	-1.25427
E286Q	-1.25427
V546Q	-1.25427
M177N	-1.25427
M320K	-1.25428
C635V	-1.25428
C495A	-1.25428
L620R	-1.25428
F588Y	-1.25428
T567R	-1.25429
P437D	-1.2543
R629Q	-1.2543
Q530T	-1.2543
I547M	-1.25431
P408D	-1.25432
H642E	-1.25432
H126T	-1.25433
C495P	-1.25434
Y133D	-1.25434
K264Q	-1.25434
P515A	-1.25434
H503S	-1.25434
L234K	-1.25435
Q291L	-1.25435
L333P	-1.25435
W548K	-1.25435
G641D	-1.25436
D615A	-1.25437
W388F	-1.25438
H519L	-1.25438
H592W	-1.25438
Q291R	-1.25438
Y133E	-1.25438
L385Q	-1.25438
G22C	-1.2544
L385D	-1.2544
H204E	-1.25441
M572L	-1.25441
T1R	-1.25442
T55G	-1.25442
R647L	-1.25442
G490D	-1.25442
A442G	-1.25443
K257E	-1.25443
T163E	-1.25444
K397R	-1.25444
L41Q	-1.25445
K15V	-1.25445
G637S	-1.25446
D28S	-1.25446
G22H	-1.25447
W279R	-1.25447
W388H	-1.25447
H126E	-1.25447
Y109W	-1.25447
I597R	-1.25448
T163S	-1.25448
M572T	-1.25449
L41C	-1.2545
H503L	-1.2545
Y522F	-1.2545
M572K	-1.25451
S606A	-1.25451
N454A	-1.25451
H519F	-1.25452
G637T	-1.25452
K267T	-1.25452
N454R	-1.25453
S668Q	-1.25453
W548M	-1.25454
T24S	-1.25455
E201Q	-1.25455
K628A	-1.25456
M177A	-1.25457
K264T	-1.25457
D422R	-1.25457
D216E	-1.25457
S232T	-1.25457
K571A	-1.25458
A54E	-1.25458
N335K	-1.25458
I593R	-1.25459
K267V	-1.25459
H459A	-1.25459
N454V	-1.2546
N649M	-1.2546
H126Q	-1.2546
K535Q	-1.2546
V433H	-1.25461
I593L	-1.25462
L491P	-1.25462
H204N	-1.25462
A589E	-1.25463
G641S	-1.25463
L333V	-1.25463
P51S	-1.25464
Q568E	-1.25464
D200S	-1.25464
K267I	-1.25465
W548G	-1.25465
K75L	-1.25465
M572R	-1.25465
K421E	-1.25466
G595A	-1.25467
V546T	-1.25468
R629A	-1.25468
L491A	-1.2547
M428R	-1.25471
V546H	-1.25471
G22R	-1.25471
E302T	-1.25471
E346Q	-1.25471
Q559A	-1.25472
N95Q	-1.25472
H503T	-1.25473
I498L	-1.25474
K62P	-1.25475
I547P	-1.25475
Q291F	-1.25475
M428F	-1.25476
D200Q	-1.25477
I593K	-1.25477
A462N	-1.25479
M428Q	-1.25479
K15T	-1.25479
E562A	-1.25479
L41H	-1.2548
T330R	-1.25483
H493M	-1.25483
L41A	-1.25483
K535R	-1.25484
K15A	-1.25484
G22V	-1.25485
H204K	-1.25485
K15D	-1.25486
G504A	-1.25486
H459Q	-1.25487
C409D	-1.25487
N335Q	-1.25488
M66I	-1.25488
K571T	-1.25488
L41V	-1.25488
I593C	-1.25488
E610T	-1.25488
G595Q	-1.2549
Y376F	-1.2549
S606T	-1.25491
F588E	-1.25491
L620T	-1.25491
W279Q	-1.25491
G595R	-1.25491
R44S	-1.25492
T55S	-1.25493
D18S	-1.25493
K622Q	-1.25493
P51Q	-1.25494
S668K	-1.25494
D497A	-1.25494
A54S	-1.25496
H11F	-1.25496
R80K	-1.25496
L234A	-1.25496
D422L	-1.25496
G22I	-1.25496
M572D	-1.25497
T1A	-1.25497
I661H	-1.25497
W388T	-1.25497
K264R	-1.25499
Q533V	-1.25499
K571Q	-1.25499
K571E	-1.25501
N249E	-1.25501
A549G	-1.25502
V433M	-1.25503
M320T	-1.25503
D339E	-1.25504
I4P	-1.25505
D449T	-1.25505
N649Q	-1.25505
L529A	-1.25505
T13E	-1.25506
V402T	-1.25506
I49V	-1.25506
M177R	-1.25507
T1C	-1.25508
L486T	-1.25508
D18E	-1.25508
H642N	-1.25509
W279Y	-1.25509
S668A	-1.25509
L491N	-1.2551
A436T	-1.2551
Q213A	-1.25511
H642D	-1.25511
G595T	-1.25511
D422M	-1.25511
N335R	-1.25511
G595D	-1.25512
W548N	-1.25512
G490P	-1.25512
H503V	-1.25512
T544G	-1.25512
K614T	-1.25513
W388S	-1.25513
K15Q	-1.25513
T287R	-1.25514
H642K	-1.25514
F588A	-1.25515
L618R	-1.25515
T505E	-1.25515
H126L	-1.25515
K577N	-1.25516
L620E	-1.25516
L491V	-1.25516
S668T	-1.25516
T13P	-1.25517
H204D	-1.25517
I617A	-1.25518
D18P	-1.25518
F625N	-1.25518
S606K	-1.25518
M457H	-1.25518
Q471S	-1.25519
T1V	-1.25519
E7L	-1.25519
H493S	-1.2552
Q91S	-1.2552
K622E	-1.2552
L234I	-1.2552
T458Q	-1.2552
Q374N	-1.25521
I498A	-1.25521
I212K	-1.25522
Q374E	-1.25522
K612L	-1.25522
E302H	-1.25523
M289A	-1.25523
H126R	-1.25523
T330Q	-1.25524
L333S	-1.25525
D339A	-1.25526
R173E	-1.25526
D28E	-1.25527
L491D	-1.25527
H503I	-1.25527
I218V	-1.25527
K15I	-1.25528
A591L	-1.25529
M651R	-1.2553
F625Y	-1.2553
V288I	-1.25531
E610V	-1.25532
T287M	-1.25533
T1N	-1.25533
M66T	-1.25533
W33F	-1.25533
I661S	-1.25533
E302L	-1.25533
Y586E	-1.25533
Y344F	-1.25533
N613D	-1.25533
W548F	-1.25534
F588Q	-1.25534
T567N	-1.25535
Q512T	-1.25535
I498D	-1.25536
G595H	-1.25537
Q68E	-1.25537
V19T	-1.25537
M320I	-1.25538
M651L	-1.25538
Q68L	-1.25538
K612E	-1.25539
L528H	-1.25539
V433I	-1.2554
K612A	-1.2554
K577E	-1.25541
K535H	-1.25541
R600Q	-1.25541
V433K	-1.25542
N95C	-1.25542
D449N	-1.25542
Q559H	-1.25543
A46P	-1.25543
E286A	-1.25543
E319Q	-1.25543
Q238N	-1.25543
Q84A	-1.25543
Y146F	-1.25543
G595Y	-1.25543
S606R	-1.25544
R173H	-1.25544
C495D	-1.25545
L234S	-1.25545
A554E	-1.25545
D666E	-1.25545
I597F	-1.25546
R44N	-1.25546
F588I	-1.25547
H638K	-1.25547
L491I	-1.25547
R241A	-1.25547
K15L	-1.25547
K535V	-1.25547
T13V	-1.25547
R534L	-1.25548
M289L	-1.25548
R560A	-1.25549
K378S	-1.25549
F588V	-1.25549
H126A	-1.25549
Y344W	-1.25549
L491S	-1.2555
H459W	-1.25551
H503D	-1.25552
Q144T	-1.25552
L234V	-1.25552
S180E	-1.25554
E7A	-1.25554
K373Q	-1.25554
L234Q	-1.25555
L603W	-1.25555
T505S	-1.25555
M320L	-1.25556
E574Q	-1.25556
L620K	-1.25556
E346A	-1.25556
T1L	-1.25557
Q374S	-1.25557
V433Y	-1.25557
Q446R	-1.25558
R601S	-1.25559
H126V	-1.25559
L671P	-1.2556
I564T	-1.2556
L563I	-1.2556
V470I	-1.25561
Q374A	-1.25561
R173N	-1.25561
Q533E	-1.25561
K267E	-1.25562
T1G	-1.25562
E574L	-1.25562
P408L	-1.25562
L41T	-1.25562
K658E	-1.25562
P408T	-1.25562
S180H	-1.25562
S668L	-1.25562
W388R	-1.25563
D18A	-1.25563
M39A	-1.25563
A462Q	-1.25564
D235E	-1.25565
M39Q	-1.25566
V433F	-1.25566
R600A	-1.25567
A54P	-1.25567
D18V	-1.25567
Q471T	-1.25567
H642Q	-1.25568
N494D	-1.25568
W388Y	-1.25569
E610A	-1.25569
I498Q	-1.25569
V392I	-1.2557
Q492R	-1.2557
A462T	-1.25571
M457R	-1.25571
A54D	-1.25572
I498R	-1.25572
W388M	-1.25573
K15P	-1.25573
H503M	-1.25573
A587R	-1.25573
I4V	-1.25573
L491H	-1.25573
K373V	-1.25574
I597W	-1.25574
T542A	-1.25574
V19E	-1.25574
K274H	-1.25574
V19A	-1.25575
M651N	-1.25575
E201R	-1.25576
T1Q	-1.25576
G595E	-1.25577
E123Q	-1.25577
T458K	-1.25577
L528Q	-1.25577
E123V	-1.25577
T505L	-1.25578
C635I	-1.25578
T332V	-1.2558
R560D	-1.2558
R599Q	-1.2558
V440I	-1.2558
N454I	-1.2558
R600S	-1.25581
S606E	-1.25581
C635Y	-1.25581
R298K	-1.25581
K658T	-1.25582
D108K	-1.25582
T293E	-1.25582
D108Q	-1.25582
I4A	-1.25582
L620H	-1.25583
L48I	-1.25583
T567L	-1.25583
I593F	-1.25583
F625Q	-1.25584
T330E	-1.25584
V433N	-1.25585
D666A	-1.25585
L41K	-1.25586
T1F	-1.25586
D200F	-1.25587
K628E	-1.25587
Q31D	-1.25587
D666T	-1.25588
T544E	-1.25588
F588H	-1.25588
R173S	-1.25588
A455E	-1.25589
W406L	-1.25589
D449Q	-1.25589
Q512E	-1.25589
G138W	-1.2559
S14P	-1.25591
H642T	-1.25591
K535M	-1.25591
D497Q	-1.25591
Q559D	-1.25591
T55E	-1.25592
T184Q	-1.25593
R173K	-1.25593
N454D	-1.25593
I617W	-1.25593
Q533I	-1.25593
Q512K	-1.25594
A551T	-1.25594
K15N	-1.25595
G490M	-1.25595
V546S	-1.25596
E531D	-1.25596
V433W	-1.25597
Q91N	-1.25597
Q277K	-1.25598
Q68N	-1.25598
D449R	-1.25599
A442K	-1.25599
W548I	-1.25599
T287K	-1.256
I4R	-1.256
Y598N	-1.256
L435N	-1.256
D235A	-1.25601
A502W	-1.25601
H493D	-1.25601
T664P	-1.25601
A623T	-1.25602
E663Q	-1.25602
I597T	-1.25602
K577W	-1.25602
K612T	-1.25603
Q568G	-1.25603
T505D	-1.25603
T542R	-1.25603
Q79D	-1.25604
K15R	-1.25604
I212R	-1.25604
T57R	-1.25605
K378Q	-1.25605
T306C	-1.25605
H493F	-1.25605
L528A	-1.25606
D422A	-1.25606
V433E	-1.25606
L621Y	-1.25606
K571R	-1.25607
K614L	-1.25607
K384A	-1.25607
S668D	-1.25608
K535E	-1.25609
P408S	-1.25609
K295Q	-1.2561
I661N	-1.25611
K550E	-1.25611
E489K	-1.25611
D18Q	-1.25611
L10R	-1.25611
H126S	-1.25611
N454L	-1.25611
T13S	-1.25611
L486N	-1.25612
K384R	-1.25612
K576Q	-1.25612
A589Q	-1.25612
L234N	-1.25613
H642L	-1.25613
L671T	-1.25613
G490L	-1.25613
P408V	-1.25613
H126P	-1.25613
T55K	-1.25613
W279E	-1.25614
K421R	-1.25614
G290N	-1.25614
S137A	-1.25614
R647Q	-1.25615
K267Q	-1.25615
G637L	-1.25615
D615E	-1.25616
Y133R	-1.25616
K658A	-1.25616
L618E	-1.25617
Q559N	-1.25617
F588T	-1.25617
R71L	-1.25618
S606Q	-1.25618
Q533T	-1.25618
Q530E	-1.25618
L385V	-1.25618
L234H	-1.25619
P515S	-1.25619
L603H	-1.25619
T567S	-1.25619
Q568A	-1.25619
I597Y	-1.2562
D615T	-1.2562
T667P	-1.2562
F369Y	-1.25621
N249D	-1.25621
P408H	-1.25621
W548H	-1.25621
I611L	-1.25622
P515T	-1.25622
H126I	-1.25622
N494S	-1.25622
H438F	-1.25623
H642R	-1.25623
T24Q	-1.25623
H438Y	-1.25623
A46S	-1.25623
N3S	-1.25624
T505K	-1.25624
M651H	-1.25624
L618K	-1.25624
K576E	-1.25625
M651K	-1.25625
E610I	-1.25625
V19L	-1.25626
K622A	-1.25626
N107P	-1.25626
Q31N	-1.25626
F625L	-1.25626
F625D	-1.25627
L41E	-1.25627
H459K	-1.25627
T128K	-1.25628
T57Q	-1.25628
N454S	-1.25628
E7I	-1.25629
Q530K	-1.25629
S668N	-1.25629
T287Q	-1.2563
I564L	-1.25631
I564Q	-1.25631
R601Q	-1.25631
M572S	-1.25631
E176V	-1.25631
I593V	-1.25631
R657L	-1.25632
T567G	-1.25632
K274Q	-1.25633
Y271F	-1.25633
S668R	-1.25633
P408K	-1.25633
H519E	-1.25633
D666Q	-1.25634
T13D	-1.25634
V19D	-1.25634
E7T	-1.25634
Q533K	-1.25635
M39P	-1.25635
E663A	-1.25635
M289R	-1.25635
Y133H	-1.25635
I661V	-1.25636
L528E	-1.25636
Q265E	-1.25636
M572H	-1.25637
G504K	-1.25637
I4S	-1.25637
Q245T	-1.25638
L2E	-1.25638
T163Q	-1.25638
W548Y	-1.25638
L435F	-1.25638
H459Y	-1.25639
K612P	-1.25639
R657A	-1.25639
F588W	-1.25639
D449A	-1.2564
K364Q	-1.2564
W388V	-1.2564
E282D	-1.2564
G595N	-1.2564
Q238I	-1.25641
Q237E	-1.25641
T13I	-1.25642
E489A	-1.25642
Q559T	-1.25643
I597H	-1.25643
Q341E	-1.25643
G637K	-1.25643
T505R	-1.25643
V418A	-1.25644
D200C	-1.25644
G641Q	-1.25644
T667L	-1.25644
G595S	-1.25645
E574T	-1.25645
A54K	-1.25645
D209S	-1.25645
I564A	-1.25646
A462K	-1.25646
R390Q	-1.25647
T669A	-1.25647
Q299E	-1.25648
Q530L	-1.25648
T567H	-1.25648
G641N	-1.25648
H519W	-1.25648
E275N	-1.25648
N3A	-1.25649
S180T	-1.25649
C635W	-1.2565
T505Q	-1.2565
Q45E	-1.2565
L2R	-1.25651
R456T	-1.25651
N335T	-1.25651
E663T	-1.25651
L333I	-1.25651
H638R	-1.25652
T293V	-1.25652
D28Q	-1.25652
E531N	-1.25653
K628Q	-1.25653
W279N	-1.25653
H493N	-1.25653
Q165R	-1.25653
V19Q	-1.25653
K373H	-1.25654
H126N	-1.25655
I597A	-1.25655
K640Q	-1.25656
E282Q	-1.25656
L234R	-1.25657
K658N	-1.25657
I597V	-1.25657
E610L	-1.25657
N249Q	-1.25657
I212T	-1.25658
Q91E	-1.25658
Q530S	-1.25658
E319R	-1.25659
Q291W	-1.25659
F317Y	-1.25659
L671E	-1.25659
T542Q	-1.25659
K373N	-1.25659
K264S	-1.2566
E501A	-1.2566
K535T	-1.2566
L529T	-1.25661
Q492E	-1.25661
A442T	-1.25661
R599A	-1.25661
N649L	-1.25662
E616A	-1.25662
K285R	-1.25662
A623Q	-1.25662
N613H	-1.25662
T590L	-1.25662
N3E	-1.25662
T24K	-1.25663
E123K	-1.25664
P17E	-1.25664
R80A	-1.25665
P51A	-1.25665
E7V	-1.25665
G641E	-1.25665
H642Y	-1.25665
D209G	-1.25665
P408I	-1.25665
D18T	-1.25665
T567D	-1.25665
G22F	-1.25665
I212Q	-1.25665
T544K	-1.25666
I212V	-1.25666
L529D	-1.25667
T505V	-1.25667
D511A	-1.25667
V112I	-1.25667
T13A	-1.25668
K342R	-1.25668
S668H	-1.25668
G637Q	-1.25668
M39L	-1.25668
A242S	-1.25668
T287E	-1.25669
H11Y	-1.25669
E286R	-1.25669
K373T	-1.25669
L333D	-1.2567
D18L	-1.2567
M320R	-1.2567
M39S	-1.2567
E543A	-1.25671
R411Q	-1.25671
P51T	-1.25671
R173Q	-1.25672
S643T	-1.25672
T13Q	-1.25672
R650Q	-1.25673
N131D	-1.25673
C635N	-1.25674
T57E	-1.25674
L435M	-1.25674
P140S	-1.25675
H592Q	-1.25675
T363S	-1.25675
D497K	-1.25675
I498V	-1.25676
K384S	-1.25676
K571S	-1.25676
K577Q	-1.25676
N95R	-1.25676
N335E	-1.25676
Q238E	-1.25677
L620D	-1.25677
P51D	-1.25677
V418E	-1.25678
W279K	-1.25678
I564D	-1.2568
D666S	-1.2568
L385A	-1.2568
L670G	-1.2568
M39F	-1.2568
L671Q	-1.2568
L333N	-1.2568
C635K	-1.2568
S27N	-1.2568
T669S	-1.25681
G290S	-1.25681
Q446K	-1.25681
A455R	-1.25681
G424A	-1.25681
Q530R	-1.25681
G595W	-1.25681
G595L	-1.25682
T163N	-1.25682
I49T	-1.25682
T13K	-1.25682
K267R	-1.25682
R44T	-1.25682
K257Q	-1.25683
K295R	-1.25683
L671A	-1.25683
H493P	-1.25684
D200Y	-1.25684
T542L	-1.25684
K274S	-1.25684
E171H	-1.25684
K550D	-1.25684
H503N	-1.25685
T306Y	-1.25685
K658L	-1.25685
S668P	-1.25685
L529S	-1.25685
H503G	-1.25685
Y133A	-1.25685
E176I	-1.25685
D666K	-1.25685
E176L	-1.25685
P130A	-1.25686
D666L	-1.25686
D200A	-1.25686
Q213K	-1.25687
L529Q	-1.25687
Q277R	-1.25687
T306A	-1.25687
N335H	-1.25687
Q471R	-1.25687
K425R	-1.25688
R600K	-1.25688
A442Q	-1.25688
S180Q	-1.25688
D615Q	-1.25688
I611V	-1.25688
V476K	-1.25688
I4K	-1.25689
R601N	-1.2569
K264E	-1.2569
L99I	-1.2569
L670T	-1.2569
E501K	-1.2569
N3D	-1.25691
L670A	-1.25691
T306W	-1.25691
K577R	-1.25691
C409P	-1.25691
K622T	-1.25691
A481K	-1.25692
T1I	-1.25693
N454H	-1.25693
E346T	-1.25693
K577V	-1.25693
R600N	-1.25694
S27K	-1.25695
A46E	-1.25695
E286K	-1.25695
A46D	-1.25696
N107D	-1.25696
D200G	-1.25696
Q237I	-1.25696
I498T	-1.25696
G504R	-1.25696
P408F	-1.25697
Q471A	-1.25697
I74V	-1.25697
K640P	-1.25697
D216Q	-1.25698
T128V	-1.25698
Q144R	-1.25698
H11R	-1.25698
D124T	-1.25698
N134S	-1.25699
Q492K	-1.25699
C635D	-1.25699
T664L	-1.257
K535A	-1.257
R647K	-1.25701
Q68D	-1.25701
R71K	-1.25701
L385T	-1.25701
Q568K	-1.25701
Y268F	-1.25701
F309Y	-1.25701
D18K	-1.25701
W279S	-1.25701
S668V	-1.25702
V476R	-1.25703
Q91T	-1.25703
N3G	-1.25703
K274E	-1.25703
T505N	-1.25703
G424S	-1.25703
R456A	-1.25704
L21S	-1.25704
S14A	-1.25704
L2P	-1.25704
D422H	-1.25704
N134D	-1.25705
I661Y	-1.25705
G641R	-1.25705
K658R	-1.25705
N479D	-1.25705
Q213S	-1.25706
M39R	-1.25706
S606V	-1.25706
G490C	-1.25706
W451H	-1.25706
L2T	-1.25706
D209A	-1.25707
Q238T	-1.25707
S14V	-1.25707
E7C	-1.25707
R173L	-1.25707
C157A	-1.25708
E610R	-1.25708
E302N	-1.25708
S180A	-1.25708
A591V	-1.25708
L333H	-1.25708
E574W	-1.25708
L486I	-1.25708
E346R	-1.25709
R450Q	-1.25709
L618A	-1.25709
Q91D	-1.25709
Q345A	-1.2571
K571V	-1.2571
R44H	-1.2571
T1W	-1.2571
Q492L	-1.25711
R241S	-1.25711
P111C	-1.25711
T505H	-1.25712
A591I	-1.25712
T590E	-1.25712
D666V	-1.25712
A481Q	-1.25712
L10K	-1.25712
A623E	-1.25712
Q245E	-1.25712
H459S	-1.25713
Q530H	-1.25713
I617V	-1.25713
K373R	-1.25713
E123I	-1.25713
H204C	-1.25714
Q45T	-1.25714
E531A	-1.25714
H592R	-1.25714
Y598A	-1.25714
E5R	-1.25715
K535W	-1.25715
V19N	-1.25715
Q91K	-1.25715
T163K	-1.25715
L2A	-1.25715
K257A	-1.25715
K274R	-1.25715
I547W	-1.25716
T57S	-1.25716
G138M	-1.25716
A46K	-1.25716
K62R	-1.25717
L234D	-1.25717
H503W	-1.25717
T1E	-1.25717
H161D	-1.25717
W451Y	-1.25718
T590Q	-1.25718
M39V	-1.25718
S14E	-1.25718
E16S	-1.25718
L435Q	-1.25718
A589D	-1.25718
D449H	-1.25719
L41F	-1.25719
S23E	-1.25719
Y586H	-1.25719
K445Q	-1.25719
L671K	-1.2572
L486Q	-1.2572
W279D	-1.2572
S606D	-1.2572
T330A	-1.25721
V288L	-1.25721
Q568N	-1.25722
I661D	-1.25722
T567M	-1.25722
K571I	-1.25722
T293I	-1.25722
A442R	-1.25722
G637I	-1.25722
R80E	-1.25722
H204G	-1.25723
T544S	-1.25723
M289K	-1.25723
T458E	-1.25723
E663H	-1.25723
K15H	-1.25724
V402E	-1.25724
T590A	-1.25724
E607Q	-1.25724
V19I	-1.25724
A256G	-1.25724
D615K	-1.25724
A623R	-1.25725
T667A	-1.25725
F588D	-1.25725
G138C	-1.25725
Y586Q	-1.25726
M572I	-1.25726
K612V	-1.25726
R629D	-1.25726
Y109F	-1.25726
D18I	-1.25726
G637V	-1.25727
N3R	-1.25727
H77Q	-1.25727
L2S	-1.25727
Q68M	-1.25727
I49F	-1.25727
T664K	-1.25728
H594A	-1.25728
S606H	-1.25728
Q238L	-1.25728
P111A	-1.25728
S606L	-1.25729
L486E	-1.25729
M457S	-1.25729
A477Q	-1.25729
E346K	-1.25729
M651T	-1.25729
L435S	-1.25729
T1P	-1.25729
L385S	-1.25729
M457Q	-1.2573
M177D	-1.2573
K257D	-1.2573
L671Y	-1.2573
D108R	-1.2573
M66V	-1.2573
T567Y	-1.25731
H594R	-1.25731
I597E	-1.25731
R9Q	-1.25731
I212E	-1.25731
Q238V	-1.25731
L2V	-1.25731
D209E	-1.25731
T128R	-1.25732
R456S	-1.25732
N107S	-1.25732
T24A	-1.25732
E201K	-1.25732
K640T	-1.25733
V418R	-1.25733
P338A	-1.25733
D339K	-1.25733
M428N	-1.25733
Q31L	-1.25733
L618T	-1.25733
K102R	-1.25733
E302C	-1.25733
T664Q	-1.25733
Q79E	-1.25733
N613E	-1.25734
A481E	-1.25734
Q568R	-1.25734
E282N	-1.25734
A54T	-1.25735
S142T	-1.25735
F625R	-1.25735
F625K	-1.25735
T467A	-1.25735
A549R	-1.25736
S606N	-1.25736
E543K	-1.25736
T163A	-1.25736
R173I	-1.25736
D449L	-1.25736
D339Q	-1.25737
E319A	-1.25737
T458R	-1.25737
A34I	-1.25737
L385H	-1.25737
K535C	-1.25738
D108L	-1.25738
R298Q	-1.25738
R80S	-1.25738
G22M	-1.25738
Q144K	-1.25738
G504Q	-1.25738
T55Q	-1.25739
E543D	-1.25739
L385I	-1.25739
S557D	-1.25739
I61V	-1.25739
G504S	-1.2574
T664A	-1.2574
F625G	-1.2574
K15F	-1.2574
P515E	-1.2574
P408Y	-1.25741
H634Y	-1.25741
E645Q	-1.25741
E596A	-1.25741
E275A	-1.25742
M428A	-1.25742
I498M	-1.25742
L234M	-1.25742
L21V	-1.25742
I212A	-1.25742
A356P	-1.25743
K622N	-1.25743
K550Q	-1.25743
L491G	-1.25743
T544D	-1.25743
L671N	-1.25744
A442S	-1.25744
Q654A	-1.25744
Q430A	-1.25744
E574R	-1.25745
I597K	-1.25746
H503F	-1.25746
K120R	-1.25746
E489N	-1.25746
L529V	-1.25746
L41W	-1.25746
K550R	-1.25746
E7M	-1.25746
W279C	-1.25747
F625A	-1.25747
G602N	-1.25747
Q68K	-1.25747
Q291H	-1.25747
E663L	-1.25748
Q45V	-1.25748
K421T	-1.25748
N649Y	-1.25748
T669H	-1.25748
I498K	-1.25748
D615R	-1.25748
G641A	-1.25749
T13N	-1.2575
K257T	-1.2575
P17D	-1.2575
L671H	-1.2575
H503C	-1.25751
Q238K	-1.25751
E489T	-1.25751
Y133K	-1.25751
L491M	-1.25751
K285I	-1.25751
I661F	-1.25751
K658D	-1.25751
T523V	-1.25751
Q68R	-1.25752
R456L	-1.25752
E574K	-1.25752
R534Q	-1.25752
K550A	-1.25752
E574D	-1.25752
R173D	-1.25752
H204M	-1.25753
L529I	-1.25753
E16T	-1.25753
Q31E	-1.25754
E489Q	-1.25754
V101I	-1.25754
T55H	-1.25754
A455Q	-1.25754
T662Q	-1.25754
E275G	-1.25754
L234F	-1.25755
P51C	-1.25755
K609E	-1.25755
K614Q	-1.25755
V19P	-1.25755
I4L	-1.25755
L496A	-1.25755
T544Q	-1.25755
L620S	-1.25756
W548L	-1.25756
V122T	-1.25756
S180K	-1.25756
Q291M	-1.25756
P408M	-1.25756
Q568D	-1.25756
S60R	-1.25756
S14R	-1.25756
L496G	-1.25756
K15C	-1.25757
R389L	-1.25757
A462S	-1.25758
G490Y	-1.25758
W185F	-1.25758
L352K	-1.25758
T542S	-1.25758
R450K	-1.25758
Q213E	-1.25758
V476A	-1.25758
T13L	-1.25758
Q568L	-1.25758
Q654T	-1.25759
A623K	-1.25759
E501Q	-1.25759
P17S	-1.25759
K373I	-1.25759
F625T	-1.25759
W279M	-1.25759
T669N	-1.25759
V19F	-1.25759
G575E	-1.2576
R600H	-1.2576
E302M	-1.2576
S20D	-1.2576
Q492S	-1.2576
A644P	-1.2576
D615S	-1.2576
I617Y	-1.2576
K628R	-1.2576
T306H	-1.25761
G424E	-1.25761
L21I	-1.25761
M39E	-1.25761
S668I	-1.25761
E12L	-1.25761
T330S	-1.25761
A551Q	-1.25762
T24R	-1.25762
H642S	-1.25762
Q512V	-1.25762
Q492T	-1.25762
K577C	-1.25762
R173V	-1.25763
M39D	-1.25763
R657E	-1.25763
E610K	-1.25764
F625S	-1.25764
L528V	-1.25765
L621H	-1.25765
D666N	-1.25765
V433L	-1.25765
N107E	-1.25766
E663K	-1.25766
V19K	-1.25766
Y598D	-1.25766
E5A	-1.25767
T57L	-1.25767
K658H	-1.25767
H594Y	-1.25767
R71M	-1.25768
L603R	-1.25768
H638Q	-1.25768
S584N	-1.25769
Q245K	-1.25769
W406H	-1.25769
M289N	-1.25769
I564M	-1.25769
Q492A	-1.25769
T542D	-1.25769
Q533R	-1.25771
T505I	-1.25771
R205A	-1.25771
V475T	-1.25771
Q374K	-1.25771
E488K	-1.25771
T567I	-1.25771
E574I	-1.25772
P51Y	-1.25772
E607A	-1.25772
S453T	-1.25772
T669K	-1.25772
A551H	-1.25772
Q345T	-1.25773
M412E	-1.25773
L41M	-1.25773
K609R	-1.25774
L621Q	-1.25774
T542E	-1.25774
L486S	-1.25774
A462D	-1.25774
P515K	-1.25774
P515L	-1.25775
R657K	-1.25775
K274A	-1.25775
L486M	-1.25775
L234Y	-1.25776
W406M	-1.25776
Y133Q	-1.25776
K577I	-1.25776
Q84L	-1.25776
I498S	-1.25776
K62A	-1.25777
Y586T	-1.25777
E16A	-1.25777
K257S	-1.25777
I179E	-1.25777
D468E	-1.25777
K612Q	-1.25778
R44D	-1.25778
L41N	-1.25778
E489D	-1.25778
A644E	-1.25778
K535N	-1.25778
P17V	-1.25778
L21T	-1.25778
E5S	-1.25779
T231K	-1.25779
Y598I	-1.25779
T13R	-1.25779
Q654E	-1.25779
V112L	-1.25779
D511S	-1.2578
T669Q	-1.2578
Q568T	-1.2578
D422I	-1.2578
E574H	-1.2578
R650A	-1.2578
T667E	-1.25781
T669L	-1.25781
P515V	-1.25781
R650E	-1.25781
R298T	-1.25781
K425E	-1.25781
T55A	-1.25781
I617N	-1.25782
E545Q	-1.25782
N335S	-1.25782
W388I	-1.25782
G490F	-1.25782
R585L	-1.25782
H11N	-1.25782
V88I	-1.25783
A477E	-1.25783
E16V	-1.25783
L385N	-1.25783
R560T	-1.25783
G575A	-1.25783
N3H	-1.25783
K373F	-1.25783
L529N	-1.25783
Q237L	-1.25784
R560K	-1.25784
L671R	-1.25784
E16N	-1.25784
E286L	-1.25784
D28N	-1.25784
G637E	-1.25784
T332N	-1.25784
V88R	-1.25784
I564K	-1.25785
S180R	-1.25785
H493C	-1.25785
H459R	-1.25785
L486R	-1.25786
V19H	-1.25786
L486V	-1.25786
A551S	-1.25786
K425Q	-1.25786
M572V	-1.25786
H638Y	-1.25787
G595F	-1.25787
V43R	-1.25787
T667Q	-1.25787
F588S	-1.25787
S27R	-1.25787
E367S	-1.25787
L486K	-1.25787
K577H	-1.25787
L528T	-1.25787
R585A	-1.25787
I564N	-1.25787
K378T	-1.25787
E16D	-1.25787
V402S	-1.25788
K62S	-1.25788
A462R	-1.25788
H11S	-1.25789
T542V	-1.25789
L670N	-1.25789
T467K	-1.2579
S14Q	-1.2579
V418T	-1.2579
R298E	-1.2579
L671S	-1.2579
L312Q	-1.2579
L312K	-1.2579
S14K	-1.2579
Q492H	-1.2579
T24D	-1.2579
E610Q	-1.2579
K612I	-1.2579
D508E	-1.25791
G575T	-1.25791
T567V	-1.25791
F588K	-1.25791
Y133F	-1.25791
R600T	-1.25791
N335V	-1.25792
A551N	-1.25792
R241K	-1.25792
L620G	-1.25792
T1D	-1.25792
D666R	-1.25792
R241Q	-1.25792
H77E	-1.25792
K364L	-1.25793
E545P	-1.25793
P408W	-1.25793
Q345E	-1.25793
Y133W	-1.25794
P51F	-1.25794
K640R	-1.25794
N95S	-1.25794
T667S	-1.25795
E16Q	-1.25795
G22W	-1.25795
I4T	-1.25795
K378A	-1.25795
Q345D	-1.25795
E5Q	-1.25796
R601C	-1.25796
L312D	-1.25796
A551R	-1.25796
D666H	-1.25797
I434L	-1.25797
A54Q	-1.25797
K421D	-1.25797
D468N	-1.25797
H519Q	-1.25797
E574S	-1.25798
S67T	-1.25798
R647I	-1.25798
K264N	-1.25798
K571H	-1.25798
T664V	-1.25798
K15M	-1.25798
E545A	-1.25799
I597S	-1.25799
E607D	-1.25799
E543T	-1.25799
L603M	-1.25799
P51L	-1.25799
G424D	-1.25799
R534V	-1.25799
T542K	-1.258
H594E	-1.258
Y64W	-1.258
S27A	-1.258
L563A	-1.258
T664E	-1.25801
R650T	-1.25801
F625W	-1.25801
P338E	-1.25801
A477K	-1.25801
D497T	-1.25802
K397H	-1.25802
G504L	-1.25802
K622H	-1.25802
I4E	-1.25802
L486C	-1.25802
N454P	-1.25802
E574A	-1.25802
P17A	-1.25802
L2M	-1.25802
A34S	-1.25802
L41I	-1.25803
M39I	-1.25803
D28A	-1.25803
A554S	-1.25803
D422S	-1.25803
Q492V	-1.25803
D516E	-1.25804
R629H	-1.25804
T590R	-1.25804
I617T	-1.25804
P408R	-1.25804
R205K	-1.25804
D18R	-1.25805
L670Q	-1.25805
V88K	-1.25805
K609Q	-1.25805
C157H	-1.25805
Q291Y	-1.25805
G358A	-1.25805
T669E	-1.25805
L620N	-1.25806
T231R	-1.25806
E607K	-1.25806
I597Q	-1.25806
G595P	-1.25806
E663R	-1.25807
Q471K	-1.25807
L621I	-1.25807
F588N	-1.25807
E543R	-1.25807
N134T	-1.25807
T505F	-1.25807
V19R	-1.25807
D18N	-1.25807
N3K	-1.25808
R205Q	-1.25808
Q492I	-1.25808
K257G	-1.25808
H438V	-1.25808
I593M	-1.25809
L603N	-1.25809
G595K	-1.25809
T664R	-1.25809
T382C	-1.25809
T24E	-1.25809
F309W	-1.25809
K421Q	-1.25809
L312A	-1.25809
T544N	-1.25809
T57V	-1.25809
D124R	-1.2581
T287N	-1.2581
L2C	-1.2581
S23D	-1.2581
L352R	-1.2581
S27Q	-1.2581
N335A	-1.2581
Y460W	-1.25811
K535Y	-1.25811
K609L	-1.25811
A477R	-1.25811
I564R	-1.25811
P408N	-1.25811
A455K	-1.25812
S23A	-1.25812
Q79N	-1.25813
Q213R	-1.25813
P132R	-1.25813
R80N	-1.25814
E663S	-1.25814
Q213T	-1.25814
K612R	-1.25814
G504E	-1.25815
E16L	-1.25815
K75Q	-1.25815
Q345R	-1.25815
Q68T	-1.25815
K373E	-1.25816
T293Q	-1.25816
H594Q	-1.25816
T542H	-1.25816
Y252F	-1.25816
Y8F	-1.25817
R80Q	-1.25817
L352M	-1.25817
Q530M	-1.25817
C310M	-1.25817
A46Q	-1.25818
L670S	-1.25818
L529W	-1.25818
E531Q	-1.25818
R629L	-1.25818
D108H	-1.25818
T1Y	-1.25818
A54N	-1.25819
D124N	-1.25819
E574Y	-1.25819
L385M	-1.25819
P387K	-1.25819
E663V	-1.2582
D666I	-1.2582
K62E	-1.2582
I179K	-1.2582
H519M	-1.2582
Q568H	-1.25821
Q91H	-1.25821
L41Y	-1.25821
G637P	-1.25821
E545R	-1.25821
M39T	-1.25822
R205N	-1.25822
A644L	-1.25822
L566I	-1.25823
H459T	-1.25823
L670E	-1.25823
L410E	-1.25823
T24N	-1.25823
T667K	-1.25823
V43K	-1.25823
Y586A	-1.25824
H503Y	-1.25824
E616R	-1.25824
Y271W	-1.25824
H594L	-1.25824
L671D	-1.25824
L621E	-1.25824
G641K	-1.25825
L618N	-1.25825
T542N	-1.25825
E596P	-1.25825
P89W	-1.25825
S668G	-1.25826
S557T	-1.25826
T669D	-1.25826
A54R	-1.25826
D206E	-1.25826
R650L	-1.25826
S20E	-1.25826
M428E	-1.25826
K571G	-1.25826
H11A	-1.25827
V546L	-1.25827
M428Y	-1.25827
A554D	-1.25827
A462E	-1.25827
E7S	-1.25827
D209T	-1.25827
Y598E	-1.25827
Q654R	-1.25828
R647E	-1.25828
E562S	-1.25829
G138T	-1.25829
G641H	-1.25829
Q446A	-1.25829
T467S	-1.25829
D339S	-1.25829
R241E	-1.2583
I564H	-1.2583
H634W	-1.2583
L528W	-1.2583
E663D	-1.2583
C495V	-1.2583
T330H	-1.25831
L620C	-1.25831
T505C	-1.25831
Q277H	-1.25831
V402Q	-1.25831
T667R	-1.25831
E5K	-1.25831
S60K	-1.25831
Q291K	-1.25831
N107K	-1.25831
M572G	-1.25832
K628S	-1.25832
T197H	-1.25832
L452W	-1.25832
Y598R	-1.25832
K640A	-1.25832
A549Q	-1.25832
E441Q	-1.25832
Q237R	-1.25832
E616K	-1.25832
M39H	-1.25832
E367Q	-1.25833
I4Q	-1.25833
T544R	-1.25833
C495S	-1.25833
L385F	-1.25833
V476Q	-1.25833
A536S	-1.25833
N454M	-1.25834
W388G	-1.25834
D209N	-1.25834
H493W	-1.25834
R585H	-1.25834
N613Y	-1.25834
K535S	-1.25834
E663N	-1.25834
H126D	-1.25835
T287H	-1.25835
F625E	-1.25835
H642A	-1.25835
R599L	-1.25835
S14T	-1.25836
D497S	-1.25836
P515I	-1.25836
L563V	-1.25836
T556E	-1.25836
I49E	-1.25836
K384Q	-1.25836
F588R	-1.25836
E201N	-1.25836
R534T	-1.25837
I179L	-1.25837
I78V	-1.25837
T287L	-1.25837
W185Y	-1.25837
A46N	-1.25837
E346D	-1.25838
R534I	-1.25838
D235Q	-1.25838
H11K	-1.25838
K398A	-1.25838
D468Q	-1.25839
R629K	-1.25839
H204L	-1.25839
E596D	-1.25839
R456K	-1.25839
L21E	-1.25839
E616Q	-1.25839
E367T	-1.25839
Q45S	-1.25839
E12Q	-1.2584
H11Q	-1.2584
Q144I	-1.2584
N107T	-1.2584
R173C	-1.2584
G595C	-1.2584
F588M	-1.25841
E7H	-1.25841
R560V	-1.25841
L621W	-1.25841
K373L	-1.25841
K295E	-1.25841
D235S	-1.25841
H438A	-1.25842
T287A	-1.25842
K342Q	-1.25842
N454G	-1.25842
K612S	-1.25842
D422T	-1.25842
H592Y	-1.25842
K295T	-1.25843
I597N	-1.25843
V433C	-1.25843
R450T	-1.25843
L385C	-1.25843
I49R	-1.25843
I661G	-1.25843
Q559E	-1.25843
A623N	-1.25843
K373Y	-1.25844
M39Y	-1.25844
S14L	-1.25844
L10N	-1.25844
[truncated: 10,750 more rows]

## Sheet: HNHmsa1b
	mutant	Mutated Sequence	esm_msa1b_t12_100M_UR50S
0	N1A	ASRERMKRIEEGIKELGSQILKEHPVENTQLQNEKLYLYYLQNGRDMYVDQELDINRLSDYDVDHIVPQSFLKDDSIDNKVLTRSDKNRGKSDNVPSEEVVKKMKNYWRQLLNAKLITQRKFDNLTKAERGGLS	-2.37595
1	N1C	CSRERMKRIEEGIKELGSQILKEHPVENTQLQNEKLYLYYLQNGRDMYVDQELDINRLSDYDVDHIVPQSFLKDDSIDNKVLTRSDKNRGKSDNVPSEEVVKKMKNYWRQLLNAKLITQRKFDNLTKAERGGLS	-7.36265
2	N1D	DSRERMKRIEEGIKELGSQILKEHPVENTQLQNEKLYLYYLQNGRDMYVDQELDINRLSDYDVDHIVPQSFLKDDSIDNKVLTRSDKNRGKSDNVPSEEVVKKMKNYWRQLLNAKLITQRKFDNLTKAERGGLS	-4.0558
3	N1E	ESRERMKRIEEGIKELGSQILKEHPVENTQLQNEKLYLYYLQNGRDMYVDQELDINRLSDYDVDHIVPQSFLKDDSIDNKVLTRSDKNRGKSDNVPSEEVVKKMKNYWRQLLNAKLITQRKFDNLTKAERGGLS	-3.89011
4	N1F	FSRERMKRIEEGIKELGSQILKEHPVENTQLQNEKLYLYYLQNGRDMYVDQELDINRLSDYDVDHIVPQSFLKDDSIDNKVLTRSDKNRGKSDNVPSEEVVKKMKNYWRQLLNAKLITQRKFDNLTKAERGGLS	-5.98323
5	N1G	GSRERMKRIEEGIKELGSQILKEHPVENTQLQNEKLYLYYLQNGRDMYVDQELDINRLSDYDVDHIVPQSFLKDDSIDNKVLTRSDKNRGKSDNVPSEEVVKKMKNYWRQLLNAKLITQRKFDNLTKAERGGLS	-4.4253
6	N1H	HSRERMKRIEEGIKELGSQILKEHPVENTQLQNEKLYLYYLQNGRDMYVDQELDINRLSDYDVDHIVPQSFLKDDSIDNKVLTRSDKNRGKSDNVPSEEVVKKMKNYWRQLLNAKLITQRKFDNLTKAERGGLS	-3.96545
7	N1I	ISRERMKRIEEGIKELGSQILKEHPVENTQLQNEKLYLYYLQNGRDMYVDQELDINRLSDYDVDHIVPQSFLKDDSIDNKVLTRSDKNRGKSDNVPSEEVVKKMKNYWRQLLNAKLITQRKFDNLTKAERGGLS	-3.89218
8	N1K	KSRERMKRIEEGIKELGSQILKEHPVENTQLQNEKLYLYYLQNGRDMYVDQELDINRLSDYDVDHIVPQSFLKDDSIDNKVLTRSDKNRGKSDNVPSEEVVKKMKNYWRQLLNAKLITQRKFDNLTKAERGGLS	-1.40137
9	N1L	LSRERMKRIEEGIKELGSQILKEHPVENTQLQNEKLYLYYLQNGRDMYVDQELDINRLSDYDVDHIVPQSFLKDDSIDNKVLTRSDKNRGKSDNVPSEEVVKKMKNYWRQLLNAKLITQRKFDNLTKAERGGLS	-3.55541
10	N1M	MSRERMKRIEEGIKELGSQILKEHPVENTQLQNEKLYLYYLQNGRDMYVDQELDINRLSDYDVDHIVPQSFLKDDSIDNKVLTRSDKNRGKSDNVPSEEVVKKMKNYWRQLLNAKLITQRKFDNLTKAERGGLS	0.442688
11	N1P	PSRERMKRIEEGIKELGSQILKEHPVENTQLQNEKLYLYYLQNGRDMYVDQELDINRLSDYDVDHIVPQSFLKDDSIDNKVLTRSDKNRGKSDNVPSEEVVKKMKNYWRQLLNAKLITQRKFDNLTKAERGGLS	-5.65529
12	N1Q	QSRERMKRIEEGIKELGSQILKEHPVENTQLQNEKLYLYYLQNGRDMYVDQELDINRLSDYDVDHIVPQSFLKDDSIDNKVLTRSDKNRGKSDNVPSEEVVKKMKNYWRQLLNAKLITQRKFDNLTKAERGGLS	-2.31802
13	N1R	RSRERMKRIEEGIKELGSQILKEHPVENTQLQNEKLYLYYLQNGRDMYVDQELDINRLSDYDVDHIVPQSFLKDDSIDNKVLTRSDKNRGKSDNVPSEEVVKKMKNYWRQLLNAKLITQRKFDNLTKAERGGLS	-0.285528
14	N1S	SSRERMKRIEEGIKELGSQILKEHPVENTQLQNEKLYLYYLQNGRDMYVDQELDINRLSDYDVDHIVPQSFLKDDSIDNKVLTRSDKNRGKSDNVPSEEVVKKMKNYWRQLLNAKLITQRKFDNLTKAERGGLS	-2.63099
15	N1T	TSRERMKRIEEGIKELGSQILKEHPVENTQLQNEKLYLYYLQNGRDMYVDQELDINRLSDYDVDHIVPQSFLKDDSIDNKVLTRSDKNRGKSDNVPSEEVVKKMKNYWRQLLNAKLITQRKFDNLTKAERGGLS	-1.55823
16	N1V	VSRERMKRIEEGIKELGSQILKEHPVENTQLQNEKLYLYYLQNGRDMYVDQELDINRLSDYDVDHIVPQSFLKDDSIDNKVLTRSDKNRGKSDNVPSEEVVKKMKNYWRQLLNAKLITQRKFDNLTKAERGGLS	-3.5782
17	N1W	WSRERMKRIEEGIKELGSQILKEHPVENTQLQNEKLYLYYLQNGRDMYVDQELDINRLSDYDVDHIVPQSFLKDDSIDNKVLTRSDKNRGKSDNVPSEEVVKKMKNYWRQLLNAKLITQRKFDNLTKAERGGLS	-7.23001
18	N1Y	YSRERMKRIEEGIKELGSQILKEHPVENTQLQNEKLYLYYLQNGRDMYVDQELDINRLSDYDVDHIVPQSFLKDDSIDNKVLTRSDKNRGKSDNVPSEEVVKKMKNYWRQLLNAKLITQRKFDNLTKAERGGLS	-5.24905
19	S2A	NARERMKRIEEGIKELGSQILKEHPVENTQLQNEKLYLYYLQNGRDMYVDQELDINRLSDYDVDHIVPQSFLKDDSIDNKVLTRSDKNRGKSDNVPSEEVVKKMKNYWRQLLNAKLITQRKFDNLTKAERGGLS	-2.50147
20	S2C	NCRERMKRIEEGIKELGSQILKEHPVENTQLQNEKLYLYYLQNGRDMYVDQELDINRLSDYDVDHIVPQSFLKDDSIDNKVLTRSDKNRGKSDNVPSEEVVKKMKNYWRQLLNAKLITQRKFDNLTKAERGGLS	-7.66716
21	S2D	NDRERMKRIEEGIKELGSQILKEHPVENTQLQNEKLYLYYLQNGRDMYVDQELDINRLSDYDVDHIVPQSFLKDDSIDNKVLTRSDKNRGKSDNVPSEEVVKKMKNYWRQLLNAKLITQRKFDNLTKAERGGLS	-6.18203
22	S2E	NERERMKRIEEGIKELGSQILKEHPVENTQLQNEKLYLYYLQNGRDMYVDQELDINRLSDYDVDHIVPQSFLKDDSIDNKVLTRSDKNRGKSDNVPSEEVVKKMKNYWRQLLNAKLITQRKFDNLTKAERGGLS	-5.15209
23	S2F	NFRERMKRIEEGIKELGSQILKEHPVENTQLQNEKLYLYYLQNGRDMYVDQELDINRLSDYDVDHIVPQSFLKDDSIDNKVLTRSDKNRGKSDNVPSEEVVKKMKNYWRQLLNAKLITQRKFDNLTKAERGGLS	-7.98482
24	S2G	NGRERMKRIEEGIKELGSQILKEHPVENTQLQNEKLYLYYLQNGRDMYVDQELDINRLSDYDVDHIVPQSFLKDDSIDNKVLTRSDKNRGKSDNVPSEEVVKKMKNYWRQLLNAKLITQRKFDNLTKAERGGLS	-4.24756
25	S2H	NHRERMKRIEEGIKELGSQILKEHPVENTQLQNEKLYLYYLQNGRDMYVDQELDINRLSDYDVDHIVPQSFLKDDSIDNKVLTRSDKNRGKSDNVPSEEVVKKMKNYWRQLLNAKLITQRKFDNLTKAERGGLS	-6.45457
26	S2I	NIRERMKRIEEGIKELGSQILKEHPVENTQLQNEKLYLYYLQNGRDMYVDQELDINRLSDYDVDHIVPQSFLKDDSIDNKVLTRSDKNRGKSDNVPSEEVVKKMKNYWRQLLNAKLITQRKFDNLTKAERGGLS	-6.99005
27	S2K	NKRERMKRIEEGIKELGSQILKEHPVENTQLQNEKLYLYYLQNGRDMYVDQELDINRLSDYDVDHIVPQSFLKDDSIDNKVLTRSDKNRGKSDNVPSEEVVKKMKNYWRQLLNAKLITQRKFDNLTKAERGGLS	-3.55613
28	S2L	NLRERMKRIEEGIKELGSQILKEHPVENTQLQNEKLYLYYLQNGRDMYVDQELDINRLSDYDVDHIVPQSFLKDDSIDNKVLTRSDKNRGKSDNVPSEEVVKKMKNYWRQLLNAKLITQRKFDNLTKAERGGLS	-7.15662
29	S2M	NMRERMKRIEEGIKELGSQILKEHPVENTQLQNEKLYLYYLQNGRDMYVDQELDINRLSDYDVDHIVPQSFLKDDSIDNKVLTRSDKNRGKSDNVPSEEVVKKMKNYWRQLLNAKLITQRKFDNLTKAERGGLS	-6.57823
30	S2N	NNRERMKRIEEGIKELGSQILKEHPVENTQLQNEKLYLYYLQNGRDMYVDQELDINRLSDYDVDHIVPQSFLKDDSIDNKVLTRSDKNRGKSDNVPSEEVVKKMKNYWRQLLNAKLITQRKFDNLTKAERGGLS	-4.20669
31	S2P	NPRERMKRIEEGIKELGSQILKEHPVENTQLQNEKLYLYYLQNGRDMYVDQELDINRLSDYDVDHIVPQSFLKDDSIDNKVLTRSDKNRGKSDNVPSEEVVKKMKNYWRQLLNAKLITQRKFDNLTKAERGGLS	-6.68021
32	S2Q	NQRERMKRIEEGIKELGSQILKEHPVENTQLQNEKLYLYYLQNGRDMYVDQELDINRLSDYDVDHIVPQSFLKDDSIDNKVLTRSDKNRGKSDNVPSEEVVKKMKNYWRQLLNAKLITQRKFDNLTKAERGGLS	-4.54127
33	S2R	NRRERMKRIEEGIKELGSQILKEHPVENTQLQNEKLYLYYLQNGRDMYVDQELDINRLSDYDVDHIVPQSFLKDDSIDNKVLTRSDKNRGKSDNVPSEEVVKKMKNYWRQLLNAKLITQRKFDNLTKAERGGLS	-1.94461
34	S2T	NTRERMKRIEEGIKELGSQILKEHPVENTQLQNEKLYLYYLQNGRDMYVDQELDINRLSDYDVDHIVPQSFLKDDSIDNKVLTRSDKNRGKSDNVPSEEVVKKMKNYWRQLLNAKLITQRKFDNLTKAERGGLS	-2.08161
35	S2V	NVRERMKRIEEGIKELGSQILKEHPVENTQLQNEKLYLYYLQNGRDMYVDQELDINRLSDYDVDHIVPQSFLKDDSIDNKVLTRSDKNRGKSDNVPSEEVVKKMKNYWRQLLNAKLITQRKFDNLTKAERGGLS	-5.967
36	S2W	NWRERMKRIEEGIKELGSQILKEHPVENTQLQNEKLYLYYLQNGRDMYVDQELDINRLSDYDVDHIVPQSFLKDDSIDNKVLTRSDKNRGKSDNVPSEEVVKKMKNYWRQLLNAKLITQRKFDNLTKAERGGLS	-8.91038
37	S2Y	NYRERMKRIEEGIKELGSQILKEHPVENTQLQNEKLYLYYLQNGRDMYVDQELDINRLSDYDVDHIVPQSFLKDDSIDNKVLTRSDKNRGKSDNVPSEEVVKKMKNYWRQLLNAKLITQRKFDNLTKAERGGLS	-7.29338
38	R3A	NSAERMKRIEEGIKELGSQILKEHPVENTQLQNEKLYLYYLQNGRDMYVDQELDINRLSDYDVDHIVPQSFLKDDSIDNKVLTRSDKNRGKSDNVPSEEVVKKMKNYWRQLLNAKLITQRKFDNLTKAERGGLS	-4.11741
39	R3C	NSCERMKRIEEGIKELGSQILKEHPVENTQLQNEKLYLYYLQNGRDMYVDQELDINRLSDYDVDHIVPQSFLKDDSIDNKVLTRSDKNRGKSDNVPSEEVVKKMKNYWRQLLNAKLITQRKFDNLTKAERGGLS	-10.7214
40	R3D	NSDERMKRIEEGIKELGSQILKEHPVENTQLQNEKLYLYYLQNGRDMYVDQELDINRLSDYDVDHIVPQSFLKDDSIDNKVLTRSDKNRGKSDNVPSEEVVKKMKNYWRQLLNAKLITQRKFDNLTKAERGGLS	-3.76347
41	R3E	NSEERMKRIEEGIKELGSQILKEHPVENTQLQNEKLYLYYLQNGRDMYVDQELDINRLSDYDVDHIVPQSFLKDDSIDNKVLTRSDKNRGKSDNVPSEEVVKKMKNYWRQLLNAKLITQRKFDNLTKAERGGLS	-2.84508
42	R3F	NSFERMKRIEEGIKELGSQILKEHPVENTQLQNEKLYLYYLQNGRDMYVDQELDINRLSDYDVDHIVPQSFLKDDSIDNKVLTRSDKNRGKSDNVPSEEVVKKMKNYWRQLLNAKLITQRKFDNLTKAERGGLS	-8.50532
43	R3G	NSGERMKRIEEGIKELGSQILKEHPVENTQLQNEKLYLYYLQNGRDMYVDQELDINRLSDYDVDHIVPQSFLKDDSIDNKVLTRSDKNRGKSDNVPSEEVVKKMKNYWRQLLNAKLITQRKFDNLTKAERGGLS	-5.42475
44	R3H	NSHERMKRIEEGIKELGSQILKEHPVENTQLQNEKLYLYYLQNGRDMYVDQELDINRLSDYDVDHIVPQSFLKDDSIDNKVLTRSDKNRGKSDNVPSEEVVKKMKNYWRQLLNAKLITQRKFDNLTKAERGGLS	-5.044
45	R3I	NSIERMKRIEEGIKELGSQILKEHPVENTQLQNEKLYLYYLQNGRDMYVDQELDINRLSDYDVDHIVPQSFLKDDSIDNKVLTRSDKNRGKSDNVPSEEVVKKMKNYWRQLLNAKLITQRKFDNLTKAERGGLS	-5.67098
46	R3K	NSKERMKRIEEGIKELGSQILKEHPVENTQLQNEKLYLYYLQNGRDMYVDQELDINRLSDYDVDHIVPQSFLKDDSIDNKVLTRSDKNRGKSDNVPSEEVVKKMKNYWRQLLNAKLITQRKFDNLTKAERGGLS	1.14426
47	R3L	NSLERMKRIEEGIKELGSQILKEHPVENTQLQNEKLYLYYLQNGRDMYVDQELDINRLSDYDVDHIVPQSFLKDDSIDNKVLTRSDKNRGKSDNVPSEEVVKKMKNYWRQLLNAKLITQRKFDNLTKAERGGLS	-5.38758
48	R3M	NSMERMKRIEEGIKELGSQILKEHPVENTQLQNEKLYLYYLQNGRDMYVDQELDINRLSDYDVDHIVPQSFLKDDSIDNKVLTRSDKNRGKSDNVPSEEVVKKMKNYWRQLLNAKLITQRKFDNLTKAERGGLS	-6.41601
49	R3N	NSNERMKRIEEGIKELGSQILKEHPVENTQLQNEKLYLYYLQNGRDMYVDQELDINRLSDYDVDHIVPQSFLKDDSIDNKVLTRSDKNRGKSDNVPSEEVVKKMKNYWRQLLNAKLITQRKFDNLTKAERGGLS	-1.75562
50	R3P	NSPERMKRIEEGIKELGSQILKEHPVENTQLQNEKLYLYYLQNGRDMYVDQELDINRLSDYDVDHIVPQSFLKDDSIDNKVLTRSDKNRGKSDNVPSEEVVKKMKNYWRQLLNAKLITQRKFDNLTKAERGGLS	-7.01284
51	R3Q	NSQERMKRIEEGIKELGSQILKEHPVENTQLQNEKLYLYYLQNGRDMYVDQELDINRLSDYDVDHIVPQSFLKDDSIDNKVLTRSDKNRGKSDNVPSEEVVKKMKNYWRQLLNAKLITQRKFDNLTKAERGGLS	-0.673647
52	R3S	NSSERMKRIEEGIKELGSQILKEHPVENTQLQNEKLYLYYLQNGRDMYVDQELDINRLSDYDVDHIVPQSFLKDDSIDNKVLTRSDKNRGKSDNVPSEEVVKKMKNYWRQLLNAKLITQRKFDNLTKAERGGLS	-3.18438
53	R3T	NSTERMKRIEEGIKELGSQILKEHPVENTQLQNEKLYLYYLQNGRDMYVDQELDINRLSDYDVDHIVPQSFLKDDSIDNKVLTRSDKNRGKSDNVPSEEVVKKMKNYWRQLLNAKLITQRKFDNLTKAERGGLS	-2.7895
54	R3V	NSVERMKRIEEGIKELGSQILKEHPVENTQLQNEKLYLYYLQNGRDMYVDQELDINRLSDYDVDHIVPQSFLKDDSIDNKVLTRSDKNRGKSDNVPSEEVVKKMKNYWRQLLNAKLITQRKFDNLTKAERGGLS	-5.56465
55	R3W	NSWERMKRIEEGIKELGSQILKEHPVENTQLQNEKLYLYYLQNGRDMYVDQELDINRLSDYDVDHIVPQSFLKDDSIDNKVLTRSDKNRGKSDNVPSEEVVKKMKNYWRQLLNAKLITQRKFDNLTKAERGGLS	-9.62185
56	R3Y	NSYERMKRIEEGIKELGSQILKEHPVENTQLQNEKLYLYYLQNGRDMYVDQELDINRLSDYDVDHIVPQSFLKDDSIDNKVLTRSDKNRGKSDNVPSEEVVKKMKNYWRQLLNAKLITQRKFDNLTKAERGGLS	-7.24209
57	E4A	NSRARMKRIEEGIKELGSQILKEHPVENTQLQNEKLYLYYLQNGRDMYVDQELDINRLSDYDVDHIVPQSFLKDDSIDNKVLTRSDKNRGKSDNVPSEEVVKKMKNYWRQLLNAKLITQRKFDNLTKAERGGLS	-1.19192
58	E4C	NSRCRMKRIEEGIKELGSQILKEHPVENTQLQNEKLYLYYLQNGRDMYVDQELDINRLSDYDVDHIVPQSFLKDDSIDNKVLTRSDKNRGKSDNVPSEEVVKKMKNYWRQLLNAKLITQRKFDNLTKAERGGLS	-7.19268
59	E4D	NSRDRMKRIEEGIKELGSQILKEHPVENTQLQNEKLYLYYLQNGRDMYVDQELDINRLSDYDVDHIVPQSFLKDDSIDNKVLTRSDKNRGKSDNVPSEEVVKKMKNYWRQLLNAKLITQRKFDNLTKAERGGLS	-0.236117
60	E4F	NSRFRMKRIEEGIKELGSQILKEHPVENTQLQNEKLYLYYLQNGRDMYVDQELDINRLSDYDVDHIVPQSFLKDDSIDNKVLTRSDKNRGKSDNVPSEEVVKKMKNYWRQLLNAKLITQRKFDNLTKAERGGLS	-5.36934
61	E4G	NSRGRMKRIEEGIKELGSQILKEHPVENTQLQNEKLYLYYLQNGRDMYVDQELDINRLSDYDVDHIVPQSFLKDDSIDNKVLTRSDKNRGKSDNVPSEEVVKKMKNYWRQLLNAKLITQRKFDNLTKAERGGLS	-1.31843
62	E4H	NSRHRMKRIEEGIKELGSQILKEHPVENTQLQNEKLYLYYLQNGRDMYVDQELDINRLSDYDVDHIVPQSFLKDDSIDNKVLTRSDKNRGKSDNVPSEEVVKKMKNYWRQLLNAKLITQRKFDNLTKAERGGLS	-3.76316
63	E4I	NSRIRMKRIEEGIKELGSQILKEHPVENTQLQNEKLYLYYLQNGRDMYVDQELDINRLSDYDVDHIVPQSFLKDDSIDNKVLTRSDKNRGKSDNVPSEEVVKKMKNYWRQLLNAKLITQRKFDNLTKAERGGLS	-4.03548
64	E4K	NSRKRMKRIEEGIKELGSQILKEHPVENTQLQNEKLYLYYLQNGRDMYVDQELDINRLSDYDVDHIVPQSFLKDDSIDNKVLTRSDKNRGKSDNVPSEEVVKKMKNYWRQLLNAKLITQRKFDNLTKAERGGLS	-0.883569
65	E4L	NSRLRMKRIEEGIKELGSQILKEHPVENTQLQNEKLYLYYLQNGRDMYVDQELDINRLSDYDVDHIVPQSFLKDDSIDNKVLTRSDKNRGKSDNVPSEEVVKKMKNYWRQLLNAKLITQRKFDNLTKAERGGLS	-3.97267
66	E4M	NSRMRMKRIEEGIKELGSQILKEHPVENTQLQNEKLYLYYLQNGRDMYVDQELDINRLSDYDVDHIVPQSFLKDDSIDNKVLTRSDKNRGKSDNVPSEEVVKKMKNYWRQLLNAKLITQRKFDNLTKAERGGLS	-4.43977
67	E4N	NSRNRMKRIEEGIKELGSQILKEHPVENTQLQNEKLYLYYLQNGRDMYVDQELDINRLSDYDVDHIVPQSFLKDDSIDNKVLTRSDKNRGKSDNVPSEEVVKKMKNYWRQLLNAKLITQRKFDNLTKAERGGLS	0.106964
68	E4P	NSRPRMKRIEEGIKELGSQILKEHPVENTQLQNEKLYLYYLQNGRDMYVDQELDINRLSDYDVDHIVPQSFLKDDSIDNKVLTRSDKNRGKSDNVPSEEVVKKMKNYWRQLLNAKLITQRKFDNLTKAERGGLS	-2.44147
69	E4Q	NSRQRMKRIEEGIKELGSQILKEHPVENTQLQNEKLYLYYLQNGRDMYVDQELDINRLSDYDVDHIVPQSFLKDDSIDNKVLTRSDKNRGKSDNVPSEEVVKKMKNYWRQLLNAKLITQRKFDNLTKAERGGLS	-0.818231
70	E4R	NSRRRMKRIEEGIKELGSQILKEHPVENTQLQNEKLYLYYLQNGRDMYVDQELDINRLSDYDVDHIVPQSFLKDDSIDNKVLTRSDKNRGKSDNVPSEEVVKKMKNYWRQLLNAKLITQRKFDNLTKAERGGLS	-2.39148
71	E4S	NSRSRMKRIEEGIKELGSQILKEHPVENTQLQNEKLYLYYLQNGRDMYVDQELDINRLSDYDVDHIVPQSFLKDDSIDNKVLTRSDKNRGKSDNVPSEEVVKKMKNYWRQLLNAKLITQRKFDNLTKAERGGLS	1.43822
72	E4T	NSRTRMKRIEEGIKELGSQILKEHPVENTQLQNEKLYLYYLQNGRDMYVDQELDINRLSDYDVDHIVPQSFLKDDSIDNKVLTRSDKNRGKSDNVPSEEVVKKMKNYWRQLLNAKLITQRKFDNLTKAERGGLS	0.00522518
73	E4V	NSRVRMKRIEEGIKELGSQILKEHPVENTQLQNEKLYLYYLQNGRDMYVDQELDINRLSDYDVDHIVPQSFLKDDSIDNKVLTRSDKNRGKSDNVPSEEVVKKMKNYWRQLLNAKLITQRKFDNLTKAERGGLS	-3.24548
74	E4W	NSRWRMKRIEEGIKELGSQILKEHPVENTQLQNEKLYLYYLQNGRDMYVDQELDINRLSDYDVDHIVPQSFLKDDSIDNKVLTRSDKNRGKSDNVPSEEVVKKMKNYWRQLLNAKLITQRKFDNLTKAERGGLS	-6.8253
75	E4Y	NSRYRMKRIEEGIKELGSQILKEHPVENTQLQNEKLYLYYLQNGRDMYVDQELDINRLSDYDVDHIVPQSFLKDDSIDNKVLTRSDKNRGKSDNVPSEEVVKKMKNYWRQLLNAKLITQRKFDNLTKAERGGLS	-4.57959
76	R5A	NSREAMKRIEEGIKELGSQILKEHPVENTQLQNEKLYLYYLQNGRDMYVDQELDINRLSDYDVDHIVPQSFLKDDSIDNKVLTRSDKNRGKSDNVPSEEVVKKMKNYWRQLLNAKLITQRKFDNLTKAERGGLS	-11.2689
77	R5C	NSRECMKRIEEGIKELGSQILKEHPVENTQLQNEKLYLYYLQNGRDMYVDQELDINRLSDYDVDHIVPQSFLKDDSIDNKVLTRSDKNRGKSDNVPSEEVVKKMKNYWRQLLNAKLITQRKFDNLTKAERGGLS	-13.517
78	R5D	NSREDMKRIEEGIKELGSQILKEHPVENTQLQNEKLYLYYLQNGRDMYVDQELDINRLSDYDVDHIVPQSFLKDDSIDNKVLTRSDKNRGKSDNVPSEEVVKKMKNYWRQLLNAKLITQRKFDNLTKAERGGLS	-11.4764
79	R5E	NSREEMKRIEEGIKELGSQILKEHPVENTQLQNEKLYLYYLQNGRDMYVDQELDINRLSDYDVDHIVPQSFLKDDSIDNKVLTRSDKNRGKSDNVPSEEVVKKMKNYWRQLLNAKLITQRKFDNLTKAERGGLS	-10.3253
80	R5F	NSREFMKRIEEGIKELGSQILKEHPVENTQLQNEKLYLYYLQNGRDMYVDQELDINRLSDYDVDHIVPQSFLKDDSIDNKVLTRSDKNRGKSDNVPSEEVVKKMKNYWRQLLNAKLITQRKFDNLTKAERGGLS	-13.9589
81	R5G	NSREGMKRIEEGIKELGSQILKEHPVENTQLQNEKLYLYYLQNGRDMYVDQELDINRLSDYDVDHIVPQSFLKDDSIDNKVLTRSDKNRGKSDNVPSEEVVKKMKNYWRQLLNAKLITQRKFDNLTKAERGGLS	-11.3359
82	R5H	NSREHMKRIEEGIKELGSQILKEHPVENTQLQNEKLYLYYLQNGRDMYVDQELDINRLSDYDVDHIVPQSFLKDDSIDNKVLTRSDKNRGKSDNVPSEEVVKKMKNYWRQLLNAKLITQRKFDNLTKAERGGLS	-9.90073
83	R5I	NSREIMKRIEEGIKELGSQILKEHPVENTQLQNEKLYLYYLQNGRDMYVDQELDINRLSDYDVDHIVPQSFLKDDSIDNKVLTRSDKNRGKSDNVPSEEVVKKMKNYWRQLLNAKLITQRKFDNLTKAERGGLS	-12.6648
84	R5K	NSREKMKRIEEGIKELGSQILKEHPVENTQLQNEKLYLYYLQNGRDMYVDQELDINRLSDYDVDHIVPQSFLKDDSIDNKVLTRSDKNRGKSDNVPSEEVVKKMKNYWRQLLNAKLITQRKFDNLTKAERGGLS	-6.10588
85	R5L	NSRELMKRIEEGIKELGSQILKEHPVENTQLQNEKLYLYYLQNGRDMYVDQELDINRLSDYDVDHIVPQSFLKDDSIDNKVLTRSDKNRGKSDNVPSEEVVKKMKNYWRQLLNAKLITQRKFDNLTKAERGGLS	-12.0355
86	R5M	NSREMMKRIEEGIKELGSQILKEHPVENTQLQNEKLYLYYLQNGRDMYVDQELDINRLSDYDVDHIVPQSFLKDDSIDNKVLTRSDKNRGKSDNVPSEEVVKKMKNYWRQLLNAKLITQRKFDNLTKAERGGLS	-12.4269
87	R5N	NSRENMKRIEEGIKELGSQILKEHPVENTQLQNEKLYLYYLQNGRDMYVDQELDINRLSDYDVDHIVPQSFLKDDSIDNKVLTRSDKNRGKSDNVPSEEVVKKMKNYWRQLLNAKLITQRKFDNLTKAERGGLS	-9.73397
88	R5P	NSREPMKRIEEGIKELGSQILKEHPVENTQLQNEKLYLYYLQNGRDMYVDQELDINRLSDYDVDHIVPQSFLKDDSIDNKVLTRSDKNRGKSDNVPSEEVVKKMKNYWRQLLNAKLITQRKFDNLTKAERGGLS	-13.486
89	R5Q	NSREQMKRIEEGIKELGSQILKEHPVENTQLQNEKLYLYYLQNGRDMYVDQELDINRLSDYDVDHIVPQSFLKDDSIDNKVLTRSDKNRGKSDNVPSEEVVKKMKNYWRQLLNAKLITQRKFDNLTKAERGGLS	-7.93798
90	R5S	NSRESMKRIEEGIKELGSQILKEHPVENTQLQNEKLYLYYLQNGRDMYVDQELDINRLSDYDVDHIVPQSFLKDDSIDNKVLTRSDKNRGKSDNVPSEEVVKKMKNYWRQLLNAKLITQRKFDNLTKAERGGLS	-10.7928
91	R5T	NSRETMKRIEEGIKELGSQILKEHPVENTQLQNEKLYLYYLQNGRDMYVDQELDINRLSDYDVDHIVPQSFLKDDSIDNKVLTRSDKNRGKSDNVPSEEVVKKMKNYWRQLLNAKLITQRKFDNLTKAERGGLS	-11.205
92	R5V	NSREVMKRIEEGIKELGSQILKEHPVENTQLQNEKLYLYYLQNGRDMYVDQELDINRLSDYDVDHIVPQSFLKDDSIDNKVLTRSDKNRGKSDNVPSEEVVKKMKNYWRQLLNAKLITQRKFDNLTKAERGGLS	-12.7843
93	R5W	NSREWMKRIEEGIKELGSQILKEHPVENTQLQNEKLYLYYLQNGRDMYVDQELDINRLSDYDVDHIVPQSFLKDDSIDNKVLTRSDKNRGKSDNVPSEEVVKKMKNYWRQLLNAKLITQRKFDNLTKAERGGLS	-11.8602
94	R5Y	NSREYMKRIEEGIKELGSQILKEHPVENTQLQNEKLYLYYLQNGRDMYVDQELDINRLSDYDVDHIVPQSFLKDDSIDNKVLTRSDKNRGKSDNVPSEEVVKKMKNYWRQLLNAKLITQRKFDNLTKAERGGLS	-12.2891
95	M6A	NSRERAKRIEEGIKELGSQILKEHPVENTQLQNEKLYLYYLQNGRDMYVDQELDINRLSDYDVDHIVPQSFLKDDSIDNKVLTRSDKNRGKSDNVPSEEVVKKMKNYWRQLLNAKLITQRKFDNLTKAERGGLS	0.998228
96	M6C	NSRERCKRIEEGIKELGSQILKEHPVENTQLQNEKLYLYYLQNGRDMYVDQELDINRLSDYDVDHIVPQSFLKDDSIDNKVLTRSDKNRGKSDNVPSEEVVKKMKNYWRQLLNAKLITQRKFDNLTKAERGGLS	-3.24985
97	M6D	NSRERDKRIEEGIKELGSQILKEHPVENTQLQNEKLYLYYLQNGRDMYVDQELDINRLSDYDVDHIVPQSFLKDDSIDNKVLTRSDKNRGKSDNVPSEEVVKKMKNYWRQLLNAKLITQRKFDNLTKAERGGLS	-5.76354
98	M6E	NSREREKRIEEGIKELGSQILKEHPVENTQLQNEKLYLYYLQNGRDMYVDQELDINRLSDYDVDHIVPQSFLKDDSIDNKVLTRSDKNRGKSDNVPSEEVVKKMKNYWRQLLNAKLITQRKFDNLTKAERGGLS	-3.40576
99	M6F	NSRERFKRIEEGIKELGSQILKEHPVENTQLQNEKLYLYYLQNGRDMYVDQELDINRLSDYDVDHIVPQSFLKDDSIDNKVLTRSDKNRGKSDNVPSEEVVKKMKNYWRQLLNAKLITQRKFDNLTKAERGGLS	0.51198
100	M6G	NSRERGKRIEEGIKELGSQILKEHPVENTQLQNEKLYLYYLQNGRDMYVDQELDINRLSDYDVDHIVPQSFLKDDSIDNKVLTRSDKNRGKSDNVPSEEVVKKMKNYWRQLLNAKLITQRKFDNLTKAERGGLS	-2.63448
101	M6H	NSRERHKRIEEGIKELGSQILKEHPVENTQLQNEKLYLYYLQNGRDMYVDQELDINRLSDYDVDHIVPQSFLKDDSIDNKVLTRSDKNRGKSDNVPSEEVVKKMKNYWRQLLNAKLITQRKFDNLTKAERGGLS	-2.93523
102	M6I	NSRERIKRIEEGIKELGSQILKEHPVENTQLQNEKLYLYYLQNGRDMYVDQELDINRLSDYDVDHIVPQSFLKDDSIDNKVLTRSDKNRGKSDNVPSEEVVKKMKNYWRQLLNAKLITQRKFDNLTKAERGGLS	2.0654
103	M6K	NSRERKKRIEEGIKELGSQILKEHPVENTQLQNEKLYLYYLQNGRDMYVDQELDINRLSDYDVDHIVPQSFLKDDSIDNKVLTRSDKNRGKSDNVPSEEVVKKMKNYWRQLLNAKLITQRKFDNLTKAERGGLS	-0.500983
104	M6L	NSRERLKRIEEGIKELGSQILKEHPVENTQLQNEKLYLYYLQNGRDMYVDQELDINRLSDYDVDHIVPQSFLKDDSIDNKVLTRSDKNRGKSDNVPSEEVVKKMKNYWRQLLNAKLITQRKFDNLTKAERGGLS	2.94659
105	M6N	NSRERNKRIEEGIKELGSQILKEHPVENTQLQNEKLYLYYLQNGRDMYVDQELDINRLSDYDVDHIVPQSFLKDDSIDNKVLTRSDKNRGKSDNVPSEEVVKKMKNYWRQLLNAKLITQRKFDNLTKAERGGLS	-3.42991
106	M6P	NSRERPKRIEEGIKELGSQILKEHPVENTQLQNEKLYLYYLQNGRDMYVDQELDINRLSDYDVDHIVPQSFLKDDSIDNKVLTRSDKNRGKSDNVPSEEVVKKMKNYWRQLLNAKLITQRKFDNLTKAERGGLS	-6.30262
107	M6Q	NSRERQKRIEEGIKELGSQILKEHPVENTQLQNEKLYLYYLQNGRDMYVDQELDINRLSDYDVDHIVPQSFLKDDSIDNKVLTRSDKNRGKSDNVPSEEVVKKMKNYWRQLLNAKLITQRKFDNLTKAERGGLS	-1.35872
108	M6R	NSRERRKRIEEGIKELGSQILKEHPVENTQLQNEKLYLYYLQNGRDMYVDQELDINRLSDYDVDHIVPQSFLKDDSIDNKVLTRSDKNRGKSDNVPSEEVVKKMKNYWRQLLNAKLITQRKFDNLTKAERGGLS	-0.984067
109	M6S	NSRERSKRIEEGIKELGSQILKEHPVENTQLQNEKLYLYYLQNGRDMYVDQELDINRLSDYDVDHIVPQSFLKDDSIDNKVLTRSDKNRGKSDNVPSEEVVKKMKNYWRQLLNAKLITQRKFDNLTKAERGGLS	-2.0738
110	M6T	NSRERTKRIEEGIKELGSQILKEHPVENTQLQNEKLYLYYLQNGRDMYVDQELDINRLSDYDVDHIVPQSFLKDDSIDNKVLTRSDKNRGKSDNVPSEEVVKKMKNYWRQLLNAKLITQRKFDNLTKAERGGLS	-2.09704
111	M6V	NSRERVKRIEEGIKELGSQILKEHPVENTQLQNEKLYLYYLQNGRDMYVDQELDINRLSDYDVDHIVPQSFLKDDSIDNKVLTRSDKNRGKSDNVPSEEVVKKMKNYWRQLLNAKLITQRKFDNLTKAERGGLS	0.986755
112	M6W	NSRERWKRIEEGIKELGSQILKEHPVENTQLQNEKLYLYYLQNGRDMYVDQELDINRLSDYDVDHIVPQSFLKDDSIDNKVLTRSDKNRGKSDNVPSEEVVKKMKNYWRQLLNAKLITQRKFDNLTKAERGGLS	-2.54962
113	M6Y	NSRERYKRIEEGIKELGSQILKEHPVENTQLQNEKLYLYYLQNGRDMYVDQELDINRLSDYDVDHIVPQSFLKDDSIDNKVLTRSDKNRGKSDNVPSEEVVKKMKNYWRQLLNAKLITQRKFDNLTKAERGGLS	0.542008
114	K7A	NSRERMARIEEGIKELGSQILKEHPVENTQLQNEKLYLYYLQNGRDMYVDQELDINRLSDYDVDHIVPQSFLKDDSIDNKVLTRSDKNRGKSDNVPSEEVVKKMKNYWRQLLNAKLITQRKFDNLTKAERGGLS	-4.13228
115	K7C	NSRERMCRIEEGIKELGSQILKEHPVENTQLQNEKLYLYYLQNGRDMYVDQELDINRLSDYDVDHIVPQSFLKDDSIDNKVLTRSDKNRGKSDNVPSEEVVKKMKNYWRQLLNAKLITQRKFDNLTKAERGGLS	-10.4117
116	K7D	NSRERMDRIEEGIKELGSQILKEHPVENTQLQNEKLYLYYLQNGRDMYVDQELDINRLSDYDVDHIVPQSFLKDDSIDNKVLTRSDKNRGKSDNVPSEEVVKKMKNYWRQLLNAKLITQRKFDNLTKAERGGLS	-3.87444
117	K7E	NSRERMERIEEGIKELGSQILKEHPVENTQLQNEKLYLYYLQNGRDMYVDQELDINRLSDYDVDHIVPQSFLKDDSIDNKVLTRSDKNRGKSDNVPSEEVVKKMKNYWRQLLNAKLITQRKFDNLTKAERGGLS	-3.16161
118	K7F	NSRERMFRIEEGIKELGSQILKEHPVENTQLQNEKLYLYYLQNGRDMYVDQELDINRLSDYDVDHIVPQSFLKDDSIDNKVLTRSDKNRGKSDNVPSEEVVKKMKNYWRQLLNAKLITQRKFDNLTKAERGGLS	-9.44927
119	K7G	NSRERMGRIEEGIKELGSQILKEHPVENTQLQNEKLYLYYLQNGRDMYVDQELDINRLSDYDVDHIVPQSFLKDDSIDNKVLTRSDKNRGKSDNVPSEEVVKKMKNYWRQLLNAKLITQRKFDNLTKAERGGLS	-5.44304
120	K7H	NSRERMHRIEEGIKELGSQILKEHPVENTQLQNEKLYLYYLQNGRDMYVDQELDINRLSDYDVDHIVPQSFLKDDSIDNKVLTRSDKNRGKSDNVPSEEVVKKMKNYWRQLLNAKLITQRKFDNLTKAERGGLS	-5.83895
121	K7I	NSRERMIRIEEGIKELGSQILKEHPVENTQLQNEKLYLYYLQNGRDMYVDQELDINRLSDYDVDHIVPQSFLKDDSIDNKVLTRSDKNRGKSDNVPSEEVVKKMKNYWRQLLNAKLITQRKFDNLTKAERGGLS	-6.76235
122	K7L	NSRERMLRIEEGIKELGSQILKEHPVENTQLQNEKLYLYYLQNGRDMYVDQELDINRLSDYDVDHIVPQSFLKDDSIDNKVLTRSDKNRGKSDNVPSEEVVKKMKNYWRQLLNAKLITQRKFDNLTKAERGGLS	-6.30104
123	K7M	NSRERMMRIEEGIKELGSQILKEHPVENTQLQNEKLYLYYLQNGRDMYVDQELDINRLSDYDVDHIVPQSFLKDDSIDNKVLTRSDKNRGKSDNVPSEEVVKKMKNYWRQLLNAKLITQRKFDNLTKAERGGLS	-7.25358
124	K7N	NSRERMNRIEEGIKELGSQILKEHPVENTQLQNEKLYLYYLQNGRDMYVDQELDINRLSDYDVDHIVPQSFLKDDSIDNKVLTRSDKNRGKSDNVPSEEVVKKMKNYWRQLLNAKLITQRKFDNLTKAERGGLS	-3.27068
125	K7P	NSRERMPRIEEGIKELGSQILKEHPVENTQLQNEKLYLYYLQNGRDMYVDQELDINRLSDYDVDHIVPQSFLKDDSIDNKVLTRSDKNRGKSDNVPSEEVVKKMKNYWRQLLNAKLITQRKFDNLTKAERGGLS	-8.64424
126	K7Q	NSRERMQRIEEGIKELGSQILKEHPVENTQLQNEKLYLYYLQNGRDMYVDQELDINRLSDYDVDHIVPQSFLKDDSIDNKVLTRSDKNRGKSDNVPSEEVVKKMKNYWRQLLNAKLITQRKFDNLTKAERGGLS	-2.93683
127	K7R	NSRERMRRIEEGIKELGSQILKEHPVENTQLQNEKLYLYYLQNGRDMYVDQELDINRLSDYDVDHIVPQSFLKDDSIDNKVLTRSDKNRGKSDNVPSEEVVKKMKNYWRQLLNAKLITQRKFDNLTKAERGGLS	-2.55548
128	K7S	NSRERMSRIEEGIKELGSQILKEHPVENTQLQNEKLYLYYLQNGRDMYVDQELDINRLSDYDVDHIVPQSFLKDDSIDNKVLTRSDKNRGKSDNVPSEEVVKKMKNYWRQLLNAKLITQRKFDNLTKAERGGLS	-3.94676
129	K7T	NSRERMTRIEEGIKELGSQILKEHPVENTQLQNEKLYLYYLQNGRDMYVDQELDINRLSDYDVDHIVPQSFLKDDSIDNKVLTRSDKNRGKSDNVPSEEVVKKMKNYWRQLLNAKLITQRKFDNLTKAERGGLS	-4.77001
130	K7V	NSRERMVRIEEGIKELGSQILKEHPVENTQLQNEKLYLYYLQNGRDMYVDQELDINRLSDYDVDHIVPQSFLKDDSIDNKVLTRSDKNRGKSDNVPSEEVVKKMKNYWRQLLNAKLITQRKFDNLTKAERGGLS	-6.56583
131	K7W	NSRERMWRIEEGIKELGSQILKEHPVENTQLQNEKLYLYYLQNGRDMYVDQELDINRLSDYDVDHIVPQSFLKDDSIDNKVLTRSDKNRGKSDNVPSEEVVKKMKNYWRQLLNAKLITQRKFDNLTKAERGGLS	-11.0266
132	K7Y	NSRERMYRIEEGIKELGSQILKEHPVENTQLQNEKLYLYYLQNGRDMYVDQELDINRLSDYDVDHIVPQSFLKDDSIDNKVLTRSDKNRGKSDNVPSEEVVKKMKNYWRQLLNAKLITQRKFDNLTKAERGGLS	-8.50236
133	R8A	NSRERMKAIEEGIKELGSQILKEHPVENTQLQNEKLYLYYLQNGRDMYVDQELDINRLSDYDVDHIVPQSFLKDDSIDNKVLTRSDKNRGKSDNVPSEEVVKKMKNYWRQLLNAKLITQRKFDNLTKAERGGLS	-2.61769
134	R8C	NSRERMKCIEEGIKELGSQILKEHPVENTQLQNEKLYLYYLQNGRDMYVDQELDINRLSDYDVDHIVPQSFLKDDSIDNKVLTRSDKNRGKSDNVPSEEVVKKMKNYWRQLLNAKLITQRKFDNLTKAERGGLS	-8.58307
135	R8D	NSRERMKDIEEGIKELGSQILKEHPVENTQLQNEKLYLYYLQNGRDMYVDQELDINRLSDYDVDHIVPQSFLKDDSIDNKVLTRSDKNRGKSDNVPSEEVVKKMKNYWRQLLNAKLITQRKFDNLTKAERGGLS	-3.91001
136	R8E	NSRERMKEIEEGIKELGSQILKEHPVENTQLQNEKLYLYYLQNGRDMYVDQELDINRLSDYDVDHIVPQSFLKDDSIDNKVLTRSDKNRGKSDNVPSEEVVKKMKNYWRQLLNAKLITQRKFDNLTKAERGGLS	-1.74105
137	R8F	NSRERMKFIEEGIKELGSQILKEHPVENTQLQNEKLYLYYLQNGRDMYVDQELDINRLSDYDVDHIVPQSFLKDDSIDNKVLTRSDKNRGKSDNVPSEEVVKKMKNYWRQLLNAKLITQRKFDNLTKAERGGLS	-6.17375
138	R8G	NSRERMKGIEEGIKELGSQILKEHPVENTQLQNEKLYLYYLQNGRDMYVDQELDINRLSDYDVDHIVPQSFLKDDSIDNKVLTRSDKNRGKSDNVPSEEVVKKMKNYWRQLLNAKLITQRKFDNLTKAERGGLS	-4.56406
139	R8H	NSRERMKHIEEGIKELGSQILKEHPVENTQLQNEKLYLYYLQNGRDMYVDQELDINRLSDYDVDHIVPQSFLKDDSIDNKVLTRSDKNRGKSDNVPSEEVVKKMKNYWRQLLNAKLITQRKFDNLTKAERGGLS	-4.58499
140	R8I	NSRERMKIIEEGIKELGSQILKEHPVENTQLQNEKLYLYYLQNGRDMYVDQELDINRLSDYDVDHIVPQSFLKDDSIDNKVLTRSDKNRGKSDNVPSEEVVKKMKNYWRQLLNAKLITQRKFDNLTKAERGGLS	-4.63197
141	R8K	NSRERMKKIEEGIKELGSQILKEHPVENTQLQNEKLYLYYLQNGRDMYVDQELDINRLSDYDVDHIVPQSFLKDDSIDNKVLTRSDKNRGKSDNVPSEEVVKKMKNYWRQLLNAKLITQRKFDNLTKAERGGLS	0.398242
142	R8L	NSRERMKLIEEGIKELGSQILKEHPVENTQLQNEKLYLYYLQNGRDMYVDQELDINRLSDYDVDHIVPQSFLKDDSIDNKVLTRSDKNRGKSDNVPSEEVVKKMKNYWRQLLNAKLITQRKFDNLTKAERGGLS	-4.30858
143	R8M	NSRERMKMIEEGIKELGSQILKEHPVENTQLQNEKLYLYYLQNGRDMYVDQELDINRLSDYDVDHIVPQSFLKDDSIDNKVLTRSDKNRGKSDNVPSEEVVKKMKNYWRQLLNAKLITQRKFDNLTKAERGGLS	-4.7736
144	R8N	NSRERMKNIEEGIKELGSQILKEHPVENTQLQNEKLYLYYLQNGRDMYVDQELDINRLSDYDVDHIVPQSFLKDDSIDNKVLTRSDKNRGKSDNVPSEEVVKKMKNYWRQLLNAKLITQRKFDNLTKAERGGLS	-3.36712
145	R8P	NSRERMKPIEEGIKELGSQILKEHPVENTQLQNEKLYLYYLQNGRDMYVDQELDINRLSDYDVDHIVPQSFLKDDSIDNKVLTRSDKNRGKSDNVPSEEVVKKMKNYWRQLLNAKLITQRKFDNLTKAERGGLS	-6.75696
146	R8Q	NSRERMKQIEEGIKELGSQILKEHPVENTQLQNEKLYLYYLQNGRDMYVDQELDINRLSDYDVDHIVPQSFLKDDSIDNKVLTRSDKNRGKSDNVPSEEVVKKMKNYWRQLLNAKLITQRKFDNLTKAERGGLS	-0.141345
147	R8S	NSRERMKSIEEGIKELGSQILKEHPVENTQLQNEKLYLYYLQNGRDMYVDQELDINRLSDYDVDHIVPQSFLKDDSIDNKVLTRSDKNRGKSDNVPSEEVVKKMKNYWRQLLNAKLITQRKFDNLTKAERGGLS	-3.10666
148	R8T	NSRERMKTIEEGIKELGSQILKEHPVENTQLQNEKLYLYYLQNGRDMYVDQELDINRLSDYDVDHIVPQSFLKDDSIDNKVLTRSDKNRGKSDNVPSEEVVKKMKNYWRQLLNAKLITQRKFDNLTKAERGGLS	-2.73462
149	R8V	NSRERMKVIEEGIKELGSQILKEHPVENTQLQNEKLYLYYLQNGRDMYVDQELDINRLSDYDVDHIVPQSFLKDDSIDNKVLTRSDKNRGKSDNVPSEEVVKKMKNYWRQLLNAKLITQRKFDNLTKAERGGLS	-4.60502
150	R8W	NSRERMKWIEEGIKELGSQILKEHPVENTQLQNEKLYLYYLQNGRDMYVDQELDINRLSDYDVDHIVPQSFLKDDSIDNKVLTRSDKNRGKSDNVPSEEVVKKMKNYWRQLLNAKLITQRKFDNLTKAERGGLS	-7.57137
151	R8Y	NSRERMKYIEEGIKELGSQILKEHPVENTQLQNEKLYLYYLQNGRDMYVDQELDINRLSDYDVDHIVPQSFLKDDSIDNKVLTRSDKNRGKSDNVPSEEVVKKMKNYWRQLLNAKLITQRKFDNLTKAERGGLS	-5.83731
152	I9A	NSRERMKRAEEGIKELGSQILKEHPVENTQLQNEKLYLYYLQNGRDMYVDQELDINRLSDYDVDHIVPQSFLKDDSIDNKVLTRSDKNRGKSDNVPSEEVVKKMKNYWRQLLNAKLITQRKFDNLTKAERGGLS	-5.50765
153	I9C	NSRERMKRCEEGIKELGSQILKEHPVENTQLQNEKLYLYYLQNGRDMYVDQELDINRLSDYDVDHIVPQSFLKDDSIDNKVLTRSDKNRGKSDNVPSEEVVKKMKNYWRQLLNAKLITQRKFDNLTKAERGGLS	-8.44121
154	I9D	NSRERMKRDEEGIKELGSQILKEHPVENTQLQNEKLYLYYLQNGRDMYVDQELDINRLSDYDVDHIVPQSFLKDDSIDNKVLTRSDKNRGKSDNVPSEEVVKKMKNYWRQLLNAKLITQRKFDNLTKAERGGLS	-13.0117
155	I9E	NSRERMKREEEGIKELGSQILKEHPVENTQLQNEKLYLYYLQNGRDMYVDQELDINRLSDYDVDHIVPQSFLKDDSIDNKVLTRSDKNRGKSDNVPSEEVVKKMKNYWRQLLNAKLITQRKFDNLTKAERGGLS	-11.4959
156	I9F	NSRERMKRFEEGIKELGSQILKEHPVENTQLQNEKLYLYYLQNGRDMYVDQELDINRLSDYDVDHIVPQSFLKDDSIDNKVLTRSDKNRGKSDNVPSEEVVKKMKNYWRQLLNAKLITQRKFDNLTKAERGGLS	-3.99263
157	I9G	NSRERMKRGEEGIKELGSQILKEHPVENTQLQNEKLYLYYLQNGRDMYVDQELDINRLSDYDVDHIVPQSFLKDDSIDNKVLTRSDKNRGKSDNVPSEEVVKKMKNYWRQLLNAKLITQRKFDNLTKAERGGLS	-11.2211
158	I9H	NSRERMKRHEEGIKELGSQILKEHPVENTQLQNEKLYLYYLQNGRDMYVDQELDINRLSDYDVDHIVPQSFLKDDSIDNKVLTRSDKNRGKSDNVPSEEVVKKMKNYWRQLLNAKLITQRKFDNLTKAERGGLS	-10.3662
159	I9K	NSRERMKRKEEGIKELGSQILKEHPVENTQLQNEKLYLYYLQNGRDMYVDQELDINRLSDYDVDHIVPQSFLKDDSIDNKVLTRSDKNRGKSDNVPSEEVVKKMKNYWRQLLNAKLITQRKFDNLTKAERGGLS	-10.443
160	I9L	NSRERMKRLEEGIKELGSQILKEHPVENTQLQNEKLYLYYLQNGRDMYVDQELDINRLSDYDVDHIVPQSFLKDDSIDNKVLTRSDKNRGKSDNVPSEEVVKKMKNYWRQLLNAKLITQRKFDNLTKAERGGLS	0.484546
161	I9M	NSRERMKRMEEGIKELGSQILKEHPVENTQLQNEKLYLYYLQNGRDMYVDQELDINRLSDYDVDHIVPQSFLKDDSIDNKVLTRSDKNRGKSDNVPSEEVVKKMKNYWRQLLNAKLITQRKFDNLTKAERGGLS	-3.85699
162	I9N	NSRERMKRNEEGIKELGSQILKEHPVENTQLQNEKLYLYYLQNGRDMYVDQELDINRLSDYDVDHIVPQSFLKDDSIDNKVLTRSDKNRGKSDNVPSEEVVKKMKNYWRQLLNAKLITQRKFDNLTKAERGGLS	-10.8977
163	I9P	NSRERMKRPEEGIKELGSQILKEHPVENTQLQNEKLYLYYLQNGRDMYVDQELDINRLSDYDVDHIVPQSFLKDDSIDNKVLTRSDKNRGKSDNVPSEEVVKKMKNYWRQLLNAKLITQRKFDNLTKAERGGLS	-11.0421
164	I9Q	NSRERMKRQEEGIKELGSQILKEHPVENTQLQNEKLYLYYLQNGRDMYVDQELDINRLSDYDVDHIVPQSFLKDDSIDNKVLTRSDKNRGKSDNVPSEEVVKKMKNYWRQLLNAKLITQRKFDNLTKAERGGLS	-10.1142
165	I9R	NSRERMKRREEGIKELGSQILKEHPVENTQLQNEKLYLYYLQNGRDMYVDQELDINRLSDYDVDHIVPQSFLKDDSIDNKVLTRSDKNRGKSDNVPSEEVVKKMKNYWRQLLNAKLITQRKFDNLTKAERGGLS	-10.3825
166	I9S	NSRERMKRSEEGIKELGSQILKEHPVENTQLQNEKLYLYYLQNGRDMYVDQELDINRLSDYDVDHIVPQSFLKDDSIDNKVLTRSDKNRGKSDNVPSEEVVKKMKNYWRQLLNAKLITQRKFDNLTKAERGGLS	-9.69755
167	I9T	NSRERMKRTEEGIKELGSQILKEHPVENTQLQNEKLYLYYLQNGRDMYVDQELDINRLSDYDVDHIVPQSFLKDDSIDNKVLTRSDKNRGKSDNVPSEEVVKKMKNYWRQLLNAKLITQRKFDNLTKAERGGLS	-7.33423
168	I9V	NSRERMKRVEEGIKELGSQILKEHPVENTQLQNEKLYLYYLQNGRDMYVDQELDINRLSDYDVDHIVPQSFLKDDSIDNKVLTRSDKNRGKSDNVPSEEVVKKMKNYWRQLLNAKLITQRKFDNLTKAERGGLS	-1.89189
169	I9W	NSRERMKRWEEGIKELGSQILKEHPVENTQLQNEKLYLYYLQNGRDMYVDQELDINRLSDYDVDHIVPQSFLKDDSIDNKVLTRSDKNRGKSDNVPSEEVVKKMKNYWRQLLNAKLITQRKFDNLTKAERGGLS	-8.50021
170	I9Y	NSRERMKRYEEGIKELGSQILKEHPVENTQLQNEKLYLYYLQNGRDMYVDQELDINRLSDYDVDHIVPQSFLKDDSIDNKVLTRSDKNRGKSDNVPSEEVVKKMKNYWRQLLNAKLITQRKFDNLTKAERGGLS	-6.95302
171	E10A	NSRERMKRIAEGIKELGSQILKEHPVENTQLQNEKLYLYYLQNGRDMYVDQELDINRLSDYDVDHIVPQSFLKDDSIDNKVLTRSDKNRGKSDNVPSEEVVKKMKNYWRQLLNAKLITQRKFDNLTKAERGGLS	-1.96381
172	E10C	NSRERMKRICEGIKELGSQILKEHPVENTQLQNEKLYLYYLQNGRDMYVDQELDINRLSDYDVDHIVPQSFLKDDSIDNKVLTRSDKNRGKSDNVPSEEVVKKMKNYWRQLLNAKLITQRKFDNLTKAERGGLS	-5.16461
173	E10D	NSRERMKRIDEGIKELGSQILKEHPVENTQLQNEKLYLYYLQNGRDMYVDQELDINRLSDYDVDHIVPQSFLKDDSIDNKVLTRSDKNRGKSDNVPSEEVVKKMKNYWRQLLNAKLITQRKFDNLTKAERGGLS	-2.34068
174	E10F	NSRERMKRIFEGIKELGSQILKEHPVENTQLQNEKLYLYYLQNGRDMYVDQELDINRLSDYDVDHIVPQSFLKDDSIDNKVLTRSDKNRGKSDNVPSEEVVKKMKNYWRQLLNAKLITQRKFDNLTKAERGGLS	-3.26933
175	E10G	NSRERMKRIGEGIKELGSQILKEHPVENTQLQNEKLYLYYLQNGRDMYVDQELDINRLSDYDVDHIVPQSFLKDDSIDNKVLTRSDKNRGKSDNVPSEEVVKKMKNYWRQLLNAKLITQRKFDNLTKAERGGLS	-3.25894
176	E10H	NSRERMKRIHEGIKELGSQILKEHPVENTQLQNEKLYLYYLQNGRDMYVDQELDINRLSDYDVDHIVPQSFLKDDSIDNKVLTRSDKNRGKSDNVPSEEVVKKMKNYWRQLLNAKLITQRKFDNLTKAERGGLS	-3.48153
177	E10I	NSRERMKRIIEGIKELGSQILKEHPVENTQLQNEKLYLYYLQNGRDMYVDQELDINRLSDYDVDHIVPQSFLKDDSIDNKVLTRSDKNRGKSDNVPSEEVVKKMKNYWRQLLNAKLITQRKFDNLTKAERGGLS	-1.3441
178	E10K	NSRERMKRIKEGIKELGSQILKEHPVENTQLQNEKLYLYYLQNGRDMYVDQELDINRLSDYDVDHIVPQSFLKDDSIDNKVLTRSDKNRGKSDNVPSEEVVKKMKNYWRQLLNAKLITQRKFDNLTKAERGGLS	-0.218649
179	E10L	NSRERMKRILEGIKELGSQILKEHPVENTQLQNEKLYLYYLQNGRDMYVDQELDINRLSDYDVDHIVPQSFLKDDSIDNKVLTRSDKNRGKSDNVPSEEVVKKMKNYWRQLLNAKLITQRKFDNLTKAERGGLS	-1.0715
180	E10M	NSRERMKRIMEGIKELGSQILKEHPVENTQLQNEKLYLYYLQNGRDMYVDQELDINRLSDYDVDHIVPQSFLKDDSIDNKVLTRSDKNRGKSDNVPSEEVVKKMKNYWRQLLNAKLITQRKFDNLTKAERGGLS	-2.52018
181	E10N	NSRERMKRINEGIKELGSQILKEHPVENTQLQNEKLYLYYLQNGRDMYVDQELDINRLSDYDVDHIVPQSFLKDDSIDNKVLTRSDKNRGKSDNVPSEEVVKKMKNYWRQLLNAKLITQRKFDNLTKAERGGLS	-1.61957
182	E10P	NSRERMKRIPEGIKELGSQILKEHPVENTQLQNEKLYLYYLQNGRDMYVDQELDINRLSDYDVDHIVPQSFLKDDSIDNKVLTRSDKNRGKSDNVPSEEVVKKMKNYWRQLLNAKLITQRKFDNLTKAERGGLS	-6.23582
183	E10Q	NSRERMKRIQEGIKELGSQILKEHPVENTQLQNEKLYLYYLQNGRDMYVDQELDINRLSDYDVDHIVPQSFLKDDSIDNKVLTRSDKNRGKSDNVPSEEVVKKMKNYWRQLLNAKLITQRKFDNLTKAERGGLS	-1.06848
184	E10R	NSRERMKRIREGIKELGSQILKEHPVENTQLQNEKLYLYYLQNGRDMYVDQELDINRLSDYDVDHIVPQSFLKDDSIDNKVLTRSDKNRGKSDNVPSEEVVKKMKNYWRQLLNAKLITQRKFDNLTKAERGGLS	-1.65181
185	E10S	NSRERMKRISEGIKELGSQILKEHPVENTQLQNEKLYLYYLQNGRDMYVDQELDINRLSDYDVDHIVPQSFLKDDSIDNKVLTRSDKNRGKSDNVPSEEVVKKMKNYWRQLLNAKLITQRKFDNLTKAERGGLS	-1.88567
186	E10T	NSRERMKRITEGIKELGSQILKEHPVENTQLQNEKLYLYYLQNGRDMYVDQELDINRLSDYDVDHIVPQSFLKDDSIDNKVLTRSDKNRGKSDNVPSEEVVKKMKNYWRQLLNAKLITQRKFDNLTKAERGGLS	-1.7315
187	E10V	NSRERMKRIVEGIKELGSQILKEHPVENTQLQNEKLYLYYLQNGRDMYVDQELDINRLSDYDVDHIVPQSFLKDDSIDNKVLTRSDKNRGKSDNVPSEEVVKKMKNYWRQLLNAKLITQRKFDNLTKAERGGLS	-1.23329
188	E10W	NSRERMKRIWEGIKELGSQILKEHPVENTQLQNEKLYLYYLQNGRDMYVDQELDINRLSDYDVDHIVPQSFLKDDSIDNKVLTRSDKNRGKSDNVPSEEVVKKMKNYWRQLLNAKLITQRKFDNLTKAERGGLS	-5.85458
189	E10Y	NSRERMKRIYEGIKELGSQILKEHPVENTQLQNEKLYLYYLQNGRDMYVDQELDINRLSDYDVDHIVPQSFLKDDSIDNKVLTRSDKNRGKSDNVPSEEVVKKMKNYWRQLLNAKLITQRKFDNLTKAERGGLS	-2.43216
190	E11A	NSRERMKRIEAGIKELGSQILKEHPVENTQLQNEKLYLYYLQNGRDMYVDQELDINRLSDYDVDHIVPQSFLKDDSIDNKVLTRSDKNRGKSDNVPSEEVVKKMKNYWRQLLNAKLITQRKFDNLTKAERGGLS	-0.926783
191	E11C	NSRERMKRIECGIKELGSQILKEHPVENTQLQNEKLYLYYLQNGRDMYVDQELDINRLSDYDVDHIVPQSFLKDDSIDNKVLTRSDKNRGKSDNVPSEEVVKKMKNYWRQLLNAKLITQRKFDNLTKAERGGLS	-8.23258
192	E11D	NSRERMKRIEDGIKELGSQILKEHPVENTQLQNEKLYLYYLQNGRDMYVDQELDINRLSDYDVDHIVPQSFLKDDSIDNKVLTRSDKNRGKSDNVPSEEVVKKMKNYWRQLLNAKLITQRKFDNLTKAERGGLS	-0.514039
193	E11F	NSRERMKRIEFGIKELGSQILKEHPVENTQLQNEKLYLYYLQNGRDMYVDQELDINRLSDYDVDHIVPQSFLKDDSIDNKVLTRSDKNRGKSDNVPSEEVVKKMKNYWRQLLNAKLITQRKFDNLTKAERGGLS	-7.08033
194	E11G	NSRERMKRIEGGIKELGSQILKEHPVENTQLQNEKLYLYYLQNGRDMYVDQELDINRLSDYDVDHIVPQSFLKDDSIDNKVLTRSDKNRGKSDNVPSEEVVKKMKNYWRQLLNAKLITQRKFDNLTKAERGGLS	-2.71938
195	E11H	NSRERMKRIEHGIKELGSQILKEHPVENTQLQNEKLYLYYLQNGRDMYVDQELDINRLSDYDVDHIVPQSFLKDDSIDNKVLTRSDKNRGKSDNVPSEEVVKKMKNYWRQLLNAKLITQRKFDNLTKAERGGLS	-4.28501
196	E11I	NSRERMKRIEIGIKELGSQILKEHPVENTQLQNEKLYLYYLQNGRDMYVDQELDINRLSDYDVDHIVPQSFLKDDSIDNKVLTRSDKNRGKSDNVPSEEVVKKMKNYWRQLLNAKLITQRKFDNLTKAERGGLS	-4.78217
197	E11K	NSRERMKRIEKGIKELGSQILKEHPVENTQLQNEKLYLYYLQNGRDMYVDQELDINRLSDYDVDHIVPQSFLKDDSIDNKVLTRSDKNRGKSDNVPSEEVVKKMKNYWRQLLNAKLITQRKFDNLTKAERGGLS	2.11163
198	E11L	NSRERMKRIELGIKELGSQILKEHPVENTQLQNEKLYLYYLQNGRDMYVDQELDINRLSDYDVDHIVPQSFLKDDSIDNKVLTRSDKNRGKSDNVPSEEVVKKMKNYWRQLLNAKLITQRKFDNLTKAERGGLS	-4.31195
199	E11M	NSRERMKRIEMGIKELGSQILKEHPVENTQLQNEKLYLYYLQNGRDMYVDQELDINRLSDYDVDHIVPQSFLKDDSIDNKVLTRSDKNRGKSDNVPSEEVVKKMKNYWRQLLNAKLITQRKFDNLTKAERGGLS	-5.06043
200	E11N	NSRERMKRIENGIKELGSQILKEHPVENTQLQNEKLYLYYLQNGRDMYVDQELDINRLSDYDVDHIVPQSFLKDDSIDNKVLTRSDKNRGKSDNVPSEEVVKKMKNYWRQLLNAKLITQRKFDNLTKAERGGLS	-0.925512
201	E11P	NSRERMKRIEPGIKELGSQILKEHPVENTQLQNEKLYLYYLQNGRDMYVDQELDINRLSDYDVDHIVPQSFLKDDSIDNKVLTRSDKNRGKSDNVPSEEVVKKMKNYWRQLLNAKLITQRKFDNLTKAERGGLS	-5.61161
202	E11Q	NSRERMKRIEQGIKELGSQILKEHPVENTQLQNEKLYLYYLQNGRDMYVDQELDINRLSDYDVDHIVPQSFLKDDSIDNKVLTRSDKNRGKSDNVPSEEVVKKMKNYWRQLLNAKLITQRKFDNLTKAERGGLS	-0.201558
203	E11R	NSRERMKRIERGIKELGSQILKEHPVENTQLQNEKLYLYYLQNGRDMYVDQELDINRLSDYDVDHIVPQSFLKDDSIDNKVLTRSDKNRGKSDNVPSEEVVKKMKNYWRQLLNAKLITQRKFDNLTKAERGGLS	-1.06813
204	E11S	NSRERMKRIESGIKELGSQILKEHPVENTQLQNEKLYLYYLQNGRDMYVDQELDINRLSDYDVDHIVPQSFLKDDSIDNKVLTRSDKNRGKSDNVPSEEVVKKMKNYWRQLLNAKLITQRKFDNLTKAERGGLS	-1.17174
205	E11T	NSRERMKRIETGIKELGSQILKEHPVENTQLQNEKLYLYYLQNGRDMYVDQELDINRLSDYDVDHIVPQSFLKDDSIDNKVLTRSDKNRGKSDNVPSEEVVKKMKNYWRQLLNAKLITQRKFDNLTKAERGGLS	-1.7489
206	E11V	NSRERMKRIEVGIKELGSQILKEHPVENTQLQNEKLYLYYLQNGRDMYVDQELDINRLSDYDVDHIVPQSFLKDDSIDNKVLTRSDKNRGKSDNVPSEEVVKKMKNYWRQLLNAKLITQRKFDNLTKAERGGLS	-4.19257
207	E11W	NSRERMKRIEWGIKELGSQILKEHPVENTQLQNEKLYLYYLQNGRDMYVDQELDINRLSDYDVDHIVPQSFLKDDSIDNKVLTRSDKNRGKSDNVPSEEVVKKMKNYWRQLLNAKLITQRKFDNLTKAERGGLS	-8.57448
208	E11Y	NSRERMKRIEYGIKELGSQILKEHPVENTQLQNEKLYLYYLQNGRDMYVDQELDINRLSDYDVDHIVPQSFLKDDSIDNKVLTRSDKNRGKSDNVPSEEVVKKMKNYWRQLLNAKLITQRKFDNLTKAERGGLS	-6.30551
209	G12A	NSRERMKRIEEAIKELGSQILKEHPVENTQLQNEKLYLYYLQNGRDMYVDQELDINRLSDYDVDHIVPQSFLKDDSIDNKVLTRSDKNRGKSDNVPSEEVVKKMKNYWRQLLNAKLITQRKFDNLTKAERGGLS	2.27611
210	G12C	NSRERMKRIEECIKELGSQILKEHPVENTQLQNEKLYLYYLQNGRDMYVDQELDINRLSDYDVDHIVPQSFLKDDSIDNKVLTRSDKNRGKSDNVPSEEVVKKMKNYWRQLLNAKLITQRKFDNLTKAERGGLS	-2.67338
211	G12D	NSRERMKRIEEDIKELGSQILKEHPVENTQLQNEKLYLYYLQNGRDMYVDQELDINRLSDYDVDHIVPQSFLKDDSIDNKVLTRSDKNRGKSDNVPSEEVVKKMKNYWRQLLNAKLITQRKFDNLTKAERGGLS	-0.879771
212	G12E	NSRERMKRIEEEIKELGSQILKEHPVENTQLQNEKLYLYYLQNGRDMYVDQELDINRLSDYDVDHIVPQSFLKDDSIDNKVLTRSDKNRGKSDNVPSEEVVKKMKNYWRQLLNAKLITQRKFDNLTKAERGGLS	0.619913
213	G12F	NSRERMKRIEEFIKELGSQILKEHPVENTQLQNEKLYLYYLQNGRDMYVDQELDINRLSDYDVDHIVPQSFLKDDSIDNKVLTRSDKNRGKSDNVPSEEVVKKMKNYWRQLLNAKLITQRKFDNLTKAERGGLS	-1.03738
214	G12H	NSRERMKRIEEHIKELGSQILKEHPVENTQLQNEKLYLYYLQNGRDMYVDQELDINRLSDYDVDHIVPQSFLKDDSIDNKVLTRSDKNRGKSDNVPSEEVVKKMKNYWRQLLNAKLITQRKFDNLTKAERGGLS	-0.88171
215	G12I	NSRERMKRIEEIIKELGSQILKEHPVENTQLQNEKLYLYYLQNGRDMYVDQELDINRLSDYDVDHIVPQSFLKDDSIDNKVLTRSDKNRGKSDNVPSEEVVKKMKNYWRQLLNAKLITQRKFDNLTKAERGGLS	0.981131
216	G12K	NSRERMKRIEEKIKELGSQILKEHPVENTQLQNEKLYLYYLQNGRDMYVDQELDINRLSDYDVDHIVPQSFLKDDSIDNKVLTRSDKNRGKSDNVPSEEVVKKMKNYWRQLLNAKLITQRKFDNLTKAERGGLS	2.15946
217	G12L	NSRERMKRIEELIKELGSQILKEHPVENTQLQNEKLYLYYLQNGRDMYVDQELDINRLSDYDVDHIVPQSFLKDDSIDNKVLTRSDKNRGKSDNVPSEEVVKKMKNYWRQLLNAKLITQRKFDNLTKAERGGLS	1.46567
218	G12M	NSRERMKRIEEMIKELGSQILKEHPVENTQLQNEKLYLYYLQNGRDMYVDQELDINRLSDYDVDHIVPQSFLKDDSIDNKVLTRSDKNRGKSDNVPSEEVVKKMKNYWRQLLNAKLITQRKFDNLTKAERGGLS	1.00663
219	G12N	NSRERMKRIEENIKELGSQILKEHPVENTQLQNEKLYLYYLQNGRDMYVDQELDINRLSDYDVDHIVPQSFLKDDSIDNKVLTRSDKNRGKSDNVPSEEVVKKMKNYWRQLLNAKLITQRKFDNLTKAERGGLS	0.448444
220	G12P	NSRERMKRIEEPIKELGSQILKEHPVENTQLQNEKLYLYYLQNGRDMYVDQELDINRLSDYDVDHIVPQSFLKDDSIDNKVLTRSDKNRGKSDNVPSEEVVKKMKNYWRQLLNAKLITQRKFDNLTKAERGGLS	-3.24593
221	G12Q	NSRERMKRIEEQIKELGSQILKEHPVENTQLQNEKLYLYYLQNGRDMYVDQELDINRLSDYDVDHIVPQSFLKDDSIDNKVLTRSDKNRGKSDNVPSEEVVKKMKNYWRQLLNAKLITQRKFDNLTKAERGGLS	1.49195
222	G12R	NSRERMKRIEERIKELGSQILKEHPVENTQLQNEKLYLYYLQNGRDMYVDQELDINRLSDYDVDHIVPQSFLKDDSIDNKVLTRSDKNRGKSDNVPSEEVVKKMKNYWRQLLNAKLITQRKFDNLTKAERGGLS	0.709639
223	G12S	NSRERMKRIEESIKELGSQILKEHPVENTQLQNEKLYLYYLQNGRDMYVDQELDINRLSDYDVDHIVPQSFLKDDSIDNKVLTRSDKNRGKSDNVPSEEVVKKMKNYWRQLLNAKLITQRKFDNLTKAERGGLS	1.37171
224	G12T	NSRERMKRIEETIKELGSQILKEHPVENTQLQNEKLYLYYLQNGRDMYVDQELDINRLSDYDVDHIVPQSFLKDDSIDNKVLTRSDKNRGKSDNVPSEEVVKKMKNYWRQLLNAKLITQRKFDNLTKAERGGLS	1.60753
225	G12V	NSRERMKRIEEVIKELGSQILKEHPVENTQLQNEKLYLYYLQNGRDMYVDQELDINRLSDYDVDHIVPQSFLKDDSIDNKVLTRSDKNRGKSDNVPSEEVVKKMKNYWRQLLNAKLITQRKFDNLTKAERGGLS	0.918574
226	G12W	NSRERMKRIEEWIKELGSQILKEHPVENTQLQNEKLYLYYLQNGRDMYVDQELDINRLSDYDVDHIVPQSFLKDDSIDNKVLTRSDKNRGKSDNVPSEEVVKKMKNYWRQLLNAKLITQRKFDNLTKAERGGLS	-3.91714
227	G12Y	NSRERMKRIEEYIKELGSQILKEHPVENTQLQNEKLYLYYLQNGRDMYVDQELDINRLSDYDVDHIVPQSFLKDDSIDNKVLTRSDKNRGKSDNVPSEEVVKKMKNYWRQLLNAKLITQRKFDNLTKAERGGLS	-1.25735
228	I13A	NSRERMKRIEEGAKELGSQILKEHPVENTQLQNEKLYLYYLQNGRDMYVDQELDINRLSDYDVDHIVPQSFLKDDSIDNKVLTRSDKNRGKSDNVPSEEVVKKMKNYWRQLLNAKLITQRKFDNLTKAERGGLS	-1.94983
229	I13C	NSRERMKRIEEGCKELGSQILKEHPVENTQLQNEKLYLYYLQNGRDMYVDQELDINRLSDYDVDHIVPQSFLKDDSIDNKVLTRSDKNRGKSDNVPSEEVVKKMKNYWRQLLNAKLITQRKFDNLTKAERGGLS	-2.89601
230	I13D	NSRERMKRIEEGDKELGSQILKEHPVENTQLQNEKLYLYYLQNGRDMYVDQELDINRLSDYDVDHIVPQSFLKDDSIDNKVLTRSDKNRGKSDNVPSEEVVKKMKNYWRQLLNAKLITQRKFDNLTKAERGGLS	-7.16579
231	I13E	NSRERMKRIEEGEKELGSQILKEHPVENTQLQNEKLYLYYLQNGRDMYVDQELDINRLSDYDVDHIVPQSFLKDDSIDNKVLTRSDKNRGKSDNVPSEEVVKKMKNYWRQLLNAKLITQRKFDNLTKAERGGLS	-5.28939
232	I13F	NSRERMKRIEEGFKELGSQILKEHPVENTQLQNEKLYLYYLQNGRDMYVDQELDINRLSDYDVDHIVPQSFLKDDSIDNKVLTRSDKNRGKSDNVPSEEVVKKMKNYWRQLLNAKLITQRKFDNLTKAERGGLS	1.32947
233	I13G	NSRERMKRIEEGGKELGSQILKEHPVENTQLQNEKLYLYYLQNGRDMYVDQELDINRLSDYDVDHIVPQSFLKDDSIDNKVLTRSDKNRGKSDNVPSEEVVKKMKNYWRQLLNAKLITQRKFDNLTKAERGGLS	-5.66072
234	I13H	NSRERMKRIEEGHKELGSQILKEHPVENTQLQNEKLYLYYLQNGRDMYVDQELDINRLSDYDVDHIVPQSFLKDDSIDNKVLTRSDKNRGKSDNVPSEEVVKKMKNYWRQLLNAKLITQRKFDNLTKAERGGLS	-3.52482
235	I13K	NSRERMKRIEEGKKELGSQILKEHPVENTQLQNEKLYLYYLQNGRDMYVDQELDINRLSDYDVDHIVPQSFLKDDSIDNKVLTRSDKNRGKSDNVPSEEVVKKMKNYWRQLLNAKLITQRKFDNLTKAERGGLS	-3.52777
236	I13L	NSRERMKRIEEGLKELGSQILKEHPVENTQLQNEKLYLYYLQNGRDMYVDQELDINRLSDYDVDHIVPQSFLKDDSIDNKVLTRSDKNRGKSDNVPSEEVVKKMKNYWRQLLNAKLITQRKFDNLTKAERGGLS	1.47684
237	I13M	NSRERMKRIEEGMKELGSQILKEHPVENTQLQNEKLYLYYLQNGRDMYVDQELDINRLSDYDVDHIVPQSFLKDDSIDNKVLTRSDKNRGKSDNVPSEEVVKKMKNYWRQLLNAKLITQRKFDNLTKAERGGLS	-0.876929
238	I13N	NSRERMKRIEEGNKELGSQILKEHPVENTQLQNEKLYLYYLQNGRDMYVDQELDINRLSDYDVDHIVPQSFLKDDSIDNKVLTRSDKNRGKSDNVPSEEVVKKMKNYWRQLLNAKLITQRKFDNLTKAERGGLS	-4.88021
239	I13P	NSRERMKRIEEGPKELGSQILKEHPVENTQLQNEKLYLYYLQNGRDMYVDQELDINRLSDYDVDHIVPQSFLKDDSIDNKVLTRSDKNRGKSDNVPSEEVVKKMKNYWRQLLNAKLITQRKFDNLTKAERGGLS	-7.43039
240	I13Q	NSRERMKRIEEGQKELGSQILKEHPVENTQLQNEKLYLYYLQNGRDMYVDQELDINRLSDYDVDHIVPQSFLKDDSIDNKVLTRSDKNRGKSDNVPSEEVVKKMKNYWRQLLNAKLITQRKFDNLTKAERGGLS	-3.10577
241	I13R	NSRERMKRIEEGRKELGSQILKEHPVENTQLQNEKLYLYYLQNGRDMYVDQELDINRLSDYDVDHIVPQSFLKDDSIDNKVLTRSDKNRGKSDNVPSEEVVKKMKNYWRQLLNAKLITQRKFDNLTKAERGGLS	-3.74326
242	I13S	NSRERMKRIEEGSKELGSQILKEHPVENTQLQNEKLYLYYLQNGRDMYVDQELDINRLSDYDVDHIVPQSFLKDDSIDNKVLTRSDKNRGKSDNVPSEEVVKKMKNYWRQLLNAKLITQRKFDNLTKAERGGLS	-3.98243
243	I13T	NSRERMKRIEEGTKELGSQILKEHPVENTQLQNEKLYLYYLQNGRDMYVDQELDINRLSDYDVDHIVPQSFLKDDSIDNKVLTRSDKNRGKSDNVPSEEVVKKMKNYWRQLLNAKLITQRKFDNLTKAERGGLS	-3.31094
244	I13V	NSRERMKRIEEGVKELGSQILKEHPVENTQLQNEKLYLYYLQNGRDMYVDQELDINRLSDYDVDHIVPQSFLKDDSIDNKVLTRSDKNRGKSDNVPSEEVVKKMKNYWRQLLNAKLITQRKFDNLTKAERGGLS	-0.884773
245	I13W	NSRERMKRIEEGWKELGSQILKEHPVENTQLQNEKLYLYYLQNGRDMYVDQELDINRLSDYDVDHIVPQSFLKDDSIDNKVLTRSDKNRGKSDNVPSEEVVKKMKNYWRQLLNAKLITQRKFDNLTKAERGGLS	-2.74355
246	I13Y	NSRERMKRIEEGYKELGSQILKEHPVENTQLQNEKLYLYYLQNGRDMYVDQELDINRLSDYDVDHIVPQSFLKDDSIDNKVLTRSDKNRGKSDNVPSEEVVKKMKNYWRQLLNAKLITQRKFDNLTKAERGGLS	1.07081
247	K14A	NSRERMKRIEEGIAELGSQILKEHPVENTQLQNEKLYLYYLQNGRDMYVDQELDINRLSDYDVDHIVPQSFLKDDSIDNKVLTRSDKNRGKSDNVPSEEVVKKMKNYWRQLLNAKLITQRKFDNLTKAERGGLS	-4.53409
248	K14C	NSRERMKRIEEGICELGSQILKEHPVENTQLQNEKLYLYYLQNGRDMYVDQELDINRLSDYDVDHIVPQSFLKDDSIDNKVLTRSDKNRGKSDNVPSEEVVKKMKNYWRQLLNAKLITQRKFDNLTKAERGGLS	-9.96047
249	K14D	NSRERMKRIEEGIDELGSQILKEHPVENTQLQNEKLYLYYLQNGRDMYVDQELDINRLSDYDVDHIVPQSFLKDDSIDNKVLTRSDKNRGKSDNVPSEEVVKKMKNYWRQLLNAKLITQRKFDNLTKAERGGLS	-4.42839
250	K14E	NSRERMKRIEEGIEELGSQILKEHPVENTQLQNEKLYLYYLQNGRDMYVDQELDINRLSDYDVDHIVPQSFLKDDSIDNKVLTRSDKNRGKSDNVPSEEVVKKMKNYWRQLLNAKLITQRKFDNLTKAERGGLS	-3.1276
251	K14F	NSRERMKRIEEGIFELGSQILKEHPVENTQLQNEKLYLYYLQNGRDMYVDQELDINRLSDYDVDHIVPQSFLKDDSIDNKVLTRSDKNRGKSDNVPSEEVVKKMKNYWRQLLNAKLITQRKFDNLTKAERGGLS	-10.1046
252	K14G	NSRERMKRIEEGIGELGSQILKEHPVENTQLQNEKLYLYYLQNGRDMYVDQELDINRLSDYDVDHIVPQSFLKDDSIDNKVLTRSDKNRGKSDNVPSEEVVKKMKNYWRQLLNAKLITQRKFDNLTKAERGGLS	-4.95909
253	K14H	NSRERMKRIEEGIHELGSQILKEHPVENTQLQNEKLYLYYLQNGRDMYVDQELDINRLSDYDVDHIVPQSFLKDDSIDNKVLTRSDKNRGKSDNVPSEEVVKKMKNYWRQLLNAKLITQRKFDNLTKAERGGLS	-6.46968
254	K14I	NSRERMKRIEEGIIELGSQILKEHPVENTQLQNEKLYLYYLQNGRDMYVDQELDINRLSDYDVDHIVPQSFLKDDSIDNKVLTRSDKNRGKSDNVPSEEVVKKMKNYWRQLLNAKLITQRKFDNLTKAERGGLS	-7.69418
255	K14L	NSRERMKRIEEGILELGSQILKEHPVENTQLQNEKLYLYYLQNGRDMYVDQELDINRLSDYDVDHIVPQSFLKDDSIDNKVLTRSDKNRGKSDNVPSEEVVKKMKNYWRQLLNAKLITQRKFDNLTKAERGGLS	-7.30601
256	K14M	NSRERMKRIEEGIMELGSQILKEHPVENTQLQNEKLYLYYLQNGRDMYVDQELDINRLSDYDVDHIVPQSFLKDDSIDNKVLTRSDKNRGKSDNVPSEEVVKKMKNYWRQLLNAKLITQRKFDNLTKAERGGLS	-8.00603
257	K14N	NSRERMKRIEEGINELGSQILKEHPVENTQLQNEKLYLYYLQNGRDMYVDQELDINRLSDYDVDHIVPQSFLKDDSIDNKVLTRSDKNRGKSDNVPSEEVVKKMKNYWRQLLNAKLITQRKFDNLTKAERGGLS	-3.83075
258	K14P	NSRERMKRIEEGIPELGSQILKEHPVENTQLQNEKLYLYYLQNGRDMYVDQELDINRLSDYDVDHIVPQSFLKDDSIDNKVLTRSDKNRGKSDNVPSEEVVKKMKNYWRQLLNAKLITQRKFDNLTKAERGGLS	-7.32968
259	K14Q	NSRERMKRIEEGIQELGSQILKEHPVENTQLQNEKLYLYYLQNGRDMYVDQELDINRLSDYDVDHIVPQSFLKDDSIDNKVLTRSDKNRGKSDNVPSEEVVKKMKNYWRQLLNAKLITQRKFDNLTKAERGGLS	-3.78263
260	K14R	NSRERMKRIEEGIRELGSQILKEHPVENTQLQNEKLYLYYLQNGRDMYVDQELDINRLSDYDVDHIVPQSFLKDDSIDNKVLTRSDKNRGKSDNVPSEEVVKKMKNYWRQLLNAKLITQRKFDNLTKAERGGLS	-2.88095
261	K14S	NSRERMKRIEEGISELGSQILKEHPVENTQLQNEKLYLYYLQNGRDMYVDQELDINRLSDYDVDHIVPQSFLKDDSIDNKVLTRSDKNRGKSDNVPSEEVVKKMKNYWRQLLNAKLITQRKFDNLTKAERGGLS	-4.08612
262	K14T	NSRERMKRIEEGITELGSQILKEHPVENTQLQNEKLYLYYLQNGRDMYVDQELDINRLSDYDVDHIVPQSFLKDDSIDNKVLTRSDKNRGKSDNVPSEEVVKKMKNYWRQLLNAKLITQRKFDNLTKAERGGLS	-5.24911
263	K14V	NSRERMKRIEEGIVELGSQILKEHPVENTQLQNEKLYLYYLQNGRDMYVDQELDINRLSDYDVDHIVPQSFLKDDSIDNKVLTRSDKNRGKSDNVPSEEVVKKMKNYWRQLLNAKLITQRKFDNLTKAERGGLS	-7.16968
264	K14W	NSRERMKRIEEGIWELGSQILKEHPVENTQLQNEKLYLYYLQNGRDMYVDQELDINRLSDYDVDHIVPQSFLKDDSIDNKVLTRSDKNRGKSDNVPSEEVVKKMKNYWRQLLNAKLITQRKFDNLTKAERGGLS	-11.7269
265	K14Y	NSRERMKRIEEGIYELGSQILKEHPVENTQLQNEKLYLYYLQNGRDMYVDQELDINRLSDYDVDHIVPQSFLKDDSIDNKVLTRSDKNRGKSDNVPSEEVVKKMKNYWRQLLNAKLITQRKFDNLTKAERGGLS	-9.23633
266	E15A	NSRERMKRIEEGIKALGSQILKEHPVENTQLQNEKLYLYYLQNGRDMYVDQELDINRLSDYDVDHIVPQSFLKDDSIDNKVLTRSDKNRGKSDNVPSEEVVKKMKNYWRQLLNAKLITQRKFDNLTKAERGGLS	-0.142211
267	E15C	NSRERMKRIEEGIKCLGSQILKEHPVENTQLQNEKLYLYYLQNGRDMYVDQELDINRLSDYDVDHIVPQSFLKDDSIDNKVLTRSDKNRGKSDNVPSEEVVKKMKNYWRQLLNAKLITQRKFDNLTKAERGGLS	-6.24825
268	E15D	NSRERMKRIEEGIKDLGSQILKEHPVENTQLQNEKLYLYYLQNGRDMYVDQELDINRLSDYDVDHIVPQSFLKDDSIDNKVLTRSDKNRGKSDNVPSEEVVKKMKNYWRQLLNAKLITQRKFDNLTKAERGGLS	-0.0126746
269	E15F	NSRERMKRIEEGIKFLGSQILKEHPVENTQLQNEKLYLYYLQNGRDMYVDQELDINRLSDYDVDHIVPQSFLKDDSIDNKVLTRSDKNRGKSDNVPSEEVVKKMKNYWRQLLNAKLITQRKFDNLTKAERGGLS	-5.42873
270	E15G	NSRERMKRIEEGIKGLGSQILKEHPVENTQLQNEKLYLYYLQNGRDMYVDQELDINRLSDYDVDHIVPQSFLKDDSIDNKVLTRSDKNRGKSDNVPSEEVVKKMKNYWRQLLNAKLITQRKFDNLTKAERGGLS	0.242625
271	E15H	NSRERMKRIEEGIKHLGSQILKEHPVENTQLQNEKLYLYYLQNGRDMYVDQELDINRLSDYDVDHIVPQSFLKDDSIDNKVLTRSDKNRGKSDNVPSEEVVKKMKNYWRQLLNAKLITQRKFDNLTKAERGGLS	-2.89265
272	E15I	NSRERMKRIEEGIKILGSQILKEHPVENTQLQNEKLYLYYLQNGRDMYVDQELDINRLSDYDVDHIVPQSFLKDDSIDNKVLTRSDKNRGKSDNVPSEEVVKKMKNYWRQLLNAKLITQRKFDNLTKAERGGLS	-3.83751
273	E15K	NSRERMKRIEEGIKKLGSQILKEHPVENTQLQNEKLYLYYLQNGRDMYVDQELDINRLSDYDVDHIVPQSFLKDDSIDNKVLTRSDKNRGKSDNVPSEEVVKKMKNYWRQLLNAKLITQRKFDNLTKAERGGLS	0.552689
274	E15L	NSRERMKRIEEGIKLLGSQILKEHPVENTQLQNEKLYLYYLQNGRDMYVDQELDINRLSDYDVDHIVPQSFLKDDSIDNKVLTRSDKNRGKSDNVPSEEVVKKMKNYWRQLLNAKLITQRKFDNLTKAERGGLS	-3.2211
275	E15M	NSRERMKRIEEGIKMLGSQILKEHPVENTQLQNEKLYLYYLQNGRDMYVDQELDINRLSDYDVDHIVPQSFLKDDSIDNKVLTRSDKNRGKSDNVPSEEVVKKMKNYWRQLLNAKLITQRKFDNLTKAERGGLS	-4.21676
276	E15N	NSRERMKRIEEGIKNLGSQILKEHPVENTQLQNEKLYLYYLQNGRDMYVDQELDINRLSDYDVDHIVPQSFLKDDSIDNKVLTRSDKNRGKSDNVPSEEVVKKMKNYWRQLLNAKLITQRKFDNLTKAERGGLS	0.706968
277	E15P	NSRERMKRIEEGIKPLGSQILKEHPVENTQLQNEKLYLYYLQNGRDMYVDQELDINRLSDYDVDHIVPQSFLKDDSIDNKVLTRSDKNRGKSDNVPSEEVVKKMKNYWRQLLNAKLITQRKFDNLTKAERGGLS	-3.98659
278	E15Q	NSRERMKRIEEGIKQLGSQILKEHPVENTQLQNEKLYLYYLQNGRDMYVDQELDINRLSDYDVDHIVPQSFLKDDSIDNKVLTRSDKNRGKSDNVPSEEVVKKMKNYWRQLLNAKLITQRKFDNLTKAERGGLS	-0.767487
279	E15R	NSRERMKRIEEGIKRLGSQILKEHPVENTQLQNEKLYLYYLQNGRDMYVDQELDINRLSDYDVDHIVPQSFLKDDSIDNKVLTRSDKNRGKSDNVPSEEVVKKMKNYWRQLLNAKLITQRKFDNLTKAERGGLS	-1.57807
280	E15S	NSRERMKRIEEGIKSLGSQILKEHPVENTQLQNEKLYLYYLQNGRDMYVDQELDINRLSDYDVDHIVPQSFLKDDSIDNKVLTRSDKNRGKSDNVPSEEVVKKMKNYWRQLLNAKLITQRKFDNLTKAERGGLS	0.269509
281	E15T	NSRERMKRIEEGIKTLGSQILKEHPVENTQLQNEKLYLYYLQNGRDMYVDQELDINRLSDYDVDHIVPQSFLKDDSIDNKVLTRSDKNRGKSDNVPSEEVVKKMKNYWRQLLNAKLITQRKFDNLTKAERGGLS	-0.769138
282	E15V	NSRERMKRIEEGIKVLGSQILKEHPVENTQLQNEKLYLYYLQNGRDMYVDQELDINRLSDYDVDHIVPQSFLKDDSIDNKVLTRSDKNRGKSDNVPSEEVVKKMKNYWRQLLNAKLITQRKFDNLTKAERGGLS	-2.98001
283	E15W	NSRERMKRIEEGIKWLGSQILKEHPVENTQLQNEKLYLYYLQNGRDMYVDQELDINRLSDYDVDHIVPQSFLKDDSIDNKVLTRSDKNRGKSDNVPSEEVVKKMKNYWRQLLNAKLITQRKFDNLTKAERGGLS	-7.90634
284	E15Y	NSRERMKRIEEGIKYLGSQILKEHPVENTQLQNEKLYLYYLQNGRDMYVDQELDINRLSDYDVDHIVPQSFLKDDSIDNKVLTRSDKNRGKSDNVPSEEVVKKMKNYWRQLLNAKLITQRKFDNLTKAERGGLS	-4.77388
285	L16A	NSRERMKRIEEGIKEAGSQILKEHPVENTQLQNEKLYLYYLQNGRDMYVDQELDINRLSDYDVDHIVPQSFLKDDSIDNKVLTRSDKNRGKSDNVPSEEVVKKMKNYWRQLLNAKLITQRKFDNLTKAERGGLS	-2.27476
286	L16C	NSRERMKRIEEGIKECGSQILKEHPVENTQLQNEKLYLYYLQNGRDMYVDQELDINRLSDYDVDHIVPQSFLKDDSIDNKVLTRSDKNRGKSDNVPSEEVVKKMKNYWRQLLNAKLITQRKFDNLTKAERGGLS	-4.25765
287	L16D	NSRERMKRIEEGIKEDGSQILKEHPVENTQLQNEKLYLYYLQNGRDMYVDQELDINRLSDYDVDHIVPQSFLKDDSIDNKVLTRSDKNRGKSDNVPSEEVVKKMKNYWRQLLNAKLITQRKFDNLTKAERGGLS	-3.88676
288	L16E	NSRERMKRIEEGIKEEGSQILKEHPVENTQLQNEKLYLYYLQNGRDMYVDQELDINRLSDYDVDHIVPQSFLKDDSIDNKVLTRSDKNRGKSDNVPSEEVVKKMKNYWRQLLNAKLITQRKFDNLTKAERGGLS	-3.50384
289	L16F	NSRERMKRIEEGIKEFGSQILKEHPVENTQLQNEKLYLYYLQNGRDMYVDQELDINRLSDYDVDHIVPQSFLKDDSIDNKVLTRSDKNRGKSDNVPSEEVVKKMKNYWRQLLNAKLITQRKFDNLTKAERGGLS	-1.51053
290	L16G	NSRERMKRIEEGIKEGGSQILKEHPVENTQLQNEKLYLYYLQNGRDMYVDQELDINRLSDYDVDHIVPQSFLKDDSIDNKVLTRSDKNRGKSDNVPSEEVVKKMKNYWRQLLNAKLITQRKFDNLTKAERGGLS	-5.03924
291	L16H	NSRERMKRIEEGIKEHGSQILKEHPVENTQLQNEKLYLYYLQNGRDMYVDQELDINRLSDYDVDHIVPQSFLKDDSIDNKVLTRSDKNRGKSDNVPSEEVVKKMKNYWRQLLNAKLITQRKFDNLTKAERGGLS	-3.0414
292	L16I	NSRERMKRIEEGIKEIGSQILKEHPVENTQLQNEKLYLYYLQNGRDMYVDQELDINRLSDYDVDHIVPQSFLKDDSIDNKVLTRSDKNRGKSDNVPSEEVVKKMKNYWRQLLNAKLITQRKFDNLTKAERGGLS	-0.395072
293	L16K	NSRERMKRIEEGIKEKGSQILKEHPVENTQLQNEKLYLYYLQNGRDMYVDQELDINRLSDYDVDHIVPQSFLKDDSIDNKVLTRSDKNRGKSDNVPSEEVVKKMKNYWRQLLNAKLITQRKFDNLTKAERGGLS	-2.78839
294	L16M	NSRERMKRIEEGIKEMGSQILKEHPVENTQLQNEKLYLYYLQNGRDMYVDQELDINRLSDYDVDHIVPQSFLKDDSIDNKVLTRSDKNRGKSDNVPSEEVVKKMKNYWRQLLNAKLITQRKFDNLTKAERGGLS	-2.17282
295	L16N	NSRERMKRIEEGIKENGSQILKEHPVENTQLQNEKLYLYYLQNGRDMYVDQELDINRLSDYDVDHIVPQSFLKDDSIDNKVLTRSDKNRGKSDNVPSEEVVKKMKNYWRQLLNAKLITQRKFDNLTKAERGGLS	-2.00816
296	L16P	NSRERMKRIEEGIKEPGSQILKEHPVENTQLQNEKLYLYYLQNGRDMYVDQELDINRLSDYDVDHIVPQSFLKDDSIDNKVLTRSDKNRGKSDNVPSEEVVKKMKNYWRQLLNAKLITQRKFDNLTKAERGGLS	-6.82819
297	L16Q	NSRERMKRIEEGIKEQGSQILKEHPVENTQLQNEKLYLYYLQNGRDMYVDQELDINRLSDYDVDHIVPQSFLKDDSIDNKVLTRSDKNRGKSDNVPSEEVVKKMKNYWRQLLNAKLITQRKFDNLTKAERGGLS	-3.29146
298	L16R	NSRERMKRIEEGIKERGSQILKEHPVENTQLQNEKLYLYYLQNGRDMYVDQELDINRLSDYDVDHIVPQSFLKDDSIDNKVLTRSDKNRGKSDNVPSEEVVKKMKNYWRQLLNAKLITQRKFDNLTKAERGGLS	-3.99619
299	L16S	NSRERMKRIEEGIKESGSQILKEHPVENTQLQNEKLYLYYLQNGRDMYVDQELDINRLSDYDVDHIVPQSFLKDDSIDNKVLTRSDKNRGKSDNVPSEEVVKKMKNYWRQLLNAKLITQRKFDNLTKAERGGLS	-3.07965
300	L16T	NSRERMKRIEEGIKETGSQILKEHPVENTQLQNEKLYLYYLQNGRDMYVDQELDINRLSDYDVDHIVPQSFLKDDSIDNKVLTRSDKNRGKSDNVPSEEVVKKMKNYWRQLLNAKLITQRKFDNLTKAERGGLS	-2.6386
301	L16V	NSRERMKRIEEGIKEVGSQILKEHPVENTQLQNEKLYLYYLQNGRDMYVDQELDINRLSDYDVDHIVPQSFLKDDSIDNKVLTRSDKNRGKSDNVPSEEVVKKMKNYWRQLLNAKLITQRKFDNLTKAERGGLS	-1.16525
302	L16W	NSRERMKRIEEGIKEWGSQILKEHPVENTQLQNEKLYLYYLQNGRDMYVDQELDINRLSDYDVDHIVPQSFLKDDSIDNKVLTRSDKNRGKSDNVPSEEVVKKMKNYWRQLLNAKLITQRKFDNLTKAERGGLS	-5.06051
303	L16Y	NSRERMKRIEEGIKEYGSQILKEHPVENTQLQNEKLYLYYLQNGRDMYVDQELDINRLSDYDVDHIVPQSFLKDDSIDNKVLTRSDKNRGKSDNVPSEEVVKKMKNYWRQLLNAKLITQRKFDNLTKAERGGLS	-1.74288
304	G17A	NSRERMKRIEEGIKELASQILKEHPVENTQLQNEKLYLYYLQNGRDMYVDQELDINRLSDYDVDHIVPQSFLKDDSIDNKVLTRSDKNRGKSDNVPSEEVVKKMKNYWRQLLNAKLITQRKFDNLTKAERGGLS	-0.383118
305	G17C	NSRERMKRIEEGIKELCSQILKEHPVENTQLQNEKLYLYYLQNGRDMYVDQELDINRLSDYDVDHIVPQSFLKDDSIDNKVLTRSDKNRGKSDNVPSEEVVKKMKNYWRQLLNAKLITQRKFDNLTKAERGGLS	-5.02632
306	G17D	NSRERMKRIEEGIKELDSQILKEHPVENTQLQNEKLYLYYLQNGRDMYVDQELDINRLSDYDVDHIVPQSFLKDDSIDNKVLTRSDKNRGKSDNVPSEEVVKKMKNYWRQLLNAKLITQRKFDNLTKAERGGLS	1.05624
307	G17E	NSRERMKRIEEGIKELESQILKEHPVENTQLQNEKLYLYYLQNGRDMYVDQELDINRLSDYDVDHIVPQSFLKDDSIDNKVLTRSDKNRGKSDNVPSEEVVKKMKNYWRQLLNAKLITQRKFDNLTKAERGGLS	-1.16615
308	G17F	NSRERMKRIEEGIKELFSQILKEHPVENTQLQNEKLYLYYLQNGRDMYVDQELDINRLSDYDVDHIVPQSFLKDDSIDNKVLTRSDKNRGKSDNVPSEEVVKKMKNYWRQLLNAKLITQRKFDNLTKAERGGLS	-5.84725
309	G17H	NSRERMKRIEEGIKELHSQILKEHPVENTQLQNEKLYLYYLQNGRDMYVDQELDINRLSDYDVDHIVPQSFLKDDSIDNKVLTRSDKNRGKSDNVPSEEVVKKMKNYWRQLLNAKLITQRKFDNLTKAERGGLS	-3.25615
310	G17I	NSRERMKRIEEGIKELISQILKEHPVENTQLQNEKLYLYYLQNGRDMYVDQELDINRLSDYDVDHIVPQSFLKDDSIDNKVLTRSDKNRGKSDNVPSEEVVKKMKNYWRQLLNAKLITQRKFDNLTKAERGGLS	-5.53102
311	G17K	NSRERMKRIEEGIKELKSQILKEHPVENTQLQNEKLYLYYLQNGRDMYVDQELDINRLSDYDVDHIVPQSFLKDDSIDNKVLTRSDKNRGKSDNVPSEEVVKKMKNYWRQLLNAKLITQRKFDNLTKAERGGLS	-0.560792
312	G17L	NSRERMKRIEEGIKELLSQILKEHPVENTQLQNEKLYLYYLQNGRDMYVDQELDINRLSDYDVDHIVPQSFLKDDSIDNKVLTRSDKNRGKSDNVPSEEVVKKMKNYWRQLLNAKLITQRKFDNLTKAERGGLS	-5.82947
313	G17M	NSRERMKRIEEGIKELMSQILKEHPVENTQLQNEKLYLYYLQNGRDMYVDQELDINRLSDYDVDHIVPQSFLKDDSIDNKVLTRSDKNRGKSDNVPSEEVVKKMKNYWRQLLNAKLITQRKFDNLTKAERGGLS	-6.58282
314	G17N	NSRERMKRIEEGIKELNSQILKEHPVENTQLQNEKLYLYYLQNGRDMYVDQELDINRLSDYDVDHIVPQSFLKDDSIDNKVLTRSDKNRGKSDNVPSEEVVKKMKNYWRQLLNAKLITQRKFDNLTKAERGGLS	0.52485
315	G17P	NSRERMKRIEEGIKELPSQILKEHPVENTQLQNEKLYLYYLQNGRDMYVDQELDINRLSDYDVDHIVPQSFLKDDSIDNKVLTRSDKNRGKSDNVPSEEVVKKMKNYWRQLLNAKLITQRKFDNLTKAERGGLS	-0.884852
316	G17Q	NSRERMKRIEEGIKELQSQILKEHPVENTQLQNEKLYLYYLQNGRDMYVDQELDINRLSDYDVDHIVPQSFLKDDSIDNKVLTRSDKNRGKSDNVPSEEVVKKMKNYWRQLLNAKLITQRKFDNLTKAERGGLS	-2.44027
317	G17R	NSRERMKRIEEGIKELRSQILKEHPVENTQLQNEKLYLYYLQNGRDMYVDQELDINRLSDYDVDHIVPQSFLKDDSIDNKVLTRSDKNRGKSDNVPSEEVVKKMKNYWRQLLNAKLITQRKFDNLTKAERGGLS	-2.87381
318	G17S	NSRERMKRIEEGIKELSSQILKEHPVENTQLQNEKLYLYYLQNGRDMYVDQELDINRLSDYDVDHIVPQSFLKDDSIDNKVLTRSDKNRGKSDNVPSEEVVKKMKNYWRQLLNAKLITQRKFDNLTKAERGGLS	0.568875
319	G17T	NSRERMKRIEEGIKELTSQILKEHPVENTQLQNEKLYLYYLQNGRDMYVDQELDINRLSDYDVDHIVPQSFLKDDSIDNKVLTRSDKNRGKSDNVPSEEVVKKMKNYWRQLLNAKLITQRKFDNLTKAERGGLS	-1.18231
320	G17V	NSRERMKRIEEGIKELVSQILKEHPVENTQLQNEKLYLYYLQNGRDMYVDQELDINRLSDYDVDHIVPQSFLKDDSIDNKVLTRSDKNRGKSDNVPSEEVVKKMKNYWRQLLNAKLITQRKFDNLTKAERGGLS	-4.59003
321	G17W	NSRERMKRIEEGIKELWSQILKEHPVENTQLQNEKLYLYYLQNGRDMYVDQELDINRLSDYDVDHIVPQSFLKDDSIDNKVLTRSDKNRGKSDNVPSEEVVKKMKNYWRQLLNAKLITQRKFDNLTKAERGGLS	-8.30253
322	G17Y	NSRERMKRIEEGIKELYSQILKEHPVENTQLQNEKLYLYYLQNGRDMYVDQELDINRLSDYDVDHIVPQSFLKDDSIDNKVLTRSDKNRGKSDNVPSEEVVKKMKNYWRQLLNAKLITQRKFDNLTKAERGGLS	-4.46494
323	S18A	NSRERMKRIEEGIKELGAQILKEHPVENTQLQNEKLYLYYLQNGRDMYVDQELDINRLSDYDVDHIVPQSFLKDDSIDNKVLTRSDKNRGKSDNVPSEEVVKKMKNYWRQLLNAKLITQRKFDNLTKAERGGLS	0.388524
324	S18C	NSRERMKRIEEGIKELGCQILKEHPVENTQLQNEKLYLYYLQNGRDMYVDQELDINRLSDYDVDHIVPQSFLKDDSIDNKVLTRSDKNRGKSDNVPSEEVVKKMKNYWRQLLNAKLITQRKFDNLTKAERGGLS	-6.61339
325	S18D	NSRERMKRIEEGIKELGDQILKEHPVENTQLQNEKLYLYYLQNGRDMYVDQELDINRLSDYDVDHIVPQSFLKDDSIDNKVLTRSDKNRGKSDNVPSEEVVKKMKNYWRQLLNAKLITQRKFDNLTKAERGGLS	0.206815
326	S18E	NSRERMKRIEEGIKELGEQILKEHPVENTQLQNEKLYLYYLQNGRDMYVDQELDINRLSDYDVDHIVPQSFLKDDSIDNKVLTRSDKNRGKSDNVPSEEVVKKMKNYWRQLLNAKLITQRKFDNLTKAERGGLS	1.5839
327	S18F	NSRERMKRIEEGIKELGFQILKEHPVENTQLQNEKLYLYYLQNGRDMYVDQELDINRLSDYDVDHIVPQSFLKDDSIDNKVLTRSDKNRGKSDNVPSEEVVKKMKNYWRQLLNAKLITQRKFDNLTKAERGGLS	-5.56707
328	S18G	NSRERMKRIEEGIKELGGQILKEHPVENTQLQNEKLYLYYLQNGRDMYVDQELDINRLSDYDVDHIVPQSFLKDDSIDNKVLTRSDKNRGKSDNVPSEEVVKKMKNYWRQLLNAKLITQRKFDNLTKAERGGLS	-1.56654
329	S18H	NSRERMKRIEEGIKELGHQILKEHPVENTQLQNEKLYLYYLQNGRDMYVDQELDINRLSDYDVDHIVPQSFLKDDSIDNKVLTRSDKNRGKSDNVPSEEVVKKMKNYWRQLLNAKLITQRKFDNLTKAERGGLS	-3.14943
330	S18I	NSRERMKRIEEGIKELGIQILKEHPVENTQLQNEKLYLYYLQNGRDMYVDQELDINRLSDYDVDHIVPQSFLKDDSIDNKVLTRSDKNRGKSDNVPSEEVVKKMKNYWRQLLNAKLITQRKFDNLTKAERGGLS	-3.51861
331	S18K	NSRERMKRIEEGIKELGKQILKEHPVENTQLQNEKLYLYYLQNGRDMYVDQELDINRLSDYDVDHIVPQSFLKDDSIDNKVLTRSDKNRGKSDNVPSEEVVKKMKNYWRQLLNAKLITQRKFDNLTKAERGGLS	1.54669
332	S18L	NSRERMKRIEEGIKELGLQILKEHPVENTQLQNEKLYLYYLQNGRDMYVDQELDINRLSDYDVDHIVPQSFLKDDSIDNKVLTRSDKNRGKSDNVPSEEVVKKMKNYWRQLLNAKLITQRKFDNLTKAERGGLS	-3.31465
333	S18M	NSRERMKRIEEGIKELGMQILKEHPVENTQLQNEKLYLYYLQNGRDMYVDQELDINRLSDYDVDHIVPQSFLKDDSIDNKVLTRSDKNRGKSDNVPSEEVVKKMKNYWRQLLNAKLITQRKFDNLTKAERGGLS	-3.94777
334	S18N	NSRERMKRIEEGIKELGNQILKEHPVENTQLQNEKLYLYYLQNGRDMYVDQELDINRLSDYDVDHIVPQSFLKDDSIDNKVLTRSDKNRGKSDNVPSEEVVKKMKNYWRQLLNAKLITQRKFDNLTKAERGGLS	-0.93254
335	S18P	NSRERMKRIEEGIKELGPQILKEHPVENTQLQNEKLYLYYLQNGRDMYVDQELDINRLSDYDVDHIVPQSFLKDDSIDNKVLTRSDKNRGKSDNVPSEEVVKKMKNYWRQLLNAKLITQRKFDNLTKAERGGLS	-0.960911
336	S18Q	NSRERMKRIEEGIKELGQQILKEHPVENTQLQNEKLYLYYLQNGRDMYVDQELDINRLSDYDVDHIVPQSFLKDDSIDNKVLTRSDKNRGKSDNVPSEEVVKKMKNYWRQLLNAKLITQRKFDNLTKAERGGLS	0.278581
337	S18R	NSRERMKRIEEGIKELGRQILKEHPVENTQLQNEKLYLYYLQNGRDMYVDQELDINRLSDYDVDHIVPQSFLKDDSIDNKVLTRSDKNRGKSDNVPSEEVVKKMKNYWRQLLNAKLITQRKFDNLTKAERGGLS	-1.25337
338	S18T	NSRERMKRIEEGIKELGTQILKEHPVENTQLQNEKLYLYYLQNGRDMYVDQELDINRLSDYDVDHIVPQSFLKDDSIDNKVLTRSDKNRGKSDNVPSEEVVKKMKNYWRQLLNAKLITQRKFDNLTKAERGGLS	-1.39444
339	S18V	NSRERMKRIEEGIKELGVQILKEHPVENTQLQNEKLYLYYLQNGRDMYVDQELDINRLSDYDVDHIVPQSFLKDDSIDNKVLTRSDKNRGKSDNVPSEEVVKKMKNYWRQLLNAKLITQRKFDNLTKAERGGLS	-2.68801
340	S18W	NSRERMKRIEEGIKELGWQILKEHPVENTQLQNEKLYLYYLQNGRDMYVDQELDINRLSDYDVDHIVPQSFLKDDSIDNKVLTRSDKNRGKSDNVPSEEVVKKMKNYWRQLLNAKLITQRKFDNLTKAERGGLS	-6.11077
341	S18Y	NSRERMKRIEEGIKELGYQILKEHPVENTQLQNEKLYLYYLQNGRDMYVDQELDINRLSDYDVDHIVPQSFLKDDSIDNKVLTRSDKNRGKSDNVPSEEVVKKMKNYWRQLLNAKLITQRKFDNLTKAERGGLS	-4.63689
342	Q19A	NSRERMKRIEEGIKELGSAILKEHPVENTQLQNEKLYLYYLQNGRDMYVDQELDINRLSDYDVDHIVPQSFLKDDSIDNKVLTRSDKNRGKSDNVPSEEVVKKMKNYWRQLLNAKLITQRKFDNLTKAERGGLS	-0.85632
343	Q19C	NSRERMKRIEEGIKELGSCILKEHPVENTQLQNEKLYLYYLQNGRDMYVDQELDINRLSDYDVDHIVPQSFLKDDSIDNKVLTRSDKNRGKSDNVPSEEVVKKMKNYWRQLLNAKLITQRKFDNLTKAERGGLS	-7.58595
344	Q19D	NSRERMKRIEEGIKELGSDILKEHPVENTQLQNEKLYLYYLQNGRDMYVDQELDINRLSDYDVDHIVPQSFLKDDSIDNKVLTRSDKNRGKSDNVPSEEVVKKMKNYWRQLLNAKLITQRKFDNLTKAERGGLS	2.29724
345	Q19E	NSRERMKRIEEGIKELGSEILKEHPVENTQLQNEKLYLYYLQNGRDMYVDQELDINRLSDYDVDHIVPQSFLKDDSIDNKVLTRSDKNRGKSDNVPSEEVVKKMKNYWRQLLNAKLITQRKFDNLTKAERGGLS	3.61223
346	Q19F	NSRERMKRIEEGIKELGSFILKEHPVENTQLQNEKLYLYYLQNGRDMYVDQELDINRLSDYDVDHIVPQSFLKDDSIDNKVLTRSDKNRGKSDNVPSEEVVKKMKNYWRQLLNAKLITQRKFDNLTKAERGGLS	-7.39845
347	Q19G	NSRERMKRIEEGIKELGSGILKEHPVENTQLQNEKLYLYYLQNGRDMYVDQELDINRLSDYDVDHIVPQSFLKDDSIDNKVLTRSDKNRGKSDNVPSEEVVKKMKNYWRQLLNAKLITQRKFDNLTKAERGGLS	-1.14636
348	Q19H	NSRERMKRIEEGIKELGSHILKEHPVENTQLQNEKLYLYYLQNGRDMYVDQELDINRLSDYDVDHIVPQSFLKDDSIDNKVLTRSDKNRGKSDNVPSEEVVKKMKNYWRQLLNAKLITQRKFDNLTKAERGGLS	-2.90889
349	Q19I	NSRERMKRIEEGIKELGSIILKEHPVENTQLQNEKLYLYYLQNGRDMYVDQELDINRLSDYDVDHIVPQSFLKDDSIDNKVLTRSDKNRGKSDNVPSEEVVKKMKNYWRQLLNAKLITQRKFDNLTKAERGGLS	-5.76826
350	Q19K	NSRERMKRIEEGIKELGSKILKEHPVENTQLQNEKLYLYYLQNGRDMYVDQELDINRLSDYDVDHIVPQSFLKDDSIDNKVLTRSDKNRGKSDNVPSEEVVKKMKNYWRQLLNAKLITQRKFDNLTKAERGGLS	1.4126
351	Q19L	NSRERMKRIEEGIKELGSLILKEHPVENTQLQNEKLYLYYLQNGRDMYVDQELDINRLSDYDVDHIVPQSFLKDDSIDNKVLTRSDKNRGKSDNVPSEEVVKKMKNYWRQLLNAKLITQRKFDNLTKAERGGLS	-5.93759
352	Q19M	NSRERMKRIEEGIKELGSMILKEHPVENTQLQNEKLYLYYLQNGRDMYVDQELDINRLSDYDVDHIVPQSFLKDDSIDNKVLTRSDKNRGKSDNVPSEEVVKKMKNYWRQLLNAKLITQRKFDNLTKAERGGLS	-6.53539
353	Q19N	NSRERMKRIEEGIKELGSNILKEHPVENTQLQNEKLYLYYLQNGRDMYVDQELDINRLSDYDVDHIVPQSFLKDDSIDNKVLTRSDKNRGKSDNVPSEEVVKKMKNYWRQLLNAKLITQRKFDNLTKAERGGLS	-0.201063
354	Q19P	NSRERMKRIEEGIKELGSPILKEHPVENTQLQNEKLYLYYLQNGRDMYVDQELDINRLSDYDVDHIVPQSFLKDDSIDNKVLTRSDKNRGKSDNVPSEEVVKKMKNYWRQLLNAKLITQRKFDNLTKAERGGLS	-3.10398
355	Q19R	NSRERMKRIEEGIKELGSRILKEHPVENTQLQNEKLYLYYLQNGRDMYVDQELDINRLSDYDVDHIVPQSFLKDDSIDNKVLTRSDKNRGKSDNVPSEEVVKKMKNYWRQLLNAKLITQRKFDNLTKAERGGLS	-1.18167
356	Q19S	NSRERMKRIEEGIKELGSSILKEHPVENTQLQNEKLYLYYLQNGRDMYVDQELDINRLSDYDVDHIVPQSFLKDDSIDNKVLTRSDKNRGKSDNVPSEEVVKKMKNYWRQLLNAKLITQRKFDNLTKAERGGLS	0.454162
357	Q19T	NSRERMKRIEEGIKELGSTILKEHPVENTQLQNEKLYLYYLQNGRDMYVDQELDINRLSDYDVDHIVPQSFLKDDSIDNKVLTRSDKNRGKSDNVPSEEVVKKMKNYWRQLLNAKLITQRKFDNLTKAERGGLS	-1.4243
358	Q19V	NSRERMKRIEEGIKELGSVILKEHPVENTQLQNEKLYLYYLQNGRDMYVDQELDINRLSDYDVDHIVPQSFLKDDSIDNKVLTRSDKNRGKSDNVPSEEVVKKMKNYWRQLLNAKLITQRKFDNLTKAERGGLS	-4.02985
359	Q19W	NSRERMKRIEEGIKELGSWILKEHPVENTQLQNEKLYLYYLQNGRDMYVDQELDINRLSDYDVDHIVPQSFLKDDSIDNKVLTRSDKNRGKSDNVPSEEVVKKMKNYWRQLLNAKLITQRKFDNLTKAERGGLS	-8.36933
360	Q19Y	NSRERMKRIEEGIKELGSYILKEHPVENTQLQNEKLYLYYLQNGRDMYVDQELDINRLSDYDVDHIVPQSFLKDDSIDNKVLTRSDKNRGKSDNVPSEEVVKKMKNYWRQLLNAKLITQRKFDNLTKAERGGLS	-6.0724
361	I20A	NSRERMKRIEEGIKELGSQALKEHPVENTQLQNEKLYLYYLQNGRDMYVDQELDINRLSDYDVDHIVPQSFLKDDSIDNKVLTRSDKNRGKSDNVPSEEVVKKMKNYWRQLLNAKLITQRKFDNLTKAERGGLS	-4.64116
362	I20C	NSRERMKRIEEGIKELGSQCLKEHPVENTQLQNEKLYLYYLQNGRDMYVDQELDINRLSDYDVDHIVPQSFLKDDSIDNKVLTRSDKNRGKSDNVPSEEVVKKMKNYWRQLLNAKLITQRKFDNLTKAERGGLS	-8.21371
363	I20D	NSRERMKRIEEGIKELGSQDLKEHPVENTQLQNEKLYLYYLQNGRDMYVDQELDINRLSDYDVDHIVPQSFLKDDSIDNKVLTRSDKNRGKSDNVPSEEVVKKMKNYWRQLLNAKLITQRKFDNLTKAERGGLS	-9.01176
364	I20E	NSRERMKRIEEGIKELGSQELKEHPVENTQLQNEKLYLYYLQNGRDMYVDQELDINRLSDYDVDHIVPQSFLKDDSIDNKVLTRSDKNRGKSDNVPSEEVVKKMKNYWRQLLNAKLITQRKFDNLTKAERGGLS	-7.09399
365	I20F	NSRERMKRIEEGIKELGSQFLKEHPVENTQLQNEKLYLYYLQNGRDMYVDQELDINRLSDYDVDHIVPQSFLKDDSIDNKVLTRSDKNRGKSDNVPSEEVVKKMKNYWRQLLNAKLITQRKFDNLTKAERGGLS	-0.705301
366	I20G	NSRERMKRIEEGIKELGSQGLKEHPVENTQLQNEKLYLYYLQNGRDMYVDQELDINRLSDYDVDHIVPQSFLKDDSIDNKVLTRSDKNRGKSDNVPSEEVVKKMKNYWRQLLNAKLITQRKFDNLTKAERGGLS	-9.18303
367	I20H	NSRERMKRIEEGIKELGSQHLKEHPVENTQLQNEKLYLYYLQNGRDMYVDQELDINRLSDYDVDHIVPQSFLKDDSIDNKVLTRSDKNRGKSDNVPSEEVVKKMKNYWRQLLNAKLITQRKFDNLTKAERGGLS	-6.889
368	I20K	NSRERMKRIEEGIKELGSQKLKEHPVENTQLQNEKLYLYYLQNGRDMYVDQELDINRLSDYDVDHIVPQSFLKDDSIDNKVLTRSDKNRGKSDNVPSEEVVKKMKNYWRQLLNAKLITQRKFDNLTKAERGGLS	-6.50612
369	I20L	NSRERMKRIEEGIKELGSQLLKEHPVENTQLQNEKLYLYYLQNGRDMYVDQELDINRLSDYDVDHIVPQSFLKDDSIDNKVLTRSDKNRGKSDNVPSEEVVKKMKNYWRQLLNAKLITQRKFDNLTKAERGGLS	0.67665
370	I20M	NSRERMKRIEEGIKELGSQMLKEHPVENTQLQNEKLYLYYLQNGRDMYVDQELDINRLSDYDVDHIVPQSFLKDDSIDNKVLTRSDKNRGKSDNVPSEEVVKKMKNYWRQLLNAKLITQRKFDNLTKAERGGLS	-2.90467
371	I20N	NSRERMKRIEEGIKELGSQNLKEHPVENTQLQNEKLYLYYLQNGRDMYVDQELDINRLSDYDVDHIVPQSFLKDDSIDNKVLTRSDKNRGKSDNVPSEEVVKKMKNYWRQLLNAKLITQRKFDNLTKAERGGLS	-8.66911
372	I20P	NSRERMKRIEEGIKELGSQPLKEHPVENTQLQNEKLYLYYLQNGRDMYVDQELDINRLSDYDVDHIVPQSFLKDDSIDNKVLTRSDKNRGKSDNVPSEEVVKKMKNYWRQLLNAKLITQRKFDNLTKAERGGLS	-8.15931
373	I20Q	NSRERMKRIEEGIKELGSQQLKEHPVENTQLQNEKLYLYYLQNGRDMYVDQELDINRLSDYDVDHIVPQSFLKDDSIDNKVLTRSDKNRGKSDNVPSEEVVKKMKNYWRQLLNAKLITQRKFDNLTKAERGGLS	-7.04205
374	I20R	NSRERMKRIEEGIKELGSQRLKEHPVENTQLQNEKLYLYYLQNGRDMYVDQELDINRLSDYDVDHIVPQSFLKDDSIDNKVLTRSDKNRGKSDNVPSEEVVKKMKNYWRQLLNAKLITQRKFDNLTKAERGGLS	-6.49242
375	I20S	NSRERMKRIEEGIKELGSQSLKEHPVENTQLQNEKLYLYYLQNGRDMYVDQELDINRLSDYDVDHIVPQSFLKDDSIDNKVLTRSDKNRGKSDNVPSEEVVKKMKNYWRQLLNAKLITQRKFDNLTKAERGGLS	-7.44288
376	I20T	NSRERMKRIEEGIKELGSQTLKEHPVENTQLQNEKLYLYYLQNGRDMYVDQELDINRLSDYDVDHIVPQSFLKDDSIDNKVLTRSDKNRGKSDNVPSEEVVKKMKNYWRQLLNAKLITQRKFDNLTKAERGGLS	-5.50088
377	I20V	NSRERMKRIEEGIKELGSQVLKEHPVENTQLQNEKLYLYYLQNGRDMYVDQELDINRLSDYDVDHIVPQSFLKDDSIDNKVLTRSDKNRGKSDNVPSEEVVKKMKNYWRQLLNAKLITQRKFDNLTKAERGGLS	-0.821408
378	I20W	NSRERMKRIEEGIKELGSQWLKEHPVENTQLQNEKLYLYYLQNGRDMYVDQELDINRLSDYDVDHIVPQSFLKDDSIDNKVLTRSDKNRGKSDNVPSEEVVKKMKNYWRQLLNAKLITQRKFDNLTKAERGGLS	-2.94177
379	I20Y	NSRERMKRIEEGIKELGSQYLKEHPVENTQLQNEKLYLYYLQNGRDMYVDQELDINRLSDYDVDHIVPQSFLKDDSIDNKVLTRSDKNRGKSDNVPSEEVVKKMKNYWRQLLNAKLITQRKFDNLTKAERGGLS	-2.99606
380	L21A	NSRERMKRIEEGIKELGSQIAKEHPVENTQLQNEKLYLYYLQNGRDMYVDQELDINRLSDYDVDHIVPQSFLKDDSIDNKVLTRSDKNRGKSDNVPSEEVVKKMKNYWRQLLNAKLITQRKFDNLTKAERGGLS	-5.26432
381	L21C	NSRERMKRIEEGIKELGSQICKEHPVENTQLQNEKLYLYYLQNGRDMYVDQELDINRLSDYDVDHIVPQSFLKDDSIDNKVLTRSDKNRGKSDNVPSEEVVKKMKNYWRQLLNAKLITQRKFDNLTKAERGGLS	-7.09793
382	L21D	NSRERMKRIEEGIKELGSQIDKEHPVENTQLQNEKLYLYYLQNGRDMYVDQELDINRLSDYDVDHIVPQSFLKDDSIDNKVLTRSDKNRGKSDNVPSEEVVKKMKNYWRQLLNAKLITQRKFDNLTKAERGGLS	-10.3035
383	L21E	NSRERMKRIEEGIKELGSQIEKEHPVENTQLQNEKLYLYYLQNGRDMYVDQELDINRLSDYDVDHIVPQSFLKDDSIDNKVLTRSDKNRGKSDNVPSEEVVKKMKNYWRQLLNAKLITQRKFDNLTKAERGGLS	-8.42849
384	L21F	NSRERMKRIEEGIKELGSQIFKEHPVENTQLQNEKLYLYYLQNGRDMYVDQELDINRLSDYDVDHIVPQSFLKDDSIDNKVLTRSDKNRGKSDNVPSEEVVKKMKNYWRQLLNAKLITQRKFDNLTKAERGGLS	-2.97942
385	L21G	NSRERMKRIEEGIKELGSQIGKEHPVENTQLQNEKLYLYYLQNGRDMYVDQELDINRLSDYDVDHIVPQSFLKDDSIDNKVLTRSDKNRGKSDNVPSEEVVKKMKNYWRQLLNAKLITQRKFDNLTKAERGGLS	-9.40142
386	L21H	NSRERMKRIEEGIKELGSQIHKEHPVENTQLQNEKLYLYYLQNGRDMYVDQELDINRLSDYDVDHIVPQSFLKDDSIDNKVLTRSDKNRGKSDNVPSEEVVKKMKNYWRQLLNAKLITQRKFDNLTKAERGGLS	-9.16738
387	L21I	NSRERMKRIEEGIKELGSQIIKEHPVENTQLQNEKLYLYYLQNGRDMYVDQELDINRLSDYDVDHIVPQSFLKDDSIDNKVLTRSDKNRGKSDNVPSEEVVKKMKNYWRQLLNAKLITQRKFDNLTKAERGGLS	-1.27086
388	L21K	NSRERMKRIEEGIKELGSQIKKEHPVENTQLQNEKLYLYYLQNGRDMYVDQELDINRLSDYDVDHIVPQSFLKDDSIDNKVLTRSDKNRGKSDNVPSEEVVKKMKNYWRQLLNAKLITQRKFDNLTKAERGGLS	-6.94486
389	L21M	NSRERMKRIEEGIKELGSQIMKEHPVENTQLQNEKLYLYYLQNGRDMYVDQELDINRLSDYDVDHIVPQSFLKDDSIDNKVLTRSDKNRGKSDNVPSEEVVKKMKNYWRQLLNAKLITQRKFDNLTKAERGGLS	-3.73236
390	L21N	NSRERMKRIEEGIKELGSQINKEHPVENTQLQNEKLYLYYLQNGRDMYVDQELDINRLSDYDVDHIVPQSFLKDDSIDNKVLTRSDKNRGKSDNVPSEEVVKKMKNYWRQLLNAKLITQRKFDNLTKAERGGLS	-9.20547
391	L21P	NSRERMKRIEEGIKELGSQIPKEHPVENTQLQNEKLYLYYLQNGRDMYVDQELDINRLSDYDVDHIVPQSFLKDDSIDNKVLTRSDKNRGKSDNVPSEEVVKKMKNYWRQLLNAKLITQRKFDNLTKAERGGLS	-9.14973
392	L21Q	NSRERMKRIEEGIKELGSQIQKEHPVENTQLQNEKLYLYYLQNGRDMYVDQELDINRLSDYDVDHIVPQSFLKDDSIDNKVLTRSDKNRGKSDNVPSEEVVKKMKNYWRQLLNAKLITQRKFDNLTKAERGGLS	-8.02157
393	L21R	NSRERMKRIEEGIKELGSQIRKEHPVENTQLQNEKLYLYYLQNGRDMYVDQELDINRLSDYDVDHIVPQSFLKDDSIDNKVLTRSDKNRGKSDNVPSEEVVKKMKNYWRQLLNAKLITQRKFDNLTKAERGGLS	-7.69896
394	L21S	NSRERMKRIEEGIKELGSQISKEHPVENTQLQNEKLYLYYLQNGRDMYVDQELDINRLSDYDVDHIVPQSFLKDDSIDNKVLTRSDKNRGKSDNVPSEEVVKKMKNYWRQLLNAKLITQRKFDNLTKAERGGLS	-7.16347
395	L21T	NSRERMKRIEEGIKELGSQITKEHPVENTQLQNEKLYLYYLQNGRDMYVDQELDINRLSDYDVDHIVPQSFLKDDSIDNKVLTRSDKNRGKSDNVPSEEVVKKMKNYWRQLLNAKLITQRKFDNLTKAERGGLS	-6.54622
396	L21V	NSRERMKRIEEGIKELGSQIVKEHPVENTQLQNEKLYLYYLQNGRDMYVDQELDINRLSDYDVDHIVPQSFLKDDSIDNKVLTRSDKNRGKSDNVPSEEVVKKMKNYWRQLLNAKLITQRKFDNLTKAERGGLS	-2.72269
397	L21W	NSRERMKRIEEGIKELGSQIWKEHPVENTQLQNEKLYLYYLQNGRDMYVDQELDINRLSDYDVDHIVPQSFLKDDSIDNKVLTRSDKNRGKSDNVPSEEVVKKMKNYWRQLLNAKLITQRKFDNLTKAERGGLS	-6.89399
398	L21Y	NSRERMKRIEEGIKELGSQIYKEHPVENTQLQNEKLYLYYLQNGRDMYVDQELDINRLSDYDVDHIVPQSFLKDDSIDNKVLTRSDKNRGKSDNVPSEEVVKKMKNYWRQLLNAKLITQRKFDNLTKAERGGLS	-5.58088
399	K22A	NSRERMKRIEEGIKELGSQILAEHPVENTQLQNEKLYLYYLQNGRDMYVDQELDINRLSDYDVDHIVPQSFLKDDSIDNKVLTRSDKNRGKSDNVPSEEVVKKMKNYWRQLLNAKLITQRKFDNLTKAERGGLS	-3.50433
400	K22C	NSRERMKRIEEGIKELGSQILCEHPVENTQLQNEKLYLYYLQNGRDMYVDQELDINRLSDYDVDHIVPQSFLKDDSIDNKVLTRSDKNRGKSDNVPSEEVVKKMKNYWRQLLNAKLITQRKFDNLTKAERGGLS	-10.0452
401	K22D	NSRERMKRIEEGIKELGSQILDEHPVENTQLQNEKLYLYYLQNGRDMYVDQELDINRLSDYDVDHIVPQSFLKDDSIDNKVLTRSDKNRGKSDNVPSEEVVKKMKNYWRQLLNAKLITQRKFDNLTKAERGGLS	-3.0453
402	K22E	NSRERMKRIEEGIKELGSQILEEHPVENTQLQNEKLYLYYLQNGRDMYVDQELDINRLSDYDVDHIVPQSFLKDDSIDNKVLTRSDKNRGKSDNVPSEEVVKKMKNYWRQLLNAKLITQRKFDNLTKAERGGLS	-2.17116
403	K22F	NSRERMKRIEEGIKELGSQILFEHPVENTQLQNEKLYLYYLQNGRDMYVDQELDINRLSDYDVDHIVPQSFLKDDSIDNKVLTRSDKNRGKSDNVPSEEVVKKMKNYWRQLLNAKLITQRKFDNLTKAERGGLS	-10.3438
404	K22G	NSRERMKRIEEGIKELGSQILGEHPVENTQLQNEKLYLYYLQNGRDMYVDQELDINRLSDYDVDHIVPQSFLKDDSIDNKVLTRSDKNRGKSDNVPSEEVVKKMKNYWRQLLNAKLITQRKFDNLTKAERGGLS	-3.36289
405	K22H	NSRERMKRIEEGIKELGSQILHEHPVENTQLQNEKLYLYYLQNGRDMYVDQELDINRLSDYDVDHIVPQSFLKDDSIDNKVLTRSDKNRGKSDNVPSEEVVKKMKNYWRQLLNAKLITQRKFDNLTKAERGGLS	-6.3377
406	K22I	NSRERMKRIEEGIKELGSQILIEHPVENTQLQNEKLYLYYLQNGRDMYVDQELDINRLSDYDVDHIVPQSFLKDDSIDNKVLTRSDKNRGKSDNVPSEEVVKKMKNYWRQLLNAKLITQRKFDNLTKAERGGLS	-8.41376
407	K22L	NSRERMKRIEEGIKELGSQILLEHPVENTQLQNEKLYLYYLQNGRDMYVDQELDINRLSDYDVDHIVPQSFLKDDSIDNKVLTRSDKNRGKSDNVPSEEVVKKMKNYWRQLLNAKLITQRKFDNLTKAERGGLS	-7.94243
408	K22M	NSRERMKRIEEGIKELGSQILMEHPVENTQLQNEKLYLYYLQNGRDMYVDQELDINRLSDYDVDHIVPQSFLKDDSIDNKVLTRSDKNRGKSDNVPSEEVVKKMKNYWRQLLNAKLITQRKFDNLTKAERGGLS	-8.47035
409	K22N	NSRERMKRIEEGIKELGSQILNEHPVENTQLQNEKLYLYYLQNGRDMYVDQELDINRLSDYDVDHIVPQSFLKDDSIDNKVLTRSDKNRGKSDNVPSEEVVKKMKNYWRQLLNAKLITQRKFDNLTKAERGGLS	-3.13188
410	K22P	NSRERMKRIEEGIKELGSQILPEHPVENTQLQNEKLYLYYLQNGRDMYVDQELDINRLSDYDVDHIVPQSFLKDDSIDNKVLTRSDKNRGKSDNVPSEEVVKKMKNYWRQLLNAKLITQRKFDNLTKAERGGLS	-6.24822
411	K22Q	NSRERMKRIEEGIKELGSQILQEHPVENTQLQNEKLYLYYLQNGRDMYVDQELDINRLSDYDVDHIVPQSFLKDDSIDNKVLTRSDKNRGKSDNVPSEEVVKKMKNYWRQLLNAKLITQRKFDNLTKAERGGLS	-3.51486
412	K22R	NSRERMKRIEEGIKELGSQILREHPVENTQLQNEKLYLYYLQNGRDMYVDQELDINRLSDYDVDHIVPQSFLKDDSIDNKVLTRSDKNRGKSDNVPSEEVVKKMKNYWRQLLNAKLITQRKFDNLTKAERGGLS	-2.5556
413	K22S	NSRERMKRIEEGIKELGSQILSEHPVENTQLQNEKLYLYYLQNGRDMYVDQELDINRLSDYDVDHIVPQSFLKDDSIDNKVLTRSDKNRGKSDNVPSEEVVKKMKNYWRQLLNAKLITQRKFDNLTKAERGGLS	-3.0446
414	K22T	NSRERMKRIEEGIKELGSQILTEHPVENTQLQNEKLYLYYLQNGRDMYVDQELDINRLSDYDVDHIVPQSFLKDDSIDNKVLTRSDKNRGKSDNVPSEEVVKKMKNYWRQLLNAKLITQRKFDNLTKAERGGLS	-4.76965
415	K22V	NSRERMKRIEEGIKELGSQILVEHPVENTQLQNEKLYLYYLQNGRDMYVDQELDINRLSDYDVDHIVPQSFLKDDSIDNKVLTRSDKNRGKSDNVPSEEVVKKMKNYWRQLLNAKLITQRKFDNLTKAERGGLS	-7.55832
416	K22W	NSRERMKRIEEGIKELGSQILWEHPVENTQLQNEKLYLYYLQNGRDMYVDQELDINRLSDYDVDHIVPQSFLKDDSIDNKVLTRSDKNRGKSDNVPSEEVVKKMKNYWRQLLNAKLITQRKFDNLTKAERGGLS	-11.7557
417	K22Y	NSRERMKRIEEGIKELGSQILYEHPVENTQLQNEKLYLYYLQNGRDMYVDQELDINRLSDYDVDHIVPQSFLKDDSIDNKVLTRSDKNRGKSDNVPSEEVVKKMKNYWRQLLNAKLITQRKFDNLTKAERGGLS	-9.32777
418	E23A	NSRERMKRIEEGIKELGSQILKAHPVENTQLQNEKLYLYYLQNGRDMYVDQELDINRLSDYDVDHIVPQSFLKDDSIDNKVLTRSDKNRGKSDNVPSEEVVKKMKNYWRQLLNAKLITQRKFDNLTKAERGGLS	-4.44406
419	E23C	NSRERMKRIEEGIKELGSQILKCHPVENTQLQNEKLYLYYLQNGRDMYVDQELDINRLSDYDVDHIVPQSFLKDDSIDNKVLTRSDKNRGKSDNVPSEEVVKKMKNYWRQLLNAKLITQRKFDNLTKAERGGLS	-10.2255
420	E23D	NSRERMKRIEEGIKELGSQILKDHPVENTQLQNEKLYLYYLQNGRDMYVDQELDINRLSDYDVDHIVPQSFLKDDSIDNKVLTRSDKNRGKSDNVPSEEVVKKMKNYWRQLLNAKLITQRKFDNLTKAERGGLS	-1.67282
421	E23F	NSRERMKRIEEGIKELGSQILKFHPVENTQLQNEKLYLYYLQNGRDMYVDQELDINRLSDYDVDHIVPQSFLKDDSIDNKVLTRSDKNRGKSDNVPSEEVVKKMKNYWRQLLNAKLITQRKFDNLTKAERGGLS	-9.75449
422	E23G	NSRERMKRIEEGIKELGSQILKGHPVENTQLQNEKLYLYYLQNGRDMYVDQELDINRLSDYDVDHIVPQSFLKDDSIDNKVLTRSDKNRGKSDNVPSEEVVKKMKNYWRQLLNAKLITQRKFDNLTKAERGGLS	-4.57153
423	E23H	NSRERMKRIEEGIKELGSQILKHHPVENTQLQNEKLYLYYLQNGRDMYVDQELDINRLSDYDVDHIVPQSFLKDDSIDNKVLTRSDKNRGKSDNVPSEEVVKKMKNYWRQLLNAKLITQRKFDNLTKAERGGLS	-5.75748
424	E23I	NSRERMKRIEEGIKELGSQILKIHPVENTQLQNEKLYLYYLQNGRDMYVDQELDINRLSDYDVDHIVPQSFLKDDSIDNKVLTRSDKNRGKSDNVPSEEVVKKMKNYWRQLLNAKLITQRKFDNLTKAERGGLS	-7.79499
425	E23K	NSRERMKRIEEGIKELGSQILKKHPVENTQLQNEKLYLYYLQNGRDMYVDQELDINRLSDYDVDHIVPQSFLKDDSIDNKVLTRSDKNRGKSDNVPSEEVVKKMKNYWRQLLNAKLITQRKFDNLTKAERGGLS	-2.51413
426	E23L	NSRERMKRIEEGIKELGSQILKLHPVENTQLQNEKLYLYYLQNGRDMYVDQELDINRLSDYDVDHIVPQSFLKDDSIDNKVLTRSDKNRGKSDNVPSEEVVKKMKNYWRQLLNAKLITQRKFDNLTKAERGGLS	-7.19673
427	E23M	NSRERMKRIEEGIKELGSQILKMHPVENTQLQNEKLYLYYLQNGRDMYVDQELDINRLSDYDVDHIVPQSFLKDDSIDNKVLTRSDKNRGKSDNVPSEEVVKKMKNYWRQLLNAKLITQRKFDNLTKAERGGLS	-7.56873
428	E23N	NSRERMKRIEEGIKELGSQILKNHPVENTQLQNEKLYLYYLQNGRDMYVDQELDINRLSDYDVDHIVPQSFLKDDSIDNKVLTRSDKNRGKSDNVPSEEVVKKMKNYWRQLLNAKLITQRKFDNLTKAERGGLS	-3.02026
429	E23P	NSRERMKRIEEGIKELGSQILKPHPVENTQLQNEKLYLYYLQNGRDMYVDQELDINRLSDYDVDHIVPQSFLKDDSIDNKVLTRSDKNRGKSDNVPSEEVVKKMKNYWRQLLNAKLITQRKFDNLTKAERGGLS	-6.62891
430	E23Q	NSRERMKRIEEGIKELGSQILKQHPVENTQLQNEKLYLYYLQNGRDMYVDQELDINRLSDYDVDHIVPQSFLKDDSIDNKVLTRSDKNRGKSDNVPSEEVVKKMKNYWRQLLNAKLITQRKFDNLTKAERGGLS	-1.97069
431	E23R	NSRERMKRIEEGIKELGSQILKRHPVENTQLQNEKLYLYYLQNGRDMYVDQELDINRLSDYDVDHIVPQSFLKDDSIDNKVLTRSDKNRGKSDNVPSEEVVKKMKNYWRQLLNAKLITQRKFDNLTKAERGGLS	-4.41605
432	E23S	NSRERMKRIEEGIKELGSQILKSHPVENTQLQNEKLYLYYLQNGRDMYVDQELDINRLSDYDVDHIVPQSFLKDDSIDNKVLTRSDKNRGKSDNVPSEEVVKKMKNYWRQLLNAKLITQRKFDNLTKAERGGLS	-3.511
433	E23T	NSRERMKRIEEGIKELGSQILKTHPVENTQLQNEKLYLYYLQNGRDMYVDQELDINRLSDYDVDHIVPQSFLKDDSIDNKVLTRSDKNRGKSDNVPSEEVVKKMKNYWRQLLNAKLITQRKFDNLTKAERGGLS	-4.24067
434	E23V	NSRERMKRIEEGIKELGSQILKVHPVENTQLQNEKLYLYYLQNGRDMYVDQELDINRLSDYDVDHIVPQSFLKDDSIDNKVLTRSDKNRGKSDNVPSEEVVKKMKNYWRQLLNAKLITQRKFDNLTKAERGGLS	-7.02881
435	E23W	NSRERMKRIEEGIKELGSQILKWHPVENTQLQNEKLYLYYLQNGRDMYVDQELDINRLSDYDVDHIVPQSFLKDDSIDNKVLTRSDKNRGKSDNVPSEEVVKKMKNYWRQLLNAKLITQRKFDNLTKAERGGLS	-11.0495
436	E23Y	NSRERMKRIEEGIKELGSQILKYHPVENTQLQNEKLYLYYLQNGRDMYVDQELDINRLSDYDVDHIVPQSFLKDDSIDNKVLTRSDKNRGKSDNVPSEEVVKKMKNYWRQLLNAKLITQRKFDNLTKAERGGLS	-8.23689
437	H24A	NSRERMKRIEEGIKELGSQILKEAPVENTQLQNEKLYLYYLQNGRDMYVDQELDINRLSDYDVDHIVPQSFLKDDSIDNKVLTRSDKNRGKSDNVPSEEVVKKMKNYWRQLLNAKLITQRKFDNLTKAERGGLS	1.90306
438	H24C	NSRERMKRIEEGIKELGSQILKECPVENTQLQNEKLYLYYLQNGRDMYVDQELDINRLSDYDVDHIVPQSFLKDDSIDNKVLTRSDKNRGKSDNVPSEEVVKKMKNYWRQLLNAKLITQRKFDNLTKAERGGLS	-0.78721
439	H24D	NSRERMKRIEEGIKELGSQILKEDPVENTQLQNEKLYLYYLQNGRDMYVDQELDINRLSDYDVDHIVPQSFLKDDSIDNKVLTRSDKNRGKSDNVPSEEVVKKMKNYWRQLLNAKLITQRKFDNLTKAERGGLS	-0.369878
440	H24E	NSRERMKRIEEGIKELGSQILKEEPVENTQLQNEKLYLYYLQNGRDMYVDQELDINRLSDYDVDHIVPQSFLKDDSIDNKVLTRSDKNRGKSDNVPSEEVVKKMKNYWRQLLNAKLITQRKFDNLTKAERGGLS	0.610151
441	H24F	NSRERMKRIEEGIKELGSQILKEFPVENTQLQNEKLYLYYLQNGRDMYVDQELDINRLSDYDVDHIVPQSFLKDDSIDNKVLTRSDKNRGKSDNVPSEEVVKKMKNYWRQLLNAKLITQRKFDNLTKAERGGLS	3.12529
442	H24G	NSRERMKRIEEGIKELGSQILKEGPVENTQLQNEKLYLYYLQNGRDMYVDQELDINRLSDYDVDHIVPQSFLKDDSIDNKVLTRSDKNRGKSDNVPSEEVVKKMKNYWRQLLNAKLITQRKFDNLTKAERGGLS	-1.45599
443	H24I	NSRERMKRIEEGIKELGSQILKEIPVENTQLQNEKLYLYYLQNGRDMYVDQELDINRLSDYDVDHIVPQSFLKDDSIDNKVLTRSDKNRGKSDNVPSEEVVKKMKNYWRQLLNAKLITQRKFDNLTKAERGGLS	5.22249
444	H24K	NSRERMKRIEEGIKELGSQILKEKPVENTQLQNEKLYLYYLQNGRDMYVDQELDINRLSDYDVDHIVPQSFLKDDSIDNKVLTRSDKNRGKSDNVPSEEVVKKMKNYWRQLLNAKLITQRKFDNLTKAERGGLS	1.28607
445	H24L	NSRERMKRIEEGIKELGSQILKELPVENTQLQNEKLYLYYLQNGRDMYVDQELDINRLSDYDVDHIVPQSFLKDDSIDNKVLTRSDKNRGKSDNVPSEEVVKKMKNYWRQLLNAKLITQRKFDNLTKAERGGLS	6.34661
446	H24M	NSRERMKRIEEGIKELGSQILKEMPVENTQLQNEKLYLYYLQNGRDMYVDQELDINRLSDYDVDHIVPQSFLKDDSIDNKVLTRSDKNRGKSDNVPSEEVVKKMKNYWRQLLNAKLITQRKFDNLTKAERGGLS	3.60155
447	H24N	NSRERMKRIEEGIKELGSQILKENPVENTQLQNEKLYLYYLQNGRDMYVDQELDINRLSDYDVDHIVPQSFLKDDSIDNKVLTRSDKNRGKSDNVPSEEVVKKMKNYWRQLLNAKLITQRKFDNLTKAERGGLS	0.67825
448	H24P	NSRERMKRIEEGIKELGSQILKEPPVENTQLQNEKLYLYYLQNGRDMYVDQELDINRLSDYDVDHIVPQSFLKDDSIDNKVLTRSDKNRGKSDNVPSEEVVKKMKNYWRQLLNAKLITQRKFDNLTKAERGGLS	-0.184174
449	H24Q	NSRERMKRIEEGIKELGSQILKEQPVENTQLQNEKLYLYYLQNGRDMYVDQELDINRLSDYDVDHIVPQSFLKDDSIDNKVLTRSDKNRGKSDNVPSEEVVKKMKNYWRQLLNAKLITQRKFDNLTKAERGGLS	0.454821
450	H24R	NSRERMKRIEEGIKELGSQILKERPVENTQLQNEKLYLYYLQNGRDMYVDQELDINRLSDYDVDHIVPQSFLKDDSIDNKVLTRSDKNRGKSDNVPSEEVVKKMKNYWRQLLNAKLITQRKFDNLTKAERGGLS	0.883717
451	H24S	NSRERMKRIEEGIKELGSQILKESPVENTQLQNEKLYLYYLQNGRDMYVDQELDINRLSDYDVDHIVPQSFLKDDSIDNKVLTRSDKNRGKSDNVPSEEVVKKMKNYWRQLLNAKLITQRKFDNLTKAERGGLS	0.348627
452	H24T	NSRERMKRIEEGIKELGSQILKETPVENTQLQNEKLYLYYLQNGRDMYVDQELDINRLSDYDVDHIVPQSFLKDDSIDNKVLTRSDKNRGKSDNVPSEEVVKKMKNYWRQLLNAKLITQRKFDNLTKAERGGLS	1.53261
453	H24V	NSRERMKRIEEGIKELGSQILKEVPVENTQLQNEKLYLYYLQNGRDMYVDQELDINRLSDYDVDHIVPQSFLKDDSIDNKVLTRSDKNRGKSDNVPSEEVVKKMKNYWRQLLNAKLITQRKFDNLTKAERGGLS	3.67215
454	H24W	NSRERMKRIEEGIKELGSQILKEWPVENTQLQNEKLYLYYLQNGRDMYVDQELDINRLSDYDVDHIVPQSFLKDDSIDNKVLTRSDKNRGKSDNVPSEEVVKKMKNYWRQLLNAKLITQRKFDNLTKAERGGLS	-0.350523
455	H24Y	NSRERMKRIEEGIKELGSQILKEYPVENTQLQNEKLYLYYLQNGRDMYVDQELDINRLSDYDVDHIVPQSFLKDDSIDNKVLTRSDKNRGKSDNVPSEEVVKKMKNYWRQLLNAKLITQRKFDNLTKAERGGLS	2.10267
456	P25A	NSRERMKRIEEGIKELGSQILKEHAVENTQLQNEKLYLYYLQNGRDMYVDQELDINRLSDYDVDHIVPQSFLKDDSIDNKVLTRSDKNRGKSDNVPSEEVVKKMKNYWRQLLNAKLITQRKFDNLTKAERGGLS	-0.554185
457	P25C	NSRERMKRIEEGIKELGSQILKEHCVENTQLQNEKLYLYYLQNGRDMYVDQELDINRLSDYDVDHIVPQSFLKDDSIDNKVLTRSDKNRGKSDNVPSEEVVKKMKNYWRQLLNAKLITQRKFDNLTKAERGGLS	-4.11089
458	P25D	NSRERMKRIEEGIKELGSQILKEHDVENTQLQNEKLYLYYLQNGRDMYVDQELDINRLSDYDVDHIVPQSFLKDDSIDNKVLTRSDKNRGKSDNVPSEEVVKKMKNYWRQLLNAKLITQRKFDNLTKAERGGLS	0.768711
459	P25E	NSRERMKRIEEGIKELGSQILKEHEVENTQLQNEKLYLYYLQNGRDMYVDQELDINRLSDYDVDHIVPQSFLKDDSIDNKVLTRSDKNRGKSDNVPSEEVVKKMKNYWRQLLNAKLITQRKFDNLTKAERGGLS	0.780301
460	P25F	NSRERMKRIEEGIKELGSQILKEHFVENTQLQNEKLYLYYLQNGRDMYVDQELDINRLSDYDVDHIVPQSFLKDDSIDNKVLTRSDKNRGKSDNVPSEEVVKKMKNYWRQLLNAKLITQRKFDNLTKAERGGLS	-4.86961
461	P25G	NSRERMKRIEEGIKELGSQILKEHGVENTQLQNEKLYLYYLQNGRDMYVDQELDINRLSDYDVDHIVPQSFLKDDSIDNKVLTRSDKNRGKSDNVPSEEVVKKMKNYWRQLLNAKLITQRKFDNLTKAERGGLS	3.25015
462	P25H	NSRERMKRIEEGIKELGSQILKEHHVENTQLQNEKLYLYYLQNGRDMYVDQELDINRLSDYDVDHIVPQSFLKDDSIDNKVLTRSDKNRGKSDNVPSEEVVKKMKNYWRQLLNAKLITQRKFDNLTKAERGGLS	-0.985358
463	P25I	NSRERMKRIEEGIKELGSQILKEHIVENTQLQNEKLYLYYLQNGRDMYVDQELDINRLSDYDVDHIVPQSFLKDDSIDNKVLTRSDKNRGKSDNVPSEEVVKKMKNYWRQLLNAKLITQRKFDNLTKAERGGLS	-4.75475
464	P25K	NSRERMKRIEEGIKELGSQILKEHKVENTQLQNEKLYLYYLQNGRDMYVDQELDINRLSDYDVDHIVPQSFLKDDSIDNKVLTRSDKNRGKSDNVPSEEVVKKMKNYWRQLLNAKLITQRKFDNLTKAERGGLS	2.43726
465	P25L	NSRERMKRIEEGIKELGSQILKEHLVENTQLQNEKLYLYYLQNGRDMYVDQELDINRLSDYDVDHIVPQSFLKDDSIDNKVLTRSDKNRGKSDNVPSEEVVKKMKNYWRQLLNAKLITQRKFDNLTKAERGGLS	-4.11913
466	P25M	NSRERMKRIEEGIKELGSQILKEHMVENTQLQNEKLYLYYLQNGRDMYVDQELDINRLSDYDVDHIVPQSFLKDDSIDNKVLTRSDKNRGKSDNVPSEEVVKKMKNYWRQLLNAKLITQRKFDNLTKAERGGLS	-4.39703
467	P25N	NSRERMKRIEEGIKELGSQILKEHNVENTQLQNEKLYLYYLQNGRDMYVDQELDINRLSDYDVDHIVPQSFLKDDSIDNKVLTRSDKNRGKSDNVPSEEVVKKMKNYWRQLLNAKLITQRKFDNLTKAERGGLS	2.73918
468	P25Q	NSRERMKRIEEGIKELGSQILKEHQVENTQLQNEKLYLYYLQNGRDMYVDQELDINRLSDYDVDHIVPQSFLKDDSIDNKVLTRSDKNRGKSDNVPSEEVVKKMKNYWRQLLNAKLITQRKFDNLTKAERGGLS	1.01498
469	P25R	NSRERMKRIEEGIKELGSQILKEHRVENTQLQNEKLYLYYLQNGRDMYVDQELDINRLSDYDVDHIVPQSFLKDDSIDNKVLTRSDKNRGKSDNVPSEEVVKKMKNYWRQLLNAKLITQRKFDNLTKAERGGLS	-0.0429292
470	P25S	NSRERMKRIEEGIKELGSQILKEHSVENTQLQNEKLYLYYLQNGRDMYVDQELDINRLSDYDVDHIVPQSFLKDDSIDNKVLTRSDKNRGKSDNVPSEEVVKKMKNYWRQLLNAKLITQRKFDNLTKAERGGLS	0.686271
471	P25T	NSRERMKRIEEGIKELGSQILKEHTVENTQLQNEKLYLYYLQNGRDMYVDQELDINRLSDYDVDHIVPQSFLKDDSIDNKVLTRSDKNRGKSDNVPSEEVVKKMKNYWRQLLNAKLITQRKFDNLTKAERGGLS	-0.709464
472	P25V	NSRERMKRIEEGIKELGSQILKEHVVENTQLQNEKLYLYYLQNGRDMYVDQELDINRLSDYDVDHIVPQSFLKDDSIDNKVLTRSDKNRGKSDNVPSEEVVKKMKNYWRQLLNAKLITQRKFDNLTKAERGGLS	-3.74669
473	P25W	NSRERMKRIEEGIKELGSQILKEHWVENTQLQNEKLYLYYLQNGRDMYVDQELDINRLSDYDVDHIVPQSFLKDDSIDNKVLTRSDKNRGKSDNVPSEEVVKKMKNYWRQLLNAKLITQRKFDNLTKAERGGLS	-7.06957
474	P25Y	NSRERMKRIEEGIKELGSQILKEHYVENTQLQNEKLYLYYLQNGRDMYVDQELDINRLSDYDVDHIVPQSFLKDDSIDNKVLTRSDKNRGKSDNVPSEEVVKKMKNYWRQLLNAKLITQRKFDNLTKAERGGLS	-3.56086
475	V26A	NSRERMKRIEEGIKELGSQILKEHPAENTQLQNEKLYLYYLQNGRDMYVDQELDINRLSDYDVDHIVPQSFLKDDSIDNKVLTRSDKNRGKSDNVPSEEVVKKMKNYWRQLLNAKLITQRKFDNLTKAERGGLS	-1.56884
476	V26C	NSRERMKRIEEGIKELGSQILKEHPCENTQLQNEKLYLYYLQNGRDMYVDQELDINRLSDYDVDHIVPQSFLKDDSIDNKVLTRSDKNRGKSDNVPSEEVVKKMKNYWRQLLNAKLITQRKFDNLTKAERGGLS	-2.96534
477	V26D	NSRERMKRIEEGIKELGSQILKEHPDENTQLQNEKLYLYYLQNGRDMYVDQELDINRLSDYDVDHIVPQSFLKDDSIDNKVLTRSDKNRGKSDNVPSEEVVKKMKNYWRQLLNAKLITQRKFDNLTKAERGGLS	-2.67526
478	V26E	NSRERMKRIEEGIKELGSQILKEHPEENTQLQNEKLYLYYLQNGRDMYVDQELDINRLSDYDVDHIVPQSFLKDDSIDNKVLTRSDKNRGKSDNVPSEEVVKKMKNYWRQLLNAKLITQRKFDNLTKAERGGLS	-2.04072
479	V26F	NSRERMKRIEEGIKELGSQILKEHPFENTQLQNEKLYLYYLQNGRDMYVDQELDINRLSDYDVDHIVPQSFLKDDSIDNKVLTRSDKNRGKSDNVPSEEVVKKMKNYWRQLLNAKLITQRKFDNLTKAERGGLS	1.23963
480	V26G	NSRERMKRIEEGIKELGSQILKEHPGENTQLQNEKLYLYYLQNGRDMYVDQELDINRLSDYDVDHIVPQSFLKDDSIDNKVLTRSDKNRGKSDNVPSEEVVKKMKNYWRQLLNAKLITQRKFDNLTKAERGGLS	-3.31979
481	V26H	NSRERMKRIEEGIKELGSQILKEHPHENTQLQNEKLYLYYLQNGRDMYVDQELDINRLSDYDVDHIVPQSFLKDDSIDNKVLTRSDKNRGKSDNVPSEEVVKKMKNYWRQLLNAKLITQRKFDNLTKAERGGLS	-3.06233
482	V26I	NSRERMKRIEEGIKELGSQILKEHPIENTQLQNEKLYLYYLQNGRDMYVDQELDINRLSDYDVDHIVPQSFLKDDSIDNKVLTRSDKNRGKSDNVPSEEVVKKMKNYWRQLLNAKLITQRKFDNLTKAERGGLS	0.508922
483	V26K	NSRERMKRIEEGIKELGSQILKEHPKENTQLQNEKLYLYYLQNGRDMYVDQELDINRLSDYDVDHIVPQSFLKDDSIDNKVLTRSDKNRGKSDNVPSEEVVKKMKNYWRQLLNAKLITQRKFDNLTKAERGGLS	-0.773255
484	V26L	NSRERMKRIEEGIKELGSQILKEHPLENTQLQNEKLYLYYLQNGRDMYVDQELDINRLSDYDVDHIVPQSFLKDDSIDNKVLTRSDKNRGKSDNVPSEEVVKKMKNYWRQLLNAKLITQRKFDNLTKAERGGLS	0.985694
485	V26M	NSRERMKRIEEGIKELGSQILKEHPMENTQLQNEKLYLYYLQNGRDMYVDQELDINRLSDYDVDHIVPQSFLKDDSIDNKVLTRSDKNRGKSDNVPSEEVVKKMKNYWRQLLNAKLITQRKFDNLTKAERGGLS	-1.97421
486	V26N	NSRERMKRIEEGIKELGSQILKEHPNENTQLQNEKLYLYYLQNGRDMYVDQELDINRLSDYDVDHIVPQSFLKDDSIDNKVLTRSDKNRGKSDNVPSEEVVKKMKNYWRQLLNAKLITQRKFDNLTKAERGGLS	-2.07638
487	V26P	NSRERMKRIEEGIKELGSQILKEHPPENTQLQNEKLYLYYLQNGRDMYVDQELDINRLSDYDVDHIVPQSFLKDDSIDNKVLTRSDKNRGKSDNVPSEEVVKKMKNYWRQLLNAKLITQRKFDNLTKAERGGLS	-2.80738
488	V26Q	NSRERMKRIEEGIKELGSQILKEHPQENTQLQNEKLYLYYLQNGRDMYVDQELDINRLSDYDVDHIVPQSFLKDDSIDNKVLTRSDKNRGKSDNVPSEEVVKKMKNYWRQLLNAKLITQRKFDNLTKAERGGLS	-2.04114
489	V26R	NSRERMKRIEEGIKELGSQILKEHPRENTQLQNEKLYLYYLQNGRDMYVDQELDINRLSDYDVDHIVPQSFLKDDSIDNKVLTRSDKNRGKSDNVPSEEVVKKMKNYWRQLLNAKLITQRKFDNLTKAERGGLS	-2.71246
490	V26S	NSRERMKRIEEGIKELGSQILKEHPSENTQLQNEKLYLYYLQNGRDMYVDQELDINRLSDYDVDHIVPQSFLKDDSIDNKVLTRSDKNRGKSDNVPSEEVVKKMKNYWRQLLNAKLITQRKFDNLTKAERGGLS	-2.29014
491	V26T	NSRERMKRIEEGIKELGSQILKEHPTENTQLQNEKLYLYYLQNGRDMYVDQELDINRLSDYDVDHIVPQSFLKDDSIDNKVLTRSDKNRGKSDNVPSEEVVKKMKNYWRQLLNAKLITQRKFDNLTKAERGGLS	-1.85652
492	V26W	NSRERMKRIEEGIKELGSQILKEHPWENTQLQNEKLYLYYLQNGRDMYVDQELDINRLSDYDVDHIVPQSFLKDDSIDNKVLTRSDKNRGKSDNVPSEEVVKKMKNYWRQLLNAKLITQRKFDNLTKAERGGLS	-2.81545
493	V26Y	NSRERMKRIEEGIKELGSQILKEHPYENTQLQNEKLYLYYLQNGRDMYVDQELDINRLSDYDVDHIVPQSFLKDDSIDNKVLTRSDKNRGKSDNVPSEEVVKKMKNYWRQLLNAKLITQRKFDNLTKAERGGLS	-0.66557
494	E27A	NSRERMKRIEEGIKELGSQILKEHPVANTQLQNEKLYLYYLQNGRDMYVDQELDINRLSDYDVDHIVPQSFLKDDSIDNKVLTRSDKNRGKSDNVPSEEVVKKMKNYWRQLLNAKLITQRKFDNLTKAERGGLS	-2.17215
495	E27C	NSRERMKRIEEGIKELGSQILKEHPVCNTQLQNEKLYLYYLQNGRDMYVDQELDINRLSDYDVDHIVPQSFLKDDSIDNKVLTRSDKNRGKSDNVPSEEVVKKMKNYWRQLLNAKLITQRKFDNLTKAERGGLS	-7.23448
496	E27D	NSRERMKRIEEGIKELGSQILKEHPVDNTQLQNEKLYLYYLQNGRDMYVDQELDINRLSDYDVDHIVPQSFLKDDSIDNKVLTRSDKNRGKSDNVPSEEVVKKMKNYWRQLLNAKLITQRKFDNLTKAERGGLS	1.23734
497	E27F	NSRERMKRIEEGIKELGSQILKEHPVFNTQLQNEKLYLYYLQNGRDMYVDQELDINRLSDYDVDHIVPQSFLKDDSIDNKVLTRSDKNRGKSDNVPSEEVVKKMKNYWRQLLNAKLITQRKFDNLTKAERGGLS	-6.36896
498	E27G	NSRERMKRIEEGIKELGSQILKEHPVGNTQLQNEKLYLYYLQNGRDMYVDQELDINRLSDYDVDHIVPQSFLKDDSIDNKVLTRSDKNRGKSDNVPSEEVVKKMKNYWRQLLNAKLITQRKFDNLTKAERGGLS	-0.929086
499	E27H	NSRERMKRIEEGIKELGSQILKEHPVHNTQLQNEKLYLYYLQNGRDMYVDQELDINRLSDYDVDHIVPQSFLKDDSIDNKVLTRSDKNRGKSDNVPSEEVVKKMKNYWRQLLNAKLITQRKFDNLTKAERGGLS	-3.73363
500	E27I	NSRERMKRIEEGIKELGSQILKEHPVINTQLQNEKLYLYYLQNGRDMYVDQELDINRLSDYDVDHIVPQSFLKDDSIDNKVLTRSDKNRGKSDNVPSEEVVKKMKNYWRQLLNAKLITQRKFDNLTKAERGGLS	-5.06442
501	E27K	NSRERMKRIEEGIKELGSQILKEHPVKNTQLQNEKLYLYYLQNGRDMYVDQELDINRLSDYDVDHIVPQSFLKDDSIDNKVLTRSDKNRGKSDNVPSEEVVKKMKNYWRQLLNAKLITQRKFDNLTKAERGGLS	0.424875
502	E27L	NSRERMKRIEEGIKELGSQILKEHPVLNTQLQNEKLYLYYLQNGRDMYVDQELDINRLSDYDVDHIVPQSFLKDDSIDNKVLTRSDKNRGKSDNVPSEEVVKKMKNYWRQLLNAKLITQRKFDNLTKAERGGLS	-4.70934
503	E27M	NSRERMKRIEEGIKELGSQILKEHPVMNTQLQNEKLYLYYLQNGRDMYVDQELDINRLSDYDVDHIVPQSFLKDDSIDNKVLTRSDKNRGKSDNVPSEEVVKKMKNYWRQLLNAKLITQRKFDNLTKAERGGLS	-6.01162
504	E27N	NSRERMKRIEEGIKELGSQILKEHPVNNTQLQNEKLYLYYLQNGRDMYVDQELDINRLSDYDVDHIVPQSFLKDDSIDNKVLTRSDKNRGKSDNVPSEEVVKKMKNYWRQLLNAKLITQRKFDNLTKAERGGLS	-0.143584
505	E27P	NSRERMKRIEEGIKELGSQILKEHPVPNTQLQNEKLYLYYLQNGRDMYVDQELDINRLSDYDVDHIVPQSFLKDDSIDNKVLTRSDKNRGKSDNVPSEEVVKKMKNYWRQLLNAKLITQRKFDNLTKAERGGLS	-2.32641
506	E27Q	NSRERMKRIEEGIKELGSQILKEHPVQNTQLQNEKLYLYYLQNGRDMYVDQELDINRLSDYDVDHIVPQSFLKDDSIDNKVLTRSDKNRGKSDNVPSEEVVKKMKNYWRQLLNAKLITQRKFDNLTKAERGGLS	-1.95605
507	E27R	NSRERMKRIEEGIKELGSQILKEHPVRNTQLQNEKLYLYYLQNGRDMYVDQELDINRLSDYDVDHIVPQSFLKDDSIDNKVLTRSDKNRGKSDNVPSEEVVKKMKNYWRQLLNAKLITQRKFDNLTKAERGGLS	-2.06375
508	E27S	NSRERMKRIEEGIKELGSQILKEHPVSNTQLQNEKLYLYYLQNGRDMYVDQELDINRLSDYDVDHIVPQSFLKDDSIDNKVLTRSDKNRGKSDNVPSEEVVKKMKNYWRQLLNAKLITQRKFDNLTKAERGGLS	-0.415834
509	E27T	NSRERMKRIEEGIKELGSQILKEHPVTNTQLQNEKLYLYYLQNGRDMYVDQELDINRLSDYDVDHIVPQSFLKDDSIDNKVLTRSDKNRGKSDNVPSEEVVKKMKNYWRQLLNAKLITQRKFDNLTKAERGGLS	-0.651908
510	E27V	NSRERMKRIEEGIKELGSQILKEHPVVNTQLQNEKLYLYYLQNGRDMYVDQELDINRLSDYDVDHIVPQSFLKDDSIDNKVLTRSDKNRGKSDNVPSEEVVKKMKNYWRQLLNAKLITQRKFDNLTKAERGGLS	-4.26689
511	E27W	NSRERMKRIEEGIKELGSQILKEHPVWNTQLQNEKLYLYYLQNGRDMYVDQELDINRLSDYDVDHIVPQSFLKDDSIDNKVLTRSDKNRGKSDNVPSEEVVKKMKNYWRQLLNAKLITQRKFDNLTKAERGGLS	-8.03417
512	E27Y	NSRERMKRIEEGIKELGSQILKEHPVYNTQLQNEKLYLYYLQNGRDMYVDQELDINRLSDYDVDHIVPQSFLKDDSIDNKVLTRSDKNRGKSDNVPSEEVVKKMKNYWRQLLNAKLITQRKFDNLTKAERGGLS	-5.53727
513	N28A	NSRERMKRIEEGIKELGSQILKEHPVEATQLQNEKLYLYYLQNGRDMYVDQELDINRLSDYDVDHIVPQSFLKDDSIDNKVLTRSDKNRGKSDNVPSEEVVKKMKNYWRQLLNAKLITQRKFDNLTKAERGGLS	-2.84437
514	N28C	NSRERMKRIEEGIKELGSQILKEHPVECTQLQNEKLYLYYLQNGRDMYVDQELDINRLSDYDVDHIVPQSFLKDDSIDNKVLTRSDKNRGKSDNVPSEEVVKKMKNYWRQLLNAKLITQRKFDNLTKAERGGLS	-7.37436
515	N28D	NSRERMKRIEEGIKELGSQILKEHPVEDTQLQNEKLYLYYLQNGRDMYVDQELDINRLSDYDVDHIVPQSFLKDDSIDNKVLTRSDKNRGKSDNVPSEEVVKKMKNYWRQLLNAKLITQRKFDNLTKAERGGLS	0.00457478
516	N28E	NSRERMKRIEEGIKELGSQILKEHPVEETQLQNEKLYLYYLQNGRDMYVDQELDINRLSDYDVDHIVPQSFLKDDSIDNKVLTRSDKNRGKSDNVPSEEVVKKMKNYWRQLLNAKLITQRKFDNLTKAERGGLS	-0.852993
517	N28F	NSRERMKRIEEGIKELGSQILKEHPVEFTQLQNEKLYLYYLQNGRDMYVDQELDINRLSDYDVDHIVPQSFLKDDSIDNKVLTRSDKNRGKSDNVPSEEVVKKMKNYWRQLLNAKLITQRKFDNLTKAERGGLS	-6.49631
518	N28G	NSRERMKRIEEGIKELGSQILKEHPVEGTQLQNEKLYLYYLQNGRDMYVDQELDINRLSDYDVDHIVPQSFLKDDSIDNKVLTRSDKNRGKSDNVPSEEVVKKMKNYWRQLLNAKLITQRKFDNLTKAERGGLS	-1.38073
519	N28H	NSRERMKRIEEGIKELGSQILKEHPVEHTQLQNEKLYLYYLQNGRDMYVDQELDINRLSDYDVDHIVPQSFLKDDSIDNKVLTRSDKNRGKSDNVPSEEVVKKMKNYWRQLLNAKLITQRKFDNLTKAERGGLS	-3.80522
520	N28I	NSRERMKRIEEGIKELGSQILKEHPVEITQLQNEKLYLYYLQNGRDMYVDQELDINRLSDYDVDHIVPQSFLKDDSIDNKVLTRSDKNRGKSDNVPSEEVVKKMKNYWRQLLNAKLITQRKFDNLTKAERGGLS	-5.11339
521	N28K	NSRERMKRIEEGIKELGSQILKEHPVEKTQLQNEKLYLYYLQNGRDMYVDQELDINRLSDYDVDHIVPQSFLKDDSIDNKVLTRSDKNRGKSDNVPSEEVVKKMKNYWRQLLNAKLITQRKFDNLTKAERGGLS	-0.225241
522	N28L	NSRERMKRIEEGIKELGSQILKEHPVELTQLQNEKLYLYYLQNGRDMYVDQELDINRLSDYDVDHIVPQSFLKDDSIDNKVLTRSDKNRGKSDNVPSEEVVKKMKNYWRQLLNAKLITQRKFDNLTKAERGGLS	-5.12298
523	N28M	NSRERMKRIEEGIKELGSQILKEHPVEMTQLQNEKLYLYYLQNGRDMYVDQELDINRLSDYDVDHIVPQSFLKDDSIDNKVLTRSDKNRGKSDNVPSEEVVKKMKNYWRQLLNAKLITQRKFDNLTKAERGGLS	-6.07425
524	N28P	NSRERMKRIEEGIKELGSQILKEHPVEPTQLQNEKLYLYYLQNGRDMYVDQELDINRLSDYDVDHIVPQSFLKDDSIDNKVLTRSDKNRGKSDNVPSEEVVKKMKNYWRQLLNAKLITQRKFDNLTKAERGGLS	-2.96223
525	N28Q	NSRERMKRIEEGIKELGSQILKEHPVEQTQLQNEKLYLYYLQNGRDMYVDQELDINRLSDYDVDHIVPQSFLKDDSIDNKVLTRSDKNRGKSDNVPSEEVVKKMKNYWRQLLNAKLITQRKFDNLTKAERGGLS	-2.89276
526	N28R	NSRERMKRIEEGIKELGSQILKEHPVERTQLQNEKLYLYYLQNGRDMYVDQELDINRLSDYDVDHIVPQSFLKDDSIDNKVLTRSDKNRGKSDNVPSEEVVKKMKNYWRQLLNAKLITQRKFDNLTKAERGGLS	-2.35813
527	N28S	NSRERMKRIEEGIKELGSQILKEHPVESTQLQNEKLYLYYLQNGRDMYVDQELDINRLSDYDVDHIVPQSFLKDDSIDNKVLTRSDKNRGKSDNVPSEEVVKKMKNYWRQLLNAKLITQRKFDNLTKAERGGLS	-1.71476
528	N28T	NSRERMKRIEEGIKELGSQILKEHPVETTQLQNEKLYLYYLQNGRDMYVDQELDINRLSDYDVDHIVPQSFLKDDSIDNKVLTRSDKNRGKSDNVPSEEVVKKMKNYWRQLLNAKLITQRKFDNLTKAERGGLS	-2.91963
529	N28V	NSRERMKRIEEGIKELGSQILKEHPVEVTQLQNEKLYLYYLQNGRDMYVDQELDINRLSDYDVDHIVPQSFLKDDSIDNKVLTRSDKNRGKSDNVPSEEVVKKMKNYWRQLLNAKLITQRKFDNLTKAERGGLS	-4.60603
530	N28W	NSRERMKRIEEGIKELGSQILKEHPVEWTQLQNEKLYLYYLQNGRDMYVDQELDINRLSDYDVDHIVPQSFLKDDSIDNKVLTRSDKNRGKSDNVPSEEVVKKMKNYWRQLLNAKLITQRKFDNLTKAERGGLS	-7.74596
531	N28Y	NSRERMKRIEEGIKELGSQILKEHPVEYTQLQNEKLYLYYLQNGRDMYVDQELDINRLSDYDVDHIVPQSFLKDDSIDNKVLTRSDKNRGKSDNVPSEEVVKKMKNYWRQLLNAKLITQRKFDNLTKAERGGLS	-5.88335
532	T29A	NSRERMKRIEEGIKELGSQILKEHPVENAQLQNEKLYLYYLQNGRDMYVDQELDINRLSDYDVDHIVPQSFLKDDSIDNKVLTRSDKNRGKSDNVPSEEVVKKMKNYWRQLLNAKLITQRKFDNLTKAERGGLS	-0.310029
533	T29C	NSRERMKRIEEGIKELGSQILKEHPVENCQLQNEKLYLYYLQNGRDMYVDQELDINRLSDYDVDHIVPQSFLKDDSIDNKVLTRSDKNRGKSDNVPSEEVVKKMKNYWRQLLNAKLITQRKFDNLTKAERGGLS	-4.93772
534	T29D	NSRERMKRIEEGIKELGSQILKEHPVENDQLQNEKLYLYYLQNGRDMYVDQELDINRLSDYDVDHIVPQSFLKDDSIDNKVLTRSDKNRGKSDNVPSEEVVKKMKNYWRQLLNAKLITQRKFDNLTKAERGGLS	0.0591762
535	T29E	NSRERMKRIEEGIKELGSQILKEHPVENEQLQNEKLYLYYLQNGRDMYVDQELDINRLSDYDVDHIVPQSFLKDDSIDNKVLTRSDKNRGKSDNVPSEEVVKKMKNYWRQLLNAKLITQRKFDNLTKAERGGLS	0.417396
536	T29F	NSRERMKRIEEGIKELGSQILKEHPVENFQLQNEKLYLYYLQNGRDMYVDQELDINRLSDYDVDHIVPQSFLKDDSIDNKVLTRSDKNRGKSDNVPSEEVVKKMKNYWRQLLNAKLITQRKFDNLTKAERGGLS	-3.23536
537	T29G	NSRERMKRIEEGIKELGSQILKEHPVENGQLQNEKLYLYYLQNGRDMYVDQELDINRLSDYDVDHIVPQSFLKDDSIDNKVLTRSDKNRGKSDNVPSEEVVKKMKNYWRQLLNAKLITQRKFDNLTKAERGGLS	-0.77841
538	T29H	NSRERMKRIEEGIKELGSQILKEHPVENHQLQNEKLYLYYLQNGRDMYVDQELDINRLSDYDVDHIVPQSFLKDDSIDNKVLTRSDKNRGKSDNVPSEEVVKKMKNYWRQLLNAKLITQRKFDNLTKAERGGLS	0.0940795
539	T29I	NSRERMKRIEEGIKELGSQILKEHPVENIQLQNEKLYLYYLQNGRDMYVDQELDINRLSDYDVDHIVPQSFLKDDSIDNKVLTRSDKNRGKSDNVPSEEVVKKMKNYWRQLLNAKLITQRKFDNLTKAERGGLS	-1.79361
540	T29K	NSRERMKRIEEGIKELGSQILKEHPVENKQLQNEKLYLYYLQNGRDMYVDQELDINRLSDYDVDHIVPQSFLKDDSIDNKVLTRSDKNRGKSDNVPSEEVVKKMKNYWRQLLNAKLITQRKFDNLTKAERGGLS	2.44335
541	T29L	NSRERMKRIEEGIKELGSQILKEHPVENLQLQNEKLYLYYLQNGRDMYVDQELDINRLSDYDVDHIVPQSFLKDDSIDNKVLTRSDKNRGKSDNVPSEEVVKKMKNYWRQLLNAKLITQRKFDNLTKAERGGLS	-1.18143
542	T29M	NSRERMKRIEEGIKELGSQILKEHPVENMQLQNEKLYLYYLQNGRDMYVDQELDINRLSDYDVDHIVPQSFLKDDSIDNKVLTRSDKNRGKSDNVPSEEVVKKMKNYWRQLLNAKLITQRKFDNLTKAERGGLS	-2.84562
543	T29N	NSRERMKRIEEGIKELGSQILKEHPVENNQLQNEKLYLYYLQNGRDMYVDQELDINRLSDYDVDHIVPQSFLKDDSIDNKVLTRSDKNRGKSDNVPSEEVVKKMKNYWRQLLNAKLITQRKFDNLTKAERGGLS	1.03616
544	T29P	NSRERMKRIEEGIKELGSQILKEHPVENPQLQNEKLYLYYLQNGRDMYVDQELDINRLSDYDVDHIVPQSFLKDDSIDNKVLTRSDKNRGKSDNVPSEEVVKKMKNYWRQLLNAKLITQRKFDNLTKAERGGLS	-1.0899
545	T29Q	NSRERMKRIEEGIKELGSQILKEHPVENQQLQNEKLYLYYLQNGRDMYVDQELDINRLSDYDVDHIVPQSFLKDDSIDNKVLTRSDKNRGKSDNVPSEEVVKKMKNYWRQLLNAKLITQRKFDNLTKAERGGLS	0.0358756
546	T29R	NSRERMKRIEEGIKELGSQILKEHPVENRQLQNEKLYLYYLQNGRDMYVDQELDINRLSDYDVDHIVPQSFLKDDSIDNKVLTRSDKNRGKSDNVPSEEVVKKMKNYWRQLLNAKLITQRKFDNLTKAERGGLS	0.154941
547	T29S	NSRERMKRIEEGIKELGSQILKEHPVENSQLQNEKLYLYYLQNGRDMYVDQELDINRLSDYDVDHIVPQSFLKDDSIDNKVLTRSDKNRGKSDNVPSEEVVKKMKNYWRQLLNAKLITQRKFDNLTKAERGGLS	0.345734
548	T29V	NSRERMKRIEEGIKELGSQILKEHPVENVQLQNEKLYLYYLQNGRDMYVDQELDINRLSDYDVDHIVPQSFLKDDSIDNKVLTRSDKNRGKSDNVPSEEVVKKMKNYWRQLLNAKLITQRKFDNLTKAERGGLS	-1.79447
549	T29W	NSRERMKRIEEGIKELGSQILKEHPVENWQLQNEKLYLYYLQNGRDMYVDQELDINRLSDYDVDHIVPQSFLKDDSIDNKVLTRSDKNRGKSDNVPSEEVVKKMKNYWRQLLNAKLITQRKFDNLTKAERGGLS	-5.00753
550	T29Y	NSRERMKRIEEGIKELGSQILKEHPVENYQLQNEKLYLYYLQNGRDMYVDQELDINRLSDYDVDHIVPQSFLKDDSIDNKVLTRSDKNRGKSDNVPSEEVVKKMKNYWRQLLNAKLITQRKFDNLTKAERGGLS	-2.64511
551	Q30A	NSRERMKRIEEGIKELGSQILKEHPVENTALQNEKLYLYYLQNGRDMYVDQELDINRLSDYDVDHIVPQSFLKDDSIDNKVLTRSDKNRGKSDNVPSEEVVKKMKNYWRQLLNAKLITQRKFDNLTKAERGGLS	0.936076
552	Q30C	NSRERMKRIEEGIKELGSQILKEHPVENTCLQNEKLYLYYLQNGRDMYVDQELDINRLSDYDVDHIVPQSFLKDDSIDNKVLTRSDKNRGKSDNVPSEEVVKKMKNYWRQLLNAKLITQRKFDNLTKAERGGLS	-4.5295
553	Q30D	NSRERMKRIEEGIKELGSQILKEHPVENTDLQNEKLYLYYLQNGRDMYVDQELDINRLSDYDVDHIVPQSFLKDDSIDNKVLTRSDKNRGKSDNVPSEEVVKKMKNYWRQLLNAKLITQRKFDNLTKAERGGLS	1.012
554	Q30E	NSRERMKRIEEGIKELGSQILKEHPVENTELQNEKLYLYYLQNGRDMYVDQELDINRLSDYDVDHIVPQSFLKDDSIDNKVLTRSDKNRGKSDNVPSEEVVKKMKNYWRQLLNAKLITQRKFDNLTKAERGGLS	1.19911
555	Q30F	NSRERMKRIEEGIKELGSQILKEHPVENTFLQNEKLYLYYLQNGRDMYVDQELDINRLSDYDVDHIVPQSFLKDDSIDNKVLTRSDKNRGKSDNVPSEEVVKKMKNYWRQLLNAKLITQRKFDNLTKAERGGLS	-3.54703
556	Q30G	NSRERMKRIEEGIKELGSQILKEHPVENTGLQNEKLYLYYLQNGRDMYVDQELDINRLSDYDVDHIVPQSFLKDDSIDNKVLTRSDKNRGKSDNVPSEEVVKKMKNYWRQLLNAKLITQRKFDNLTKAERGGLS	0.578389
557	Q30H	NSRERMKRIEEGIKELGSQILKEHPVENTHLQNEKLYLYYLQNGRDMYVDQELDINRLSDYDVDHIVPQSFLKDDSIDNKVLTRSDKNRGKSDNVPSEEVVKKMKNYWRQLLNAKLITQRKFDNLTKAERGGLS	-1.35014
558	Q30I	NSRERMKRIEEGIKELGSQILKEHPVENTILQNEKLYLYYLQNGRDMYVDQELDINRLSDYDVDHIVPQSFLKDDSIDNKVLTRSDKNRGKSDNVPSEEVVKKMKNYWRQLLNAKLITQRKFDNLTKAERGGLS	-2.76343
559	Q30K	NSRERMKRIEEGIKELGSQILKEHPVENTKLQNEKLYLYYLQNGRDMYVDQELDINRLSDYDVDHIVPQSFLKDDSIDNKVLTRSDKNRGKSDNVPSEEVVKKMKNYWRQLLNAKLITQRKFDNLTKAERGGLS	1.52326
560	Q30L	NSRERMKRIEEGIKELGSQILKEHPVENTLLQNEKLYLYYLQNGRDMYVDQELDINRLSDYDVDHIVPQSFLKDDSIDNKVLTRSDKNRGKSDNVPSEEVVKKMKNYWRQLLNAKLITQRKFDNLTKAERGGLS	-2.16107
561	Q30M	NSRERMKRIEEGIKELGSQILKEHPVENTMLQNEKLYLYYLQNGRDMYVDQELDINRLSDYDVDHIVPQSFLKDDSIDNKVLTRSDKNRGKSDNVPSEEVVKKMKNYWRQLLNAKLITQRKFDNLTKAERGGLS	-3.37258
562	Q30N	NSRERMKRIEEGIKELGSQILKEHPVENTNLQNEKLYLYYLQNGRDMYVDQELDINRLSDYDVDHIVPQSFLKDDSIDNKVLTRSDKNRGKSDNVPSEEVVKKMKNYWRQLLNAKLITQRKFDNLTKAERGGLS	0.592076
563	Q30P	NSRERMKRIEEGIKELGSQILKEHPVENTPLQNEKLYLYYLQNGRDMYVDQELDINRLSDYDVDHIVPQSFLKDDSIDNKVLTRSDKNRGKSDNVPSEEVVKKMKNYWRQLLNAKLITQRKFDNLTKAERGGLS	-1.40401
564	Q30R	NSRERMKRIEEGIKELGSQILKEHPVENTRLQNEKLYLYYLQNGRDMYVDQELDINRLSDYDVDHIVPQSFLKDDSIDNKVLTRSDKNRGKSDNVPSEEVVKKMKNYWRQLLNAKLITQRKFDNLTKAERGGLS	-0.0190783
565	Q30S	NSRERMKRIEEGIKELGSQILKEHPVENTSLQNEKLYLYYLQNGRDMYVDQELDINRLSDYDVDHIVPQSFLKDDSIDNKVLTRSDKNRGKSDNVPSEEVVKKMKNYWRQLLNAKLITQRKFDNLTKAERGGLS	2.36963
566	Q30T	NSRERMKRIEEGIKELGSQILKEHPVENTTLQNEKLYLYYLQNGRDMYVDQELDINRLSDYDVDHIVPQSFLKDDSIDNKVLTRSDKNRGKSDNVPSEEVVKKMKNYWRQLLNAKLITQRKFDNLTKAERGGLS	0.0722718
567	Q30V	NSRERMKRIEEGIKELGSQILKEHPVENTVLQNEKLYLYYLQNGRDMYVDQELDINRLSDYDVDHIVPQSFLKDDSIDNKVLTRSDKNRGKSDNVPSEEVVKKMKNYWRQLLNAKLITQRKFDNLTKAERGGLS	-1.85194
568	Q30W	NSRERMKRIEEGIKELGSQILKEHPVENTWLQNEKLYLYYLQNGRDMYVDQELDINRLSDYDVDHIVPQSFLKDDSIDNKVLTRSDKNRGKSDNVPSEEVVKKMKNYWRQLLNAKLITQRKFDNLTKAERGGLS	-5.11573
569	Q30Y	NSRERMKRIEEGIKELGSQILKEHPVENTYLQNEKLYLYYLQNGRDMYVDQELDINRLSDYDVDHIVPQSFLKDDSIDNKVLTRSDKNRGKSDNVPSEEVVKKMKNYWRQLLNAKLITQRKFDNLTKAERGGLS	-3.277
570	L31A	NSRERMKRIEEGIKELGSQILKEHPVENTQAQNEKLYLYYLQNGRDMYVDQELDINRLSDYDVDHIVPQSFLKDDSIDNKVLTRSDKNRGKSDNVPSEEVVKKMKNYWRQLLNAKLITQRKFDNLTKAERGGLS	-6.10053
571	L31C	NSRERMKRIEEGIKELGSQILKEHPVENTQCQNEKLYLYYLQNGRDMYVDQELDINRLSDYDVDHIVPQSFLKDDSIDNKVLTRSDKNRGKSDNVPSEEVVKKMKNYWRQLLNAKLITQRKFDNLTKAERGGLS	-8.36256
572	L31D	NSRERMKRIEEGIKELGSQILKEHPVENTQDQNEKLYLYYLQNGRDMYVDQELDINRLSDYDVDHIVPQSFLKDDSIDNKVLTRSDKNRGKSDNVPSEEVVKKMKNYWRQLLNAKLITQRKFDNLTKAERGGLS	-8.96637
573	L31E	NSRERMKRIEEGIKELGSQILKEHPVENTQEQNEKLYLYYLQNGRDMYVDQELDINRLSDYDVDHIVPQSFLKDDSIDNKVLTRSDKNRGKSDNVPSEEVVKKMKNYWRQLLNAKLITQRKFDNLTKAERGGLS	-8.12191
574	L31F	NSRERMKRIEEGIKELGSQILKEHPVENTQFQNEKLYLYYLQNGRDMYVDQELDINRLSDYDVDHIVPQSFLKDDSIDNKVLTRSDKNRGKSDNVPSEEVVKKMKNYWRQLLNAKLITQRKFDNLTKAERGGLS	-1.71492
575	L31G	NSRERMKRIEEGIKELGSQILKEHPVENTQGQNEKLYLYYLQNGRDMYVDQELDINRLSDYDVDHIVPQSFLKDDSIDNKVLTRSDKNRGKSDNVPSEEVVKKMKNYWRQLLNAKLITQRKFDNLTKAERGGLS	-8.03683
576	L31H	NSRERMKRIEEGIKELGSQILKEHPVENTQHQNEKLYLYYLQNGRDMYVDQELDINRLSDYDVDHIVPQSFLKDDSIDNKVLTRSDKNRGKSDNVPSEEVVKKMKNYWRQLLNAKLITQRKFDNLTKAERGGLS	-7.81302
577	L31I	NSRERMKRIEEGIKELGSQILKEHPVENTQIQNEKLYLYYLQNGRDMYVDQELDINRLSDYDVDHIVPQSFLKDDSIDNKVLTRSDKNRGKSDNVPSEEVVKKMKNYWRQLLNAKLITQRKFDNLTKAERGGLS	-0.596815
578	L31K	NSRERMKRIEEGIKELGSQILKEHPVENTQKQNEKLYLYYLQNGRDMYVDQELDINRLSDYDVDHIVPQSFLKDDSIDNKVLTRSDKNRGKSDNVPSEEVVKKMKNYWRQLLNAKLITQRKFDNLTKAERGGLS	-5.86083
579	L31M	NSRERMKRIEEGIKELGSQILKEHPVENTQMQNEKLYLYYLQNGRDMYVDQELDINRLSDYDVDHIVPQSFLKDDSIDNKVLTRSDKNRGKSDNVPSEEVVKKMKNYWRQLLNAKLITQRKFDNLTKAERGGLS	-3.70541
580	L31N	NSRERMKRIEEGIKELGSQILKEHPVENTQNQNEKLYLYYLQNGRDMYVDQELDINRLSDYDVDHIVPQSFLKDDSIDNKVLTRSDKNRGKSDNVPSEEVVKKMKNYWRQLLNAKLITQRKFDNLTKAERGGLS	-7.34048
581	L31P	NSRERMKRIEEGIKELGSQILKEHPVENTQPQNEKLYLYYLQNGRDMYVDQELDINRLSDYDVDHIVPQSFLKDDSIDNKVLTRSDKNRGKSDNVPSEEVVKKMKNYWRQLLNAKLITQRKFDNLTKAERGGLS	-6.66075
582	L31Q	NSRERMKRIEEGIKELGSQILKEHPVENTQQQNEKLYLYYLQNGRDMYVDQELDINRLSDYDVDHIVPQSFLKDDSIDNKVLTRSDKNRGKSDNVPSEEVVKKMKNYWRQLLNAKLITQRKFDNLTKAERGGLS	-7.6278
583	L31R	NSRERMKRIEEGIKELGSQILKEHPVENTQRQNEKLYLYYLQNGRDMYVDQELDINRLSDYDVDHIVPQSFLKDDSIDNKVLTRSDKNRGKSDNVPSEEVVKKMKNYWRQLLNAKLITQRKFDNLTKAERGGLS	-6.9031
584	L31S	NSRERMKRIEEGIKELGSQILKEHPVENTQSQNEKLYLYYLQNGRDMYVDQELDINRLSDYDVDHIVPQSFLKDDSIDNKVLTRSDKNRGKSDNVPSEEVVKKMKNYWRQLLNAKLITQRKFDNLTKAERGGLS	-6.96089
585	L31T	NSRERMKRIEEGIKELGSQILKEHPVENTQTQNEKLYLYYLQNGRDMYVDQELDINRLSDYDVDHIVPQSFLKDDSIDNKVLTRSDKNRGKSDNVPSEEVVKKMKNYWRQLLNAKLITQRKFDNLTKAERGGLS	-5.95398
586	L31V	NSRERMKRIEEGIKELGSQILKEHPVENTQVQNEKLYLYYLQNGRDMYVDQELDINRLSDYDVDHIVPQSFLKDDSIDNKVLTRSDKNRGKSDNVPSEEVVKKMKNYWRQLLNAKLITQRKFDNLTKAERGGLS	-3.04213
587	L31W	NSRERMKRIEEGIKELGSQILKEHPVENTQWQNEKLYLYYLQNGRDMYVDQELDINRLSDYDVDHIVPQSFLKDDSIDNKVLTRSDKNRGKSDNVPSEEVVKKMKNYWRQLLNAKLITQRKFDNLTKAERGGLS	-5.65626
588	L31Y	NSRERMKRIEEGIKELGSQILKEHPVENTQYQNEKLYLYYLQNGRDMYVDQELDINRLSDYDVDHIVPQSFLKDDSIDNKVLTRSDKNRGKSDNVPSEEVVKKMKNYWRQLLNAKLITQRKFDNLTKAERGGLS	-4.87761
589	Q32A	NSRERMKRIEEGIKELGSQILKEHPVENTQLANEKLYLYYLQNGRDMYVDQELDINRLSDYDVDHIVPQSFLKDDSIDNKVLTRSDKNRGKSDNVPSEEVVKKMKNYWRQLLNAKLITQRKFDNLTKAERGGLS	-0.965653
590	Q32C	NSRERMKRIEEGIKELGSQILKEHPVENTQLCNEKLYLYYLQNGRDMYVDQELDINRLSDYDVDHIVPQSFLKDDSIDNKVLTRSDKNRGKSDNVPSEEVVKKMKNYWRQLLNAKLITQRKFDNLTKAERGGLS	-4.20336
591	Q32D	NSRERMKRIEEGIKELGSQILKEHPVENTQLDNEKLYLYYLQNGRDMYVDQELDINRLSDYDVDHIVPQSFLKDDSIDNKVLTRSDKNRGKSDNVPSEEVVKKMKNYWRQLLNAKLITQRKFDNLTKAERGGLS	-0.41406
592	Q32E	NSRERMKRIEEGIKELGSQILKEHPVENTQLENEKLYLYYLQNGRDMYVDQELDINRLSDYDVDHIVPQSFLKDDSIDNKVLTRSDKNRGKSDNVPSEEVVKKMKNYWRQLLNAKLITQRKFDNLTKAERGGLS	-0.958863
593	Q32F	NSRERMKRIEEGIKELGSQILKEHPVENTQLFNEKLYLYYLQNGRDMYVDQELDINRLSDYDVDHIVPQSFLKDDSIDNKVLTRSDKNRGKSDNVPSEEVVKKMKNYWRQLLNAKLITQRKFDNLTKAERGGLS	-1.88852
594	Q32G	NSRERMKRIEEGIKELGSQILKEHPVENTQLGNEKLYLYYLQNGRDMYVDQELDINRLSDYDVDHIVPQSFLKDDSIDNKVLTRSDKNRGKSDNVPSEEVVKKMKNYWRQLLNAKLITQRKFDNLTKAERGGLS	-0.792868
595	Q32H	NSRERMKRIEEGIKELGSQILKEHPVENTQLHNEKLYLYYLQNGRDMYVDQELDINRLSDYDVDHIVPQSFLKDDSIDNKVLTRSDKNRGKSDNVPSEEVVKKMKNYWRQLLNAKLITQRKFDNLTKAERGGLS	-2.13563
596	Q32I	NSRERMKRIEEGIKELGSQILKEHPVENTQLINEKLYLYYLQNGRDMYVDQELDINRLSDYDVDHIVPQSFLKDDSIDNKVLTRSDKNRGKSDNVPSEEVVKKMKNYWRQLLNAKLITQRKFDNLTKAERGGLS	-1.9357
597	Q32K	NSRERMKRIEEGIKELGSQILKEHPVENTQLKNEKLYLYYLQNGRDMYVDQELDINRLSDYDVDHIVPQSFLKDDSIDNKVLTRSDKNRGKSDNVPSEEVVKKMKNYWRQLLNAKLITQRKFDNLTKAERGGLS	0.68345
598	Q32L	NSRERMKRIEEGIKELGSQILKEHPVENTQLLNEKLYLYYLQNGRDMYVDQELDINRLSDYDVDHIVPQSFLKDDSIDNKVLTRSDKNRGKSDNVPSEEVVKKMKNYWRQLLNAKLITQRKFDNLTKAERGGLS	-0.0969586
599	Q32M	NSRERMKRIEEGIKELGSQILKEHPVENTQLMNEKLYLYYLQNGRDMYVDQELDINRLSDYDVDHIVPQSFLKDDSIDNKVLTRSDKNRGKSDNVPSEEVVKKMKNYWRQLLNAKLITQRKFDNLTKAERGGLS	-0.577212
600	Q32N	NSRERMKRIEEGIKELGSQILKEHPVENTQLNNEKLYLYYLQNGRDMYVDQELDINRLSDYDVDHIVPQSFLKDDSIDNKVLTRSDKNRGKSDNVPSEEVVKKMKNYWRQLLNAKLITQRKFDNLTKAERGGLS	1.90034
601	Q32P	NSRERMKRIEEGIKELGSQILKEHPVENTQLPNEKLYLYYLQNGRDMYVDQELDINRLSDYDVDHIVPQSFLKDDSIDNKVLTRSDKNRGKSDNVPSEEVVKKMKNYWRQLLNAKLITQRKFDNLTKAERGGLS	-2.75597
602	Q32R	NSRERMKRIEEGIKELGSQILKEHPVENTQLRNEKLYLYYLQNGRDMYVDQELDINRLSDYDVDHIVPQSFLKDDSIDNKVLTRSDKNRGKSDNVPSEEVVKKMKNYWRQLLNAKLITQRKFDNLTKAERGGLS	0.0850227
603	Q32S	NSRERMKRIEEGIKELGSQILKEHPVENTQLSNEKLYLYYLQNGRDMYVDQELDINRLSDYDVDHIVPQSFLKDDSIDNKVLTRSDKNRGKSDNVPSEEVVKKMKNYWRQLLNAKLITQRKFDNLTKAERGGLS	0.363006
604	Q32T	NSRERMKRIEEGIKELGSQILKEHPVENTQLTNEKLYLYYLQNGRDMYVDQELDINRLSDYDVDHIVPQSFLKDDSIDNKVLTRSDKNRGKSDNVPSEEVVKKMKNYWRQLLNAKLITQRKFDNLTKAERGGLS	-0.315105
605	Q32V	NSRERMKRIEEGIKELGSQILKEHPVENTQLVNEKLYLYYLQNGRDMYVDQELDINRLSDYDVDHIVPQSFLKDDSIDNKVLTRSDKNRGKSDNVPSEEVVKKMKNYWRQLLNAKLITQRKFDNLTKAERGGLS	-2.11833
606	Q32W	NSRERMKRIEEGIKELGSQILKEHPVENTQLWNEKLYLYYLQNGRDMYVDQELDINRLSDYDVDHIVPQSFLKDDSIDNKVLTRSDKNRGKSDNVPSEEVVKKMKNYWRQLLNAKLITQRKFDNLTKAERGGLS	-4.36155
607	Q32Y	NSRERMKRIEEGIKELGSQILKEHPVENTQLYNEKLYLYYLQNGRDMYVDQELDINRLSDYDVDHIVPQSFLKDDSIDNKVLTRSDKNRGKSDNVPSEEVVKKMKNYWRQLLNAKLITQRKFDNLTKAERGGLS	-2.84946
608	N33A	NSRERMKRIEEGIKELGSQILKEHPVENTQLQAEKLYLYYLQNGRDMYVDQELDINRLSDYDVDHIVPQSFLKDDSIDNKVLTRSDKNRGKSDNVPSEEVVKKMKNYWRQLLNAKLITQRKFDNLTKAERGGLS	-2.00191
609	N33C	NSRERMKRIEEGIKELGSQILKEHPVENTQLQCEKLYLYYLQNGRDMYVDQELDINRLSDYDVDHIVPQSFLKDDSIDNKVLTRSDKNRGKSDNVPSEEVVKKMKNYWRQLLNAKLITQRKFDNLTKAERGGLS	-5.92673
610	N33D	NSRERMKRIEEGIKELGSQILKEHPVENTQLQDEKLYLYYLQNGRDMYVDQELDINRLSDYDVDHIVPQSFLKDDSIDNKVLTRSDKNRGKSDNVPSEEVVKKMKNYWRQLLNAKLITQRKFDNLTKAERGGLS	-0.0424623
611	N33E	NSRERMKRIEEGIKELGSQILKEHPVENTQLQEEKLYLYYLQNGRDMYVDQELDINRLSDYDVDHIVPQSFLKDDSIDNKVLTRSDKNRGKSDNVPSEEVVKKMKNYWRQLLNAKLITQRKFDNLTKAERGGLS	-1.0728
612	N33F	NSRERMKRIEEGIKELGSQILKEHPVENTQLQFEKLYLYYLQNGRDMYVDQELDINRLSDYDVDHIVPQSFLKDDSIDNKVLTRSDKNRGKSDNVPSEEVVKKMKNYWRQLLNAKLITQRKFDNLTKAERGGLS	-5.28891
613	N33G	NSRERMKRIEEGIKELGSQILKEHPVENTQLQGEKLYLYYLQNGRDMYVDQELDINRLSDYDVDHIVPQSFLKDDSIDNKVLTRSDKNRGKSDNVPSEEVVKKMKNYWRQLLNAKLITQRKFDNLTKAERGGLS	-0.849631
614	N33H	NSRERMKRIEEGIKELGSQILKEHPVENTQLQHEKLYLYYLQNGRDMYVDQELDINRLSDYDVDHIVPQSFLKDDSIDNKVLTRSDKNRGKSDNVPSEEVVKKMKNYWRQLLNAKLITQRKFDNLTKAERGGLS	-3.46109
615	N33I	NSRERMKRIEEGIKELGSQILKEHPVENTQLQIEKLYLYYLQNGRDMYVDQELDINRLSDYDVDHIVPQSFLKDDSIDNKVLTRSDKNRGKSDNVPSEEVVKKMKNYWRQLLNAKLITQRKFDNLTKAERGGLS	-5.26864
616	N33K	NSRERMKRIEEGIKELGSQILKEHPVENTQLQKEKLYLYYLQNGRDMYVDQELDINRLSDYDVDHIVPQSFLKDDSIDNKVLTRSDKNRGKSDNVPSEEVVKKMKNYWRQLLNAKLITQRKFDNLTKAERGGLS	-0.54324
617	N33L	NSRERMKRIEEGIKELGSQILKEHPVENTQLQLEKLYLYYLQNGRDMYVDQELDINRLSDYDVDHIVPQSFLKDDSIDNKVLTRSDKNRGKSDNVPSEEVVKKMKNYWRQLLNAKLITQRKFDNLTKAERGGLS	-4.61551
618	N33M	NSRERMKRIEEGIKELGSQILKEHPVENTQLQMEKLYLYYLQNGRDMYVDQELDINRLSDYDVDHIVPQSFLKDDSIDNKVLTRSDKNRGKSDNVPSEEVVKKMKNYWRQLLNAKLITQRKFDNLTKAERGGLS	-5.01836
619	N33P	NSRERMKRIEEGIKELGSQILKEHPVENTQLQPEKLYLYYLQNGRDMYVDQELDINRLSDYDVDHIVPQSFLKDDSIDNKVLTRSDKNRGKSDNVPSEEVVKKMKNYWRQLLNAKLITQRKFDNLTKAERGGLS	-3.38878
620	N33Q	NSRERMKRIEEGIKELGSQILKEHPVENTQLQQEKLYLYYLQNGRDMYVDQELDINRLSDYDVDHIVPQSFLKDDSIDNKVLTRSDKNRGKSDNVPSEEVVKKMKNYWRQLLNAKLITQRKFDNLTKAERGGLS	-1.87345
621	N33R	NSRERMKRIEEGIKELGSQILKEHPVENTQLQREKLYLYYLQNGRDMYVDQELDINRLSDYDVDHIVPQSFLKDDSIDNKVLTRSDKNRGKSDNVPSEEVVKKMKNYWRQLLNAKLITQRKFDNLTKAERGGLS	-1.79475
622	N33S	NSRERMKRIEEGIKELGSQILKEHPVENTQLQSEKLYLYYLQNGRDMYVDQELDINRLSDYDVDHIVPQSFLKDDSIDNKVLTRSDKNRGKSDNVPSEEVVKKMKNYWRQLLNAKLITQRKFDNLTKAERGGLS	-0.140617
623	N33T	NSRERMKRIEEGIKELGSQILKEHPVENTQLQTEKLYLYYLQNGRDMYVDQELDINRLSDYDVDHIVPQSFLKDDSIDNKVLTRSDKNRGKSDNVPSEEVVKKMKNYWRQLLNAKLITQRKFDNLTKAERGGLS	-2.01156
624	N33V	NSRERMKRIEEGIKELGSQILKEHPVENTQLQVEKLYLYYLQNGRDMYVDQELDINRLSDYDVDHIVPQSFLKDDSIDNKVLTRSDKNRGKSDNVPSEEVVKKMKNYWRQLLNAKLITQRKFDNLTKAERGGLS	-4.75644
625	N33W	NSRERMKRIEEGIKELGSQILKEHPVENTQLQWEKLYLYYLQNGRDMYVDQELDINRLSDYDVDHIVPQSFLKDDSIDNKVLTRSDKNRGKSDNVPSEEVVKKMKNYWRQLLNAKLITQRKFDNLTKAERGGLS	-6.10545
626	N33Y	NSRERMKRIEEGIKELGSQILKEHPVENTQLQYEKLYLYYLQNGRDMYVDQELDINRLSDYDVDHIVPQSFLKDDSIDNKVLTRSDKNRGKSDNVPSEEVVKKMKNYWRQLLNAKLITQRKFDNLTKAERGGLS	-4.37073
627	E34A	NSRERMKRIEEGIKELGSQILKEHPVENTQLQNAKLYLYYLQNGRDMYVDQELDINRLSDYDVDHIVPQSFLKDDSIDNKVLTRSDKNRGKSDNVPSEEVVKKMKNYWRQLLNAKLITQRKFDNLTKAERGGLS	-3.79396
628	E34C	NSRERMKRIEEGIKELGSQILKEHPVENTQLQNCKLYLYYLQNGRDMYVDQELDINRLSDYDVDHIVPQSFLKDDSIDNKVLTRSDKNRGKSDNVPSEEVVKKMKNYWRQLLNAKLITQRKFDNLTKAERGGLS	-8.88704
629	E34D	NSRERMKRIEEGIKELGSQILKEHPVENTQLQNDKLYLYYLQNGRDMYVDQELDINRLSDYDVDHIVPQSFLKDDSIDNKVLTRSDKNRGKSDNVPSEEVVKKMKNYWRQLLNAKLITQRKFDNLTKAERGGLS	0.55975
630	E34F	NSRERMKRIEEGIKELGSQILKEHPVENTQLQNFKLYLYYLQNGRDMYVDQELDINRLSDYDVDHIVPQSFLKDDSIDNKVLTRSDKNRGKSDNVPSEEVVKKMKNYWRQLLNAKLITQRKFDNLTKAERGGLS	-6.65447
631	E34G	NSRERMKRIEEGIKELGSQILKEHPVENTQLQNGKLYLYYLQNGRDMYVDQELDINRLSDYDVDHIVPQSFLKDDSIDNKVLTRSDKNRGKSDNVPSEEVVKKMKNYWRQLLNAKLITQRKFDNLTKAERGGLS	-3.42069
632	E34H	NSRERMKRIEEGIKELGSQILKEHPVENTQLQNHKLYLYYLQNGRDMYVDQELDINRLSDYDVDHIVPQSFLKDDSIDNKVLTRSDKNRGKSDNVPSEEVVKKMKNYWRQLLNAKLITQRKFDNLTKAERGGLS	-5.07116
633	E34I	NSRERMKRIEEGIKELGSQILKEHPVENTQLQNIKLYLYYLQNGRDMYVDQELDINRLSDYDVDHIVPQSFLKDDSIDNKVLTRSDKNRGKSDNVPSEEVVKKMKNYWRQLLNAKLITQRKFDNLTKAERGGLS	-5.60048
634	E34K	NSRERMKRIEEGIKELGSQILKEHPVENTQLQNKKLYLYYLQNGRDMYVDQELDINRLSDYDVDHIVPQSFLKDDSIDNKVLTRSDKNRGKSDNVPSEEVVKKMKNYWRQLLNAKLITQRKFDNLTKAERGGLS	-3.43422
635	E34L	NSRERMKRIEEGIKELGSQILKEHPVENTQLQNLKLYLYYLQNGRDMYVDQELDINRLSDYDVDHIVPQSFLKDDSIDNKVLTRSDKNRGKSDNVPSEEVVKKMKNYWRQLLNAKLITQRKFDNLTKAERGGLS	-4.76988
636	E34M	NSRERMKRIEEGIKELGSQILKEHPVENTQLQNMKLYLYYLQNGRDMYVDQELDINRLSDYDVDHIVPQSFLKDDSIDNKVLTRSDKNRGKSDNVPSEEVVKKMKNYWRQLLNAKLITQRKFDNLTKAERGGLS	-5.79791
637	E34N	NSRERMKRIEEGIKELGSQILKEHPVENTQLQNNKLYLYYLQNGRDMYVDQELDINRLSDYDVDHIVPQSFLKDDSIDNKVLTRSDKNRGKSDNVPSEEVVKKMKNYWRQLLNAKLITQRKFDNLTKAERGGLS	-1.65672
638	E34P	NSRERMKRIEEGIKELGSQILKEHPVENTQLQNPKLYLYYLQNGRDMYVDQELDINRLSDYDVDHIVPQSFLKDDSIDNKVLTRSDKNRGKSDNVPSEEVVKKMKNYWRQLLNAKLITQRKFDNLTKAERGGLS	-3.36438
639	E34Q	NSRERMKRIEEGIKELGSQILKEHPVENTQLQNQKLYLYYLQNGRDMYVDQELDINRLSDYDVDHIVPQSFLKDDSIDNKVLTRSDKNRGKSDNVPSEEVVKKMKNYWRQLLNAKLITQRKFDNLTKAERGGLS	-3.14005
640	E34R	NSRERMKRIEEGIKELGSQILKEHPVENTQLQNRKLYLYYLQNGRDMYVDQELDINRLSDYDVDHIVPQSFLKDDSIDNKVLTRSDKNRGKSDNVPSEEVVKKMKNYWRQLLNAKLITQRKFDNLTKAERGGLS	-4.61784
641	E34S	NSRERMKRIEEGIKELGSQILKEHPVENTQLQNSKLYLYYLQNGRDMYVDQELDINRLSDYDVDHIVPQSFLKDDSIDNKVLTRSDKNRGKSDNVPSEEVVKKMKNYWRQLLNAKLITQRKFDNLTKAERGGLS	-2.82129
642	E34T	NSRERMKRIEEGIKELGSQILKEHPVENTQLQNTKLYLYYLQNGRDMYVDQELDINRLSDYDVDHIVPQSFLKDDSIDNKVLTRSDKNRGKSDNVPSEEVVKKMKNYWRQLLNAKLITQRKFDNLTKAERGGLS	-3.09644
643	E34V	NSRERMKRIEEGIKELGSQILKEHPVENTQLQNVKLYLYYLQNGRDMYVDQELDINRLSDYDVDHIVPQSFLKDDSIDNKVLTRSDKNRGKSDNVPSEEVVKKMKNYWRQLLNAKLITQRKFDNLTKAERGGLS	-5.23347
644	E34W	NSRERMKRIEEGIKELGSQILKEHPVENTQLQNWKLYLYYLQNGRDMYVDQELDINRLSDYDVDHIVPQSFLKDDSIDNKVLTRSDKNRGKSDNVPSEEVVKKMKNYWRQLLNAKLITQRKFDNLTKAERGGLS	-7.84559
645	E34Y	NSRERMKRIEEGIKELGSQILKEHPVENTQLQNYKLYLYYLQNGRDMYVDQELDINRLSDYDVDHIVPQSFLKDDSIDNKVLTRSDKNRGKSDNVPSEEVVKKMKNYWRQLLNAKLITQRKFDNLTKAERGGLS	-5.71897
646	K35A	NSRERMKRIEEGIKELGSQILKEHPVENTQLQNEALYLYYLQNGRDMYVDQELDINRLSDYDVDHIVPQSFLKDDSIDNKVLTRSDKNRGKSDNVPSEEVVKKMKNYWRQLLNAKLITQRKFDNLTKAERGGLS	-1.324
647	K35C	NSRERMKRIEEGIKELGSQILKEHPVENTQLQNECLYLYYLQNGRDMYVDQELDINRLSDYDVDHIVPQSFLKDDSIDNKVLTRSDKNRGKSDNVPSEEVVKKMKNYWRQLLNAKLITQRKFDNLTKAERGGLS	-6.48448
648	K35D	NSRERMKRIEEGIKELGSQILKEHPVENTQLQNEDLYLYYLQNGRDMYVDQELDINRLSDYDVDHIVPQSFLKDDSIDNKVLTRSDKNRGKSDNVPSEEVVKKMKNYWRQLLNAKLITQRKFDNLTKAERGGLS	-4.38407
649	K35E	NSRERMKRIEEGIKELGSQILKEHPVENTQLQNEELYLYYLQNGRDMYVDQELDINRLSDYDVDHIVPQSFLKDDSIDNKVLTRSDKNRGKSDNVPSEEVVKKMKNYWRQLLNAKLITQRKFDNLTKAERGGLS	-3.19036
650	K35F	NSRERMKRIEEGIKELGSQILKEHPVENTQLQNEFLYLYYLQNGRDMYVDQELDINRLSDYDVDHIVPQSFLKDDSIDNKVLTRSDKNRGKSDNVPSEEVVKKMKNYWRQLLNAKLITQRKFDNLTKAERGGLS	-5.32728
651	K35G	NSRERMKRIEEGIKELGSQILKEHPVENTQLQNEGLYLYYLQNGRDMYVDQELDINRLSDYDVDHIVPQSFLKDDSIDNKVLTRSDKNRGKSDNVPSEEVVKKMKNYWRQLLNAKLITQRKFDNLTKAERGGLS	-3.76513
652	K35H	NSRERMKRIEEGIKELGSQILKEHPVENTQLQNEHLYLYYLQNGRDMYVDQELDINRLSDYDVDHIVPQSFLKDDSIDNKVLTRSDKNRGKSDNVPSEEVVKKMKNYWRQLLNAKLITQRKFDNLTKAERGGLS	-3.57868
653	K35I	NSRERMKRIEEGIKELGSQILKEHPVENTQLQNEILYLYYLQNGRDMYVDQELDINRLSDYDVDHIVPQSFLKDDSIDNKVLTRSDKNRGKSDNVPSEEVVKKMKNYWRQLLNAKLITQRKFDNLTKAERGGLS	-4.12121
654	K35L	NSRERMKRIEEGIKELGSQILKEHPVENTQLQNELLYLYYLQNGRDMYVDQELDINRLSDYDVDHIVPQSFLKDDSIDNKVLTRSDKNRGKSDNVPSEEVVKKMKNYWRQLLNAKLITQRKFDNLTKAERGGLS	-4.08315
655	K35M	NSRERMKRIEEGIKELGSQILKEHPVENTQLQNEMLYLYYLQNGRDMYVDQELDINRLSDYDVDHIVPQSFLKDDSIDNKVLTRSDKNRGKSDNVPSEEVVKKMKNYWRQLLNAKLITQRKFDNLTKAERGGLS	-4.88357
656	K35N	NSRERMKRIEEGIKELGSQILKEHPVENTQLQNENLYLYYLQNGRDMYVDQELDINRLSDYDVDHIVPQSFLKDDSIDNKVLTRSDKNRGKSDNVPSEEVVKKMKNYWRQLLNAKLITQRKFDNLTKAERGGLS	-3.33146
657	K35P	NSRERMKRIEEGIKELGSQILKEHPVENTQLQNEPLYLYYLQNGRDMYVDQELDINRLSDYDVDHIVPQSFLKDDSIDNKVLTRSDKNRGKSDNVPSEEVVKKMKNYWRQLLNAKLITQRKFDNLTKAERGGLS	-3.47781
658	K35Q	NSRERMKRIEEGIKELGSQILKEHPVENTQLQNEQLYLYYLQNGRDMYVDQELDINRLSDYDVDHIVPQSFLKDDSIDNKVLTRSDKNRGKSDNVPSEEVVKKMKNYWRQLLNAKLITQRKFDNLTKAERGGLS	-2.6242
659	K35R	NSRERMKRIEEGIKELGSQILKEHPVENTQLQNERLYLYYLQNGRDMYVDQELDINRLSDYDVDHIVPQSFLKDDSIDNKVLTRSDKNRGKSDNVPSEEVVKKMKNYWRQLLNAKLITQRKFDNLTKAERGGLS	-0.293362
660	K35S	NSRERMKRIEEGIKELGSQILKEHPVENTQLQNESLYLYYLQNGRDMYVDQELDINRLSDYDVDHIVPQSFLKDDSIDNKVLTRSDKNRGKSDNVPSEEVVKKMKNYWRQLLNAKLITQRKFDNLTKAERGGLS	-2.65418
661	K35T	NSRERMKRIEEGIKELGSQILKEHPVENTQLQNETLYLYYLQNGRDMYVDQELDINRLSDYDVDHIVPQSFLKDDSIDNKVLTRSDKNRGKSDNVPSEEVVKKMKNYWRQLLNAKLITQRKFDNLTKAERGGLS	-3.08328
662	K35V	NSRERMKRIEEGIKELGSQILKEHPVENTQLQNEVLYLYYLQNGRDMYVDQELDINRLSDYDVDHIVPQSFLKDDSIDNKVLTRSDKNRGKSDNVPSEEVVKKMKNYWRQLLNAKLITQRKFDNLTKAERGGLS	-3.67143
663	K35W	NSRERMKRIEEGIKELGSQILKEHPVENTQLQNEWLYLYYLQNGRDMYVDQELDINRLSDYDVDHIVPQSFLKDDSIDNKVLTRSDKNRGKSDNVPSEEVVKKMKNYWRQLLNAKLITQRKFDNLTKAERGGLS	-6.60649
664	K35Y	NSRERMKRIEEGIKELGSQILKEHPVENTQLQNEYLYLYYLQNGRDMYVDQELDINRLSDYDVDHIVPQSFLKDDSIDNKVLTRSDKNRGKSDNVPSEEVVKKMKNYWRQLLNAKLITQRKFDNLTKAERGGLS	-4.81001
665	L36A	NSRERMKRIEEGIKELGSQILKEHPVENTQLQNEKAYLYYLQNGRDMYVDQELDINRLSDYDVDHIVPQSFLKDDSIDNKVLTRSDKNRGKSDNVPSEEVVKKMKNYWRQLLNAKLITQRKFDNLTKAERGGLS	-2.50877
666	L36C	NSRERMKRIEEGIKELGSQILKEHPVENTQLQNEKCYLYYLQNGRDMYVDQELDINRLSDYDVDHIVPQSFLKDDSIDNKVLTRSDKNRGKSDNVPSEEVVKKMKNYWRQLLNAKLITQRKFDNLTKAERGGLS	-7.44892
667	L36D	NSRERMKRIEEGIKELGSQILKEHPVENTQLQNEKDYLYYLQNGRDMYVDQELDINRLSDYDVDHIVPQSFLKDDSIDNKVLTRSDKNRGKSDNVPSEEVVKKMKNYWRQLLNAKLITQRKFDNLTKAERGGLS	-5.0577
668	L36E	NSRERMKRIEEGIKELGSQILKEHPVENTQLQNEKEYLYYLQNGRDMYVDQELDINRLSDYDVDHIVPQSFLKDDSIDNKVLTRSDKNRGKSDNVPSEEVVKKMKNYWRQLLNAKLITQRKFDNLTKAERGGLS	-4.20102
669	L36F	NSRERMKRIEEGIKELGSQILKEHPVENTQLQNEKFYLYYLQNGRDMYVDQELDINRLSDYDVDHIVPQSFLKDDSIDNKVLTRSDKNRGKSDNVPSEEVVKKMKNYWRQLLNAKLITQRKFDNLTKAERGGLS	-3.99441
670	L36G	NSRERMKRIEEGIKELGSQILKEHPVENTQLQNEKGYLYYLQNGRDMYVDQELDINRLSDYDVDHIVPQSFLKDDSIDNKVLTRSDKNRGKSDNVPSEEVVKKMKNYWRQLLNAKLITQRKFDNLTKAERGGLS	-5.04267
671	L36H	NSRERMKRIEEGIKELGSQILKEHPVENTQLQNEKHYLYYLQNGRDMYVDQELDINRLSDYDVDHIVPQSFLKDDSIDNKVLTRSDKNRGKSDNVPSEEVVKKMKNYWRQLLNAKLITQRKFDNLTKAERGGLS	-5.69604
672	L36I	NSRERMKRIEEGIKELGSQILKEHPVENTQLQNEKIYLYYLQNGRDMYVDQELDINRLSDYDVDHIVPQSFLKDDSIDNKVLTRSDKNRGKSDNVPSEEVVKKMKNYWRQLLNAKLITQRKFDNLTKAERGGLS	-2.02841
673	L36K	NSRERMKRIEEGIKELGSQILKEHPVENTQLQNEKKYLYYLQNGRDMYVDQELDINRLSDYDVDHIVPQSFLKDDSIDNKVLTRSDKNRGKSDNVPSEEVVKKMKNYWRQLLNAKLITQRKFDNLTKAERGGLS	-4.79011
674	L36M	NSRERMKRIEEGIKELGSQILKEHPVENTQLQNEKMYLYYLQNGRDMYVDQELDINRLSDYDVDHIVPQSFLKDDSIDNKVLTRSDKNRGKSDNVPSEEVVKKMKNYWRQLLNAKLITQRKFDNLTKAERGGLS	-2.5695
675	L36N	NSRERMKRIEEGIKELGSQILKEHPVENTQLQNEKNYLYYLQNGRDMYVDQELDINRLSDYDVDHIVPQSFLKDDSIDNKVLTRSDKNRGKSDNVPSEEVVKKMKNYWRQLLNAKLITQRKFDNLTKAERGGLS	-4.78857
676	L36P	NSRERMKRIEEGIKELGSQILKEHPVENTQLQNEKPYLYYLQNGRDMYVDQELDINRLSDYDVDHIVPQSFLKDDSIDNKVLTRSDKNRGKSDNVPSEEVVKKMKNYWRQLLNAKLITQRKFDNLTKAERGGLS	-5.79073
677	L36Q	NSRERMKRIEEGIKELGSQILKEHPVENTQLQNEKQYLYYLQNGRDMYVDQELDINRLSDYDVDHIVPQSFLKDDSIDNKVLTRSDKNRGKSDNVPSEEVVKKMKNYWRQLLNAKLITQRKFDNLTKAERGGLS	-3.93102
678	L36R	NSRERMKRIEEGIKELGSQILKEHPVENTQLQNEKRYLYYLQNGRDMYVDQELDINRLSDYDVDHIVPQSFLKDDSIDNKVLTRSDKNRGKSDNVPSEEVVKKMKNYWRQLLNAKLITQRKFDNLTKAERGGLS	-4.88595
679	L36S	NSRERMKRIEEGIKELGSQILKEHPVENTQLQNEKSYLYYLQNGRDMYVDQELDINRLSDYDVDHIVPQSFLKDDSIDNKVLTRSDKNRGKSDNVPSEEVVKKMKNYWRQLLNAKLITQRKFDNLTKAERGGLS	-4.43702
680	L36T	NSRERMKRIEEGIKELGSQILKEHPVENTQLQNEKTYLYYLQNGRDMYVDQELDINRLSDYDVDHIVPQSFLKDDSIDNKVLTRSDKNRGKSDNVPSEEVVKKMKNYWRQLLNAKLITQRKFDNLTKAERGGLS	-3.02821
681	L36V	NSRERMKRIEEGIKELGSQILKEHPVENTQLQNEKVYLYYLQNGRDMYVDQELDINRLSDYDVDHIVPQSFLKDDSIDNKVLTRSDKNRGKSDNVPSEEVVKKMKNYWRQLLNAKLITQRKFDNLTKAERGGLS	-1.64898
682	L36W	NSRERMKRIEEGIKELGSQILKEHPVENTQLQNEKWYLYYLQNGRDMYVDQELDINRLSDYDVDHIVPQSFLKDDSIDNKVLTRSDKNRGKSDNVPSEEVVKKMKNYWRQLLNAKLITQRKFDNLTKAERGGLS	-5.41228
683	L36Y	NSRERMKRIEEGIKELGSQILKEHPVENTQLQNEKYYLYYLQNGRDMYVDQELDINRLSDYDVDHIVPQSFLKDDSIDNKVLTRSDKNRGKSDNVPSEEVVKKMKNYWRQLLNAKLITQRKFDNLTKAERGGLS	-4.60826
684	Y37A	NSRERMKRIEEGIKELGSQILKEHPVENTQLQNEKLALYYLQNGRDMYVDQELDINRLSDYDVDHIVPQSFLKDDSIDNKVLTRSDKNRGKSDNVPSEEVVKKMKNYWRQLLNAKLITQRKFDNLTKAERGGLS	-4.53411
685	Y37C	NSRERMKRIEEGIKELGSQILKEHPVENTQLQNEKLCLYYLQNGRDMYVDQELDINRLSDYDVDHIVPQSFLKDDSIDNKVLTRSDKNRGKSDNVPSEEVVKKMKNYWRQLLNAKLITQRKFDNLTKAERGGLS	-6.1403
686	Y37D	NSRERMKRIEEGIKELGSQILKEHPVENTQLQNEKLDLYYLQNGRDMYVDQELDINRLSDYDVDHIVPQSFLKDDSIDNKVLTRSDKNRGKSDNVPSEEVVKKMKNYWRQLLNAKLITQRKFDNLTKAERGGLS	-9.49727
687	Y37E	NSRERMKRIEEGIKELGSQILKEHPVENTQLQNEKLELYYLQNGRDMYVDQELDINRLSDYDVDHIVPQSFLKDDSIDNKVLTRSDKNRGKSDNVPSEEVVKKMKNYWRQLLNAKLITQRKFDNLTKAERGGLS	-8.46461
688	Y37F	NSRERMKRIEEGIKELGSQILKEHPVENTQLQNEKLFLYYLQNGRDMYVDQELDINRLSDYDVDHIVPQSFLKDDSIDNKVLTRSDKNRGKSDNVPSEEVVKKMKNYWRQLLNAKLITQRKFDNLTKAERGGLS	0.633096
689	Y37G	NSRERMKRIEEGIKELGSQILKEHPVENTQLQNEKLGLYYLQNGRDMYVDQELDINRLSDYDVDHIVPQSFLKDDSIDNKVLTRSDKNRGKSDNVPSEEVVKKMKNYWRQLLNAKLITQRKFDNLTKAERGGLS	-6.96191
690	Y37H	NSRERMKRIEEGIKELGSQILKEHPVENTQLQNEKLHLYYLQNGRDMYVDQELDINRLSDYDVDHIVPQSFLKDDSIDNKVLTRSDKNRGKSDNVPSEEVVKKMKNYWRQLLNAKLITQRKFDNLTKAERGGLS	-5.60373
691	Y37I	NSRERMKRIEEGIKELGSQILKEHPVENTQLQNEKLILYYLQNGRDMYVDQELDINRLSDYDVDHIVPQSFLKDDSIDNKVLTRSDKNRGKSDNVPSEEVVKKMKNYWRQLLNAKLITQRKFDNLTKAERGGLS	-3.00531
692	Y37K	NSRERMKRIEEGIKELGSQILKEHPVENTQLQNEKLKLYYLQNGRDMYVDQELDINRLSDYDVDHIVPQSFLKDDSIDNKVLTRSDKNRGKSDNVPSEEVVKKMKNYWRQLLNAKLITQRKFDNLTKAERGGLS	-7.51121
693	Y37L	NSRERMKRIEEGIKELGSQILKEHPVENTQLQNEKLLLYYLQNGRDMYVDQELDINRLSDYDVDHIVPQSFLKDDSIDNKVLTRSDKNRGKSDNVPSEEVVKKMKNYWRQLLNAKLITQRKFDNLTKAERGGLS	-1.47807
694	Y37M	NSRERMKRIEEGIKELGSQILKEHPVENTQLQNEKLMLYYLQNGRDMYVDQELDINRLSDYDVDHIVPQSFLKDDSIDNKVLTRSDKNRGKSDNVPSEEVVKKMKNYWRQLLNAKLITQRKFDNLTKAERGGLS	-2.64828
695	Y37N	NSRERMKRIEEGIKELGSQILKEHPVENTQLQNEKLNLYYLQNGRDMYVDQELDINRLSDYDVDHIVPQSFLKDDSIDNKVLTRSDKNRGKSDNVPSEEVVKKMKNYWRQLLNAKLITQRKFDNLTKAERGGLS	-7.38998
696	Y37P	NSRERMKRIEEGIKELGSQILKEHPVENTQLQNEKLPLYYLQNGRDMYVDQELDINRLSDYDVDHIVPQSFLKDDSIDNKVLTRSDKNRGKSDNVPSEEVVKKMKNYWRQLLNAKLITQRKFDNLTKAERGGLS	-8.752
697	Y37Q	NSRERMKRIEEGIKELGSQILKEHPVENTQLQNEKLQLYYLQNGRDMYVDQELDINRLSDYDVDHIVPQSFLKDDSIDNKVLTRSDKNRGKSDNVPSEEVVKKMKNYWRQLLNAKLITQRKFDNLTKAERGGLS	-6.85375
698	Y37R	NSRERMKRIEEGIKELGSQILKEHPVENTQLQNEKLRLYYLQNGRDMYVDQELDINRLSDYDVDHIVPQSFLKDDSIDNKVLTRSDKNRGKSDNVPSEEVVKKMKNYWRQLLNAKLITQRKFDNLTKAERGGLS	-6.80602
699	Y37S	NSRERMKRIEEGIKELGSQILKEHPVENTQLQNEKLSLYYLQNGRDMYVDQELDINRLSDYDVDHIVPQSFLKDDSIDNKVLTRSDKNRGKSDNVPSEEVVKKMKNYWRQLLNAKLITQRKFDNLTKAERGGLS	-5.89801
700	Y37T	NSRERMKRIEEGIKELGSQILKEHPVENTQLQNEKLTLYYLQNGRDMYVDQELDINRLSDYDVDHIVPQSFLKDDSIDNKVLTRSDKNRGKSDNVPSEEVVKKMKNYWRQLLNAKLITQRKFDNLTKAERGGLS	-4.7272
701	Y37V	NSRERMKRIEEGIKELGSQILKEHPVENTQLQNEKLVLYYLQNGRDMYVDQELDINRLSDYDVDHIVPQSFLKDDSIDNKVLTRSDKNRGKSDNVPSEEVVKKMKNYWRQLLNAKLITQRKFDNLTKAERGGLS	-2.8504
702	Y37W	NSRERMKRIEEGIKELGSQILKEHPVENTQLQNEKLWLYYLQNGRDMYVDQELDINRLSDYDVDHIVPQSFLKDDSIDNKVLTRSDKNRGKSDNVPSEEVVKKMKNYWRQLLNAKLITQRKFDNLTKAERGGLS	-4.0534
703	L38A	NSRERMKRIEEGIKELGSQILKEHPVENTQLQNEKLYAYYLQNGRDMYVDQELDINRLSDYDVDHIVPQSFLKDDSIDNKVLTRSDKNRGKSDNVPSEEVVKKMKNYWRQLLNAKLITQRKFDNLTKAERGGLS	-7.34282
704	L38C	NSRERMKRIEEGIKELGSQILKEHPVENTQLQNEKLYCYYLQNGRDMYVDQELDINRLSDYDVDHIVPQSFLKDDSIDNKVLTRSDKNRGKSDNVPSEEVVKKMKNYWRQLLNAKLITQRKFDNLTKAERGGLS	-7.55573
705	L38D	NSRERMKRIEEGIKELGSQILKEHPVENTQLQNEKLYDYYLQNGRDMYVDQELDINRLSDYDVDHIVPQSFLKDDSIDNKVLTRSDKNRGKSDNVPSEEVVKKMKNYWRQLLNAKLITQRKFDNLTKAERGGLS	-10.2423
706	L38E	NSRERMKRIEEGIKELGSQILKEHPVENTQLQNEKLYEYYLQNGRDMYVDQELDINRLSDYDVDHIVPQSFLKDDSIDNKVLTRSDKNRGKSDNVPSEEVVKKMKNYWRQLLNAKLITQRKFDNLTKAERGGLS	-9.87978
707	L38F	NSRERMKRIEEGIKELGSQILKEHPVENTQLQNEKLYFYYLQNGRDMYVDQELDINRLSDYDVDHIVPQSFLKDDSIDNKVLTRSDKNRGKSDNVPSEEVVKKMKNYWRQLLNAKLITQRKFDNLTKAERGGLS	-2.65111
708	L38G	NSRERMKRIEEGIKELGSQILKEHPVENTQLQNEKLYGYYLQNGRDMYVDQELDINRLSDYDVDHIVPQSFLKDDSIDNKVLTRSDKNRGKSDNVPSEEVVKKMKNYWRQLLNAKLITQRKFDNLTKAERGGLS	-9.38868
709	L38H	NSRERMKRIEEGIKELGSQILKEHPVENTQLQNEKLYHYYLQNGRDMYVDQELDINRLSDYDVDHIVPQSFLKDDSIDNKVLTRSDKNRGKSDNVPSEEVVKKMKNYWRQLLNAKLITQRKFDNLTKAERGGLS	-7.1226
710	L38I	NSRERMKRIEEGIKELGSQILKEHPVENTQLQNEKLYIYYLQNGRDMYVDQELDINRLSDYDVDHIVPQSFLKDDSIDNKVLTRSDKNRGKSDNVPSEEVVKKMKNYWRQLLNAKLITQRKFDNLTKAERGGLS	-5.2368
711	L38K	NSRERMKRIEEGIKELGSQILKEHPVENTQLQNEKLYKYYLQNGRDMYVDQELDINRLSDYDVDHIVPQSFLKDDSIDNKVLTRSDKNRGKSDNVPSEEVVKKMKNYWRQLLNAKLITQRKFDNLTKAERGGLS	-8.87367
712	L38M	NSRERMKRIEEGIKELGSQILKEHPVENTQLQNEKLYMYYLQNGRDMYVDQELDINRLSDYDVDHIVPQSFLKDDSIDNKVLTRSDKNRGKSDNVPSEEVVKKMKNYWRQLLNAKLITQRKFDNLTKAERGGLS	-4.87403
713	L38N	NSRERMKRIEEGIKELGSQILKEHPVENTQLQNEKLYNYYLQNGRDMYVDQELDINRLSDYDVDHIVPQSFLKDDSIDNKVLTRSDKNRGKSDNVPSEEVVKKMKNYWRQLLNAKLITQRKFDNLTKAERGGLS	-8.28708
714	L38P	NSRERMKRIEEGIKELGSQILKEHPVENTQLQNEKLYPYYLQNGRDMYVDQELDINRLSDYDVDHIVPQSFLKDDSIDNKVLTRSDKNRGKSDNVPSEEVVKKMKNYWRQLLNAKLITQRKFDNLTKAERGGLS	-7.45117
715	L38Q	NSRERMKRIEEGIKELGSQILKEHPVENTQLQNEKLYQYYLQNGRDMYVDQELDINRLSDYDVDHIVPQSFLKDDSIDNKVLTRSDKNRGKSDNVPSEEVVKKMKNYWRQLLNAKLITQRKFDNLTKAERGGLS	-8.04063
716	L38R	NSRERMKRIEEGIKELGSQILKEHPVENTQLQNEKLYRYYLQNGRDMYVDQELDINRLSDYDVDHIVPQSFLKDDSIDNKVLTRSDKNRGKSDNVPSEEVVKKMKNYWRQLLNAKLITQRKFDNLTKAERGGLS	-7.44747
717	L38S	NSRERMKRIEEGIKELGSQILKEHPVENTQLQNEKLYSYYLQNGRDMYVDQELDINRLSDYDVDHIVPQSFLKDDSIDNKVLTRSDKNRGKSDNVPSEEVVKKMKNYWRQLLNAKLITQRKFDNLTKAERGGLS	-7.92407
718	L38T	NSRERMKRIEEGIKELGSQILKEHPVENTQLQNEKLYTYYLQNGRDMYVDQELDINRLSDYDVDHIVPQSFLKDDSIDNKVLTRSDKNRGKSDNVPSEEVVKKMKNYWRQLLNAKLITQRKFDNLTKAERGGLS	-7.81322
719	L38V	NSRERMKRIEEGIKELGSQILKEHPVENTQLQNEKLYVYYLQNGRDMYVDQELDINRLSDYDVDHIVPQSFLKDDSIDNKVLTRSDKNRGKSDNVPSEEVVKKMKNYWRQLLNAKLITQRKFDNLTKAERGGLS	-6.63511
720	L38W	NSRERMKRIEEGIKELGSQILKEHPVENTQLQNEKLYWYYLQNGRDMYVDQELDINRLSDYDVDHIVPQSFLKDDSIDNKVLTRSDKNRGKSDNVPSEEVVKKMKNYWRQLLNAKLITQRKFDNLTKAERGGLS	-6.44136
721	L38Y	NSRERMKRIEEGIKELGSQILKEHPVENTQLQNEKLYYYYLQNGRDMYVDQELDINRLSDYDVDHIVPQSFLKDDSIDNKVLTRSDKNRGKSDNVPSEEVVKKMKNYWRQLLNAKLITQRKFDNLTKAERGGLS	-3.1821
722	Y39A	NSRERMKRIEEGIKELGSQILKEHPVENTQLQNEKLYLAYLQNGRDMYVDQELDINRLSDYDVDHIVPQSFLKDDSIDNKVLTRSDKNRGKSDNVPSEEVVKKMKNYWRQLLNAKLITQRKFDNLTKAERGGLS	-8.35852
723	Y39C	NSRERMKRIEEGIKELGSQILKEHPVENTQLQNEKLYLCYLQNGRDMYVDQELDINRLSDYDVDHIVPQSFLKDDSIDNKVLTRSDKNRGKSDNVPSEEVVKKMKNYWRQLLNAKLITQRKFDNLTKAERGGLS	-6.44006
724	Y39D	NSRERMKRIEEGIKELGSQILKEHPVENTQLQNEKLYLDYLQNGRDMYVDQELDINRLSDYDVDHIVPQSFLKDDSIDNKVLTRSDKNRGKSDNVPSEEVVKKMKNYWRQLLNAKLITQRKFDNLTKAERGGLS	-8.56654
725	Y39E	NSRERMKRIEEGIKELGSQILKEHPVENTQLQNEKLYLEYLQNGRDMYVDQELDINRLSDYDVDHIVPQSFLKDDSIDNKVLTRSDKNRGKSDNVPSEEVVKKMKNYWRQLLNAKLITQRKFDNLTKAERGGLS	-9.76675
726	Y39F	NSRERMKRIEEGIKELGSQILKEHPVENTQLQNEKLYLFYLQNGRDMYVDQELDINRLSDYDVDHIVPQSFLKDDSIDNKVLTRSDKNRGKSDNVPSEEVVKKMKNYWRQLLNAKLITQRKFDNLTKAERGGLS	-3.78181
727	Y39G	NSRERMKRIEEGIKELGSQILKEHPVENTQLQNEKLYLGYLQNGRDMYVDQELDINRLSDYDVDHIVPQSFLKDDSIDNKVLTRSDKNRGKSDNVPSEEVVKKMKNYWRQLLNAKLITQRKFDNLTKAERGGLS	-9.56567
728	Y39H	NSRERMKRIEEGIKELGSQILKEHPVENTQLQNEKLYLHYLQNGRDMYVDQELDINRLSDYDVDHIVPQSFLKDDSIDNKVLTRSDKNRGKSDNVPSEEVVKKMKNYWRQLLNAKLITQRKFDNLTKAERGGLS	-5.16701
729	Y39I	NSRERMKRIEEGIKELGSQILKEHPVENTQLQNEKLYLIYLQNGRDMYVDQELDINRLSDYDVDHIVPQSFLKDDSIDNKVLTRSDKNRGKSDNVPSEEVVKKMKNYWRQLLNAKLITQRKFDNLTKAERGGLS	-7.93056
730	Y39K	NSRERMKRIEEGIKELGSQILKEHPVENTQLQNEKLYLKYLQNGRDMYVDQELDINRLSDYDVDHIVPQSFLKDDSIDNKVLTRSDKNRGKSDNVPSEEVVKKMKNYWRQLLNAKLITQRKFDNLTKAERGGLS	-8.53943
731	Y39L	NSRERMKRIEEGIKELGSQILKEHPVENTQLQNEKLYLLYLQNGRDMYVDQELDINRLSDYDVDHIVPQSFLKDDSIDNKVLTRSDKNRGKSDNVPSEEVVKKMKNYWRQLLNAKLITQRKFDNLTKAERGGLS	-6.24872
732	Y39M	NSRERMKRIEEGIKELGSQILKEHPVENTQLQNEKLYLMYLQNGRDMYVDQELDINRLSDYDVDHIVPQSFLKDDSIDNKVLTRSDKNRGKSDNVPSEEVVKKMKNYWRQLLNAKLITQRKFDNLTKAERGGLS	-8.55843
733	Y39N	NSRERMKRIEEGIKELGSQILKEHPVENTQLQNEKLYLNYLQNGRDMYVDQELDINRLSDYDVDHIVPQSFLKDDSIDNKVLTRSDKNRGKSDNVPSEEVVKKMKNYWRQLLNAKLITQRKFDNLTKAERGGLS	-7.0006
734	Y39P	NSRERMKRIEEGIKELGSQILKEHPVENTQLQNEKLYLPYLQNGRDMYVDQELDINRLSDYDVDHIVPQSFLKDDSIDNKVLTRSDKNRGKSDNVPSEEVVKKMKNYWRQLLNAKLITQRKFDNLTKAERGGLS	-9.69801
735	Y39Q	NSRERMKRIEEGIKELGSQILKEHPVENTQLQNEKLYLQYLQNGRDMYVDQELDINRLSDYDVDHIVPQSFLKDDSIDNKVLTRSDKNRGKSDNVPSEEVVKKMKNYWRQLLNAKLITQRKFDNLTKAERGGLS	-8.65843
736	Y39R	NSRERMKRIEEGIKELGSQILKEHPVENTQLQNEKLYLRYLQNGRDMYVDQELDINRLSDYDVDHIVPQSFLKDDSIDNKVLTRSDKNRGKSDNVPSEEVVKKMKNYWRQLLNAKLITQRKFDNLTKAERGGLS	-7.94286
737	Y39S	NSRERMKRIEEGIKELGSQILKEHPVENTQLQNEKLYLSYLQNGRDMYVDQELDINRLSDYDVDHIVPQSFLKDDSIDNKVLTRSDKNRGKSDNVPSEEVVKKMKNYWRQLLNAKLITQRKFDNLTKAERGGLS	-6.95891
738	Y39T	NSRERMKRIEEGIKELGSQILKEHPVENTQLQNEKLYLTYLQNGRDMYVDQELDINRLSDYDVDHIVPQSFLKDDSIDNKVLTRSDKNRGKSDNVPSEEVVKKMKNYWRQLLNAKLITQRKFDNLTKAERGGLS	-8.33748
739	Y39V	NSRERMKRIEEGIKELGSQILKEHPVENTQLQNEKLYLVYLQNGRDMYVDQELDINRLSDYDVDHIVPQSFLKDDSIDNKVLTRSDKNRGKSDNVPSEEVVKKMKNYWRQLLNAKLITQRKFDNLTKAERGGLS	-8.24916
740	Y39W	NSRERMKRIEEGIKELGSQILKEHPVENTQLQNEKLYLWYLQNGRDMYVDQELDINRLSDYDVDHIVPQSFLKDDSIDNKVLTRSDKNRGKSDNVPSEEVVKKMKNYWRQLLNAKLITQRKFDNLTKAERGGLS	-7.22383
741	Y40A	NSRERMKRIEEGIKELGSQILKEHPVENTQLQNEKLYLYALQNGRDMYVDQELDINRLSDYDVDHIVPQSFLKDDSIDNKVLTRSDKNRGKSDNVPSEEVVKKMKNYWRQLLNAKLITQRKFDNLTKAERGGLS	-5.08371
742	Y40C	NSRERMKRIEEGIKELGSQILKEHPVENTQLQNEKLYLYCLQNGRDMYVDQELDINRLSDYDVDHIVPQSFLKDDSIDNKVLTRSDKNRGKSDNVPSEEVVKKMKNYWRQLLNAKLITQRKFDNLTKAERGGLS	-4.14591
743	Y40D	NSRERMKRIEEGIKELGSQILKEHPVENTQLQNEKLYLYDLQNGRDMYVDQELDINRLSDYDVDHIVPQSFLKDDSIDNKVLTRSDKNRGKSDNVPSEEVVKKMKNYWRQLLNAKLITQRKFDNLTKAERGGLS	-9.5111
744	Y40E	NSRERMKRIEEGIKELGSQILKEHPVENTQLQNEKLYLYELQNGRDMYVDQELDINRLSDYDVDHIVPQSFLKDDSIDNKVLTRSDKNRGKSDNVPSEEVVKKMKNYWRQLLNAKLITQRKFDNLTKAERGGLS	-9.72577
745	Y40F	NSRERMKRIEEGIKELGSQILKEHPVENTQLQNEKLYLYFLQNGRDMYVDQELDINRLSDYDVDHIVPQSFLKDDSIDNKVLTRSDKNRGKSDNVPSEEVVKKMKNYWRQLLNAKLITQRKFDNLTKAERGGLS	2.54619
746	Y40G	NSRERMKRIEEGIKELGSQILKEHPVENTQLQNEKLYLYGLQNGRDMYVDQELDINRLSDYDVDHIVPQSFLKDDSIDNKVLTRSDKNRGKSDNVPSEEVVKKMKNYWRQLLNAKLITQRKFDNLTKAERGGLS	-7.01415
747	Y40H	NSRERMKRIEEGIKELGSQILKEHPVENTQLQNEKLYLYHLQNGRDMYVDQELDINRLSDYDVDHIVPQSFLKDDSIDNKVLTRSDKNRGKSDNVPSEEVVKKMKNYWRQLLNAKLITQRKFDNLTKAERGGLS	-5.49215
748	Y40I	NSRERMKRIEEGIKELGSQILKEHPVENTQLQNEKLYLYILQNGRDMYVDQELDINRLSDYDVDHIVPQSFLKDDSIDNKVLTRSDKNRGKSDNVPSEEVVKKMKNYWRQLLNAKLITQRKFDNLTKAERGGLS	-2.94809
749	Y40K	NSRERMKRIEEGIKELGSQILKEHPVENTQLQNEKLYLYKLQNGRDMYVDQELDINRLSDYDVDHIVPQSFLKDDSIDNKVLTRSDKNRGKSDNVPSEEVVKKMKNYWRQLLNAKLITQRKFDNLTKAERGGLS	-8.87388
750	Y40L	NSRERMKRIEEGIKELGSQILKEHPVENTQLQNEKLYLYLLQNGRDMYVDQELDINRLSDYDVDHIVPQSFLKDDSIDNKVLTRSDKNRGKSDNVPSEEVVKKMKNYWRQLLNAKLITQRKFDNLTKAERGGLS	-0.848882
751	Y40M	NSRERMKRIEEGIKELGSQILKEHPVENTQLQNEKLYLYMLQNGRDMYVDQELDINRLSDYDVDHIVPQSFLKDDSIDNKVLTRSDKNRGKSDNVPSEEVVKKMKNYWRQLLNAKLITQRKFDNLTKAERGGLS	-3.38293
752	Y40N	NSRERMKRIEEGIKELGSQILKEHPVENTQLQNEKLYLYNLQNGRDMYVDQELDINRLSDYDVDHIVPQSFLKDDSIDNKVLTRSDKNRGKSDNVPSEEVVKKMKNYWRQLLNAKLITQRKFDNLTKAERGGLS	-7.12646
753	Y40P	NSRERMKRIEEGIKELGSQILKEHPVENTQLQNEKLYLYPLQNGRDMYVDQELDINRLSDYDVDHIVPQSFLKDDSIDNKVLTRSDKNRGKSDNVPSEEVVKKMKNYWRQLLNAKLITQRKFDNLTKAERGGLS	-8.65213
754	Y40Q	NSRERMKRIEEGIKELGSQILKEHPVENTQLQNEKLYLYQLQNGRDMYVDQELDINRLSDYDVDHIVPQSFLKDDSIDNKVLTRSDKNRGKSDNVPSEEVVKKMKNYWRQLLNAKLITQRKFDNLTKAERGGLS	-8.16794
755	Y40R	NSRERMKRIEEGIKELGSQILKEHPVENTQLQNEKLYLYRLQNGRDMYVDQELDINRLSDYDVDHIVPQSFLKDDSIDNKVLTRSDKNRGKSDNVPSEEVVKKMKNYWRQLLNAKLITQRKFDNLTKAERGGLS	-8.19136
756	Y40S	NSRERMKRIEEGIKELGSQILKEHPVENTQLQNEKLYLYSLQNGRDMYVDQELDINRLSDYDVDHIVPQSFLKDDSIDNKVLTRSDKNRGKSDNVPSEEVVKKMKNYWRQLLNAKLITQRKFDNLTKAERGGLS	-5.54781
757	Y40T	NSRERMKRIEEGIKELGSQILKEHPVENTQLQNEKLYLYTLQNGRDMYVDQELDINRLSDYDVDHIVPQSFLKDDSIDNKVLTRSDKNRGKSDNVPSEEVVKKMKNYWRQLLNAKLITQRKFDNLTKAERGGLS	-6.11699
758	Y40V	NSRERMKRIEEGIKELGSQILKEHPVENTQLQNEKLYLYVLQNGRDMYVDQELDINRLSDYDVDHIVPQSFLKDDSIDNKVLTRSDKNRGKSDNVPSEEVVKKMKNYWRQLLNAKLITQRKFDNLTKAERGGLS	-3.68124
759	Y40W	NSRERMKRIEEGIKELGSQILKEHPVENTQLQNEKLYLYWLQNGRDMYVDQELDINRLSDYDVDHIVPQSFLKDDSIDNKVLTRSDKNRGKSDNVPSEEVVKKMKNYWRQLLNAKLITQRKFDNLTKAERGGLS	-4.40495
760	L41A	NSRERMKRIEEGIKELGSQILKEHPVENTQLQNEKLYLYYAQNGRDMYVDQELDINRLSDYDVDHIVPQSFLKDDSIDNKVLTRSDKNRGKSDNVPSEEVVKKMKNYWRQLLNAKLITQRKFDNLTKAERGGLS	-5.61528
761	L41C	NSRERMKRIEEGIKELGSQILKEHPVENTQLQNEKLYLYYCQNGRDMYVDQELDINRLSDYDVDHIVPQSFLKDDSIDNKVLTRSDKNRGKSDNVPSEEVVKKMKNYWRQLLNAKLITQRKFDNLTKAERGGLS	-6.78307
762	L41D	NSRERMKRIEEGIKELGSQILKEHPVENTQLQNEKLYLYYDQNGRDMYVDQELDINRLSDYDVDHIVPQSFLKDDSIDNKVLTRSDKNRGKSDNVPSEEVVKKMKNYWRQLLNAKLITQRKFDNLTKAERGGLS	-10.7726
763	L41E	NSRERMKRIEEGIKELGSQILKEHPVENTQLQNEKLYLYYEQNGRDMYVDQELDINRLSDYDVDHIVPQSFLKDDSIDNKVLTRSDKNRGKSDNVPSEEVVKKMKNYWRQLLNAKLITQRKFDNLTKAERGGLS	-8.85766
764	L41F	NSRERMKRIEEGIKELGSQILKEHPVENTQLQNEKLYLYYFQNGRDMYVDQELDINRLSDYDVDHIVPQSFLKDDSIDNKVLTRSDKNRGKSDNVPSEEVVKKMKNYWRQLLNAKLITQRKFDNLTKAERGGLS	-5.08813
765	L41G	NSRERMKRIEEGIKELGSQILKEHPVENTQLQNEKLYLYYGQNGRDMYVDQELDINRLSDYDVDHIVPQSFLKDDSIDNKVLTRSDKNRGKSDNVPSEEVVKKMKNYWRQLLNAKLITQRKFDNLTKAERGGLS	-8.35653
766	L41H	NSRERMKRIEEGIKELGSQILKEHPVENTQLQNEKLYLYYHQNGRDMYVDQELDINRLSDYDVDHIVPQSFLKDDSIDNKVLTRSDKNRGKSDNVPSEEVVKKMKNYWRQLLNAKLITQRKFDNLTKAERGGLS	-8.10935
767	L41I	NSRERMKRIEEGIKELGSQILKEHPVENTQLQNEKLYLYYIQNGRDMYVDQELDINRLSDYDVDHIVPQSFLKDDSIDNKVLTRSDKNRGKSDNVPSEEVVKKMKNYWRQLLNAKLITQRKFDNLTKAERGGLS	-1.78334
768	L41K	NSRERMKRIEEGIKELGSQILKEHPVENTQLQNEKLYLYYKQNGRDMYVDQELDINRLSDYDVDHIVPQSFLKDDSIDNKVLTRSDKNRGKSDNVPSEEVVKKMKNYWRQLLNAKLITQRKFDNLTKAERGGLS	-5.83872
769	L41M	NSRERMKRIEEGIKELGSQILKEHPVENTQLQNEKLYLYYMQNGRDMYVDQELDINRLSDYDVDHIVPQSFLKDDSIDNKVLTRSDKNRGKSDNVPSEEVVKKMKNYWRQLLNAKLITQRKFDNLTKAERGGLS	-1.98714
770	L41N	NSRERMKRIEEGIKELGSQILKEHPVENTQLQNEKLYLYYNQNGRDMYVDQELDINRLSDYDVDHIVPQSFLKDDSIDNKVLTRSDKNRGKSDNVPSEEVVKKMKNYWRQLLNAKLITQRKFDNLTKAERGGLS	-7.18773
771	L41P	NSRERMKRIEEGIKELGSQILKEHPVENTQLQNEKLYLYYPQNGRDMYVDQELDINRLSDYDVDHIVPQSFLKDDSIDNKVLTRSDKNRGKSDNVPSEEVVKKMKNYWRQLLNAKLITQRKFDNLTKAERGGLS	-9.18032
772	L41Q	NSRERMKRIEEGIKELGSQILKEHPVENTQLQNEKLYLYYQQNGRDMYVDQELDINRLSDYDVDHIVPQSFLKDDSIDNKVLTRSDKNRGKSDNVPSEEVVKKMKNYWRQLLNAKLITQRKFDNLTKAERGGLS	-4.99643
773	L41R	NSRERMKRIEEGIKELGSQILKEHPVENTQLQNEKLYLYYRQNGRDMYVDQELDINRLSDYDVDHIVPQSFLKDDSIDNKVLTRSDKNRGKSDNVPSEEVVKKMKNYWRQLLNAKLITQRKFDNLTKAERGGLS	-5.26467
774	L41S	NSRERMKRIEEGIKELGSQILKEHPVENTQLQNEKLYLYYSQNGRDMYVDQELDINRLSDYDVDHIVPQSFLKDDSIDNKVLTRSDKNRGKSDNVPSEEVVKKMKNYWRQLLNAKLITQRKFDNLTKAERGGLS	-4.65306
775	L41T	NSRERMKRIEEGIKELGSQILKEHPVENTQLQNEKLYLYYTQNGRDMYVDQELDINRLSDYDVDHIVPQSFLKDDSIDNKVLTRSDKNRGKSDNVPSEEVVKKMKNYWRQLLNAKLITQRKFDNLTKAERGGLS	-3.14574
776	L41V	NSRERMKRIEEGIKELGSQILKEHPVENTQLQNEKLYLYYVQNGRDMYVDQELDINRLSDYDVDHIVPQSFLKDDSIDNKVLTRSDKNRGKSDNVPSEEVVKKMKNYWRQLLNAKLITQRKFDNLTKAERGGLS	-3.58283
777	L41W	NSRERMKRIEEGIKELGSQILKEHPVENTQLQNEKLYLYYWQNGRDMYVDQELDINRLSDYDVDHIVPQSFLKDDSIDNKVLTRSDKNRGKSDNVPSEEVVKKMKNYWRQLLNAKLITQRKFDNLTKAERGGLS	-7.58824
778	L41Y	NSRERMKRIEEGIKELGSQILKEHPVENTQLQNEKLYLYYYQNGRDMYVDQELDINRLSDYDVDHIVPQSFLKDDSIDNKVLTRSDKNRGKSDNVPSEEVVKKMKNYWRQLLNAKLITQRKFDNLTKAERGGLS	-6.91519
779	Q42A	NSRERMKRIEEGIKELGSQILKEHPVENTQLQNEKLYLYYLANGRDMYVDQELDINRLSDYDVDHIVPQSFLKDDSIDNKVLTRSDKNRGKSDNVPSEEVVKKMKNYWRQLLNAKLITQRKFDNLTKAERGGLS	-9.61976
780	Q42C	NSRERMKRIEEGIKELGSQILKEHPVENTQLQNEKLYLYYLCNGRDMYVDQELDINRLSDYDVDHIVPQSFLKDDSIDNKVLTRSDKNRGKSDNVPSEEVVKKMKNYWRQLLNAKLITQRKFDNLTKAERGGLS	-11.0917
781	Q42D	NSRERMKRIEEGIKELGSQILKEHPVENTQLQNEKLYLYYLDNGRDMYVDQELDINRLSDYDVDHIVPQSFLKDDSIDNKVLTRSDKNRGKSDNVPSEEVVKKMKNYWRQLLNAKLITQRKFDNLTKAERGGLS	-11.1941
782	Q42E	NSRERMKRIEEGIKELGSQILKEHPVENTQLQNEKLYLYYLENGRDMYVDQELDINRLSDYDVDHIVPQSFLKDDSIDNKVLTRSDKNRGKSDNVPSEEVVKKMKNYWRQLLNAKLITQRKFDNLTKAERGGLS	-8.02512
783	Q42F	NSRERMKRIEEGIKELGSQILKEHPVENTQLQNEKLYLYYLFNGRDMYVDQELDINRLSDYDVDHIVPQSFLKDDSIDNKVLTRSDKNRGKSDNVPSEEVVKKMKNYWRQLLNAKLITQRKFDNLTKAERGGLS	-11.3041
784	Q42G	NSRERMKRIEEGIKELGSQILKEHPVENTQLQNEKLYLYYLGNGRDMYVDQELDINRLSDYDVDHIVPQSFLKDDSIDNKVLTRSDKNRGKSDNVPSEEVVKKMKNYWRQLLNAKLITQRKFDNLTKAERGGLS	-9.96773
785	Q42H	NSRERMKRIEEGIKELGSQILKEHPVENTQLQNEKLYLYYLHNGRDMYVDQELDINRLSDYDVDHIVPQSFLKDDSIDNKVLTRSDKNRGKSDNVPSEEVVKKMKNYWRQLLNAKLITQRKFDNLTKAERGGLS	-8.12873
786	Q42I	NSRERMKRIEEGIKELGSQILKEHPVENTQLQNEKLYLYYLINGRDMYVDQELDINRLSDYDVDHIVPQSFLKDDSIDNKVLTRSDKNRGKSDNVPSEEVVKKMKNYWRQLLNAKLITQRKFDNLTKAERGGLS	-10.9747
787	Q42K	NSRERMKRIEEGIKELGSQILKEHPVENTQLQNEKLYLYYLKNGRDMYVDQELDINRLSDYDVDHIVPQSFLKDDSIDNKVLTRSDKNRGKSDNVPSEEVVKKMKNYWRQLLNAKLITQRKFDNLTKAERGGLS	-8.55804
788	Q42L	NSRERMKRIEEGIKELGSQILKEHPVENTQLQNEKLYLYYLLNGRDMYVDQELDINRLSDYDVDHIVPQSFLKDDSIDNKVLTRSDKNRGKSDNVPSEEVVKKMKNYWRQLLNAKLITQRKFDNLTKAERGGLS	-9.05722
789	Q42M	NSRERMKRIEEGIKELGSQILKEHPVENTQLQNEKLYLYYLMNGRDMYVDQELDINRLSDYDVDHIVPQSFLKDDSIDNKVLTRSDKNRGKSDNVPSEEVVKKMKNYWRQLLNAKLITQRKFDNLTKAERGGLS	-9.36404
790	Q42N	NSRERMKRIEEGIKELGSQILKEHPVENTQLQNEKLYLYYLNNGRDMYVDQELDINRLSDYDVDHIVPQSFLKDDSIDNKVLTRSDKNRGKSDNVPSEEVVKKMKNYWRQLLNAKLITQRKFDNLTKAERGGLS	-8.81465
791	Q42P	NSRERMKRIEEGIKELGSQILKEHPVENTQLQNEKLYLYYLPNGRDMYVDQELDINRLSDYDVDHIVPQSFLKDDSIDNKVLTRSDKNRGKSDNVPSEEVVKKMKNYWRQLLNAKLITQRKFDNLTKAERGGLS	-9.33099
792	Q42R	NSRERMKRIEEGIKELGSQILKEHPVENTQLQNEKLYLYYLRNGRDMYVDQELDINRLSDYDVDHIVPQSFLKDDSIDNKVLTRSDKNRGKSDNVPSEEVVKKMKNYWRQLLNAKLITQRKFDNLTKAERGGLS	-7.64921
793	Q42S	NSRERMKRIEEGIKELGSQILKEHPVENTQLQNEKLYLYYLSNGRDMYVDQELDINRLSDYDVDHIVPQSFLKDDSIDNKVLTRSDKNRGKSDNVPSEEVVKKMKNYWRQLLNAKLITQRKFDNLTKAERGGLS	-8.73851
794	Q42T	NSRERMKRIEEGIKELGSQILKEHPVENTQLQNEKLYLYYLTNGRDMYVDQELDINRLSDYDVDHIVPQSFLKDDSIDNKVLTRSDKNRGKSDNVPSEEVVKKMKNYWRQLLNAKLITQRKFDNLTKAERGGLS	-9.76689
795	Q42V	NSRERMKRIEEGIKELGSQILKEHPVENTQLQNEKLYLYYLVNGRDMYVDQELDINRLSDYDVDHIVPQSFLKDDSIDNKVLTRSDKNRGKSDNVPSEEVVKKMKNYWRQLLNAKLITQRKFDNLTKAERGGLS	-10.9252
796	Q42W	NSRERMKRIEEGIKELGSQILKEHPVENTQLQNEKLYLYYLWNGRDMYVDQELDINRLSDYDVDHIVPQSFLKDDSIDNKVLTRSDKNRGKSDNVPSEEVVKKMKNYWRQLLNAKLITQRKFDNLTKAERGGLS	-11.4471
797	Q42Y	NSRERMKRIEEGIKELGSQILKEHPVENTQLQNEKLYLYYLYNGRDMYVDQELDINRLSDYDVDHIVPQSFLKDDSIDNKVLTRSDKNRGKSDNVPSEEVVKKMKNYWRQLLNAKLITQRKFDNLTKAERGGLS	-9.9828
798	N43A	NSRERMKRIEEGIKELGSQILKEHPVENTQLQNEKLYLYYLQAGRDMYVDQELDINRLSDYDVDHIVPQSFLKDDSIDNKVLTRSDKNRGKSDNVPSEEVVKKMKNYWRQLLNAKLITQRKFDNLTKAERGGLS	-2.99231
799	N43C	NSRERMKRIEEGIKELGSQILKEHPVENTQLQNEKLYLYYLQCGRDMYVDQELDINRLSDYDVDHIVPQSFLKDDSIDNKVLTRSDKNRGKSDNVPSEEVVKKMKNYWRQLLNAKLITQRKFDNLTKAERGGLS	-4.75964
800	N43D	NSRERMKRIEEGIKELGSQILKEHPVENTQLQNEKLYLYYLQDGRDMYVDQELDINRLSDYDVDHIVPQSFLKDDSIDNKVLTRSDKNRGKSDNVPSEEVVKKMKNYWRQLLNAKLITQRKFDNLTKAERGGLS	-4.31384
801	N43E	NSRERMKRIEEGIKELGSQILKEHPVENTQLQNEKLYLYYLQEGRDMYVDQELDINRLSDYDVDHIVPQSFLKDDSIDNKVLTRSDKNRGKSDNVPSEEVVKKMKNYWRQLLNAKLITQRKFDNLTKAERGGLS	-4.29323
802	N43F	NSRERMKRIEEGIKELGSQILKEHPVENTQLQNEKLYLYYLQFGRDMYVDQELDINRLSDYDVDHIVPQSFLKDDSIDNKVLTRSDKNRGKSDNVPSEEVVKKMKNYWRQLLNAKLITQRKFDNLTKAERGGLS	-3.10397
803	N43G	NSRERMKRIEEGIKELGSQILKEHPVENTQLQNEKLYLYYLQGGRDMYVDQELDINRLSDYDVDHIVPQSFLKDDSIDNKVLTRSDKNRGKSDNVPSEEVVKKMKNYWRQLLNAKLITQRKFDNLTKAERGGLS	-2.04197
804	N43H	NSRERMKRIEEGIKELGSQILKEHPVENTQLQNEKLYLYYLQHGRDMYVDQELDINRLSDYDVDHIVPQSFLKDDSIDNKVLTRSDKNRGKSDNVPSEEVVKKMKNYWRQLLNAKLITQRKFDNLTKAERGGLS	-2.49218
805	N43I	NSRERMKRIEEGIKELGSQILKEHPVENTQLQNEKLYLYYLQIGRDMYVDQELDINRLSDYDVDHIVPQSFLKDDSIDNKVLTRSDKNRGKSDNVPSEEVVKKMKNYWRQLLNAKLITQRKFDNLTKAERGGLS	-4.95307
806	N43K	NSRERMKRIEEGIKELGSQILKEHPVENTQLQNEKLYLYYLQKGRDMYVDQELDINRLSDYDVDHIVPQSFLKDDSIDNKVLTRSDKNRGKSDNVPSEEVVKKMKNYWRQLLNAKLITQRKFDNLTKAERGGLS	-0.953881
807	N43L	NSRERMKRIEEGIKELGSQILKEHPVENTQLQNEKLYLYYLQLGRDMYVDQELDINRLSDYDVDHIVPQSFLKDDSIDNKVLTRSDKNRGKSDNVPSEEVVKKMKNYWRQLLNAKLITQRKFDNLTKAERGGLS	-0.376153
808	N43M	NSRERMKRIEEGIKELGSQILKEHPVENTQLQNEKLYLYYLQMGRDMYVDQELDINRLSDYDVDHIVPQSFLKDDSIDNKVLTRSDKNRGKSDNVPSEEVVKKMKNYWRQLLNAKLITQRKFDNLTKAERGGLS	-1.51792
809	N43P	NSRERMKRIEEGIKELGSQILKEHPVENTQLQNEKLYLYYLQPGRDMYVDQELDINRLSDYDVDHIVPQSFLKDDSIDNKVLTRSDKNRGKSDNVPSEEVVKKMKNYWRQLLNAKLITQRKFDNLTKAERGGLS	-7.80763
810	N43Q	NSRERMKRIEEGIKELGSQILKEHPVENTQLQNEKLYLYYLQQGRDMYVDQELDINRLSDYDVDHIVPQSFLKDDSIDNKVLTRSDKNRGKSDNVPSEEVVKKMKNYWRQLLNAKLITQRKFDNLTKAERGGLS	-1.50987
811	N43R	NSRERMKRIEEGIKELGSQILKEHPVENTQLQNEKLYLYYLQRGRDMYVDQELDINRLSDYDVDHIVPQSFLKDDSIDNKVLTRSDKNRGKSDNVPSEEVVKKMKNYWRQLLNAKLITQRKFDNLTKAERGGLS	-1.54434
812	N43S	NSRERMKRIEEGIKELGSQILKEHPVENTQLQNEKLYLYYLQSGRDMYVDQELDINRLSDYDVDHIVPQSFLKDDSIDNKVLTRSDKNRGKSDNVPSEEVVKKMKNYWRQLLNAKLITQRKFDNLTKAERGGLS	-2.92035
813	N43T	NSRERMKRIEEGIKELGSQILKEHPVENTQLQNEKLYLYYLQTGRDMYVDQELDINRLSDYDVDHIVPQSFLKDDSIDNKVLTRSDKNRGKSDNVPSEEVVKKMKNYWRQLLNAKLITQRKFDNLTKAERGGLS	-5.02279
814	N43V	NSRERMKRIEEGIKELGSQILKEHPVENTQLQNEKLYLYYLQVGRDMYVDQELDINRLSDYDVDHIVPQSFLKDDSIDNKVLTRSDKNRGKSDNVPSEEVVKKMKNYWRQLLNAKLITQRKFDNLTKAERGGLS	-5.21567
815	N43W	NSRERMKRIEEGIKELGSQILKEHPVENTQLQNEKLYLYYLQWGRDMYVDQELDINRLSDYDVDHIVPQSFLKDDSIDNKVLTRSDKNRGKSDNVPSEEVVKKMKNYWRQLLNAKLITQRKFDNLTKAERGGLS	-5.96059
816	N43Y	NSRERMKRIEEGIKELGSQILKEHPVENTQLQNEKLYLYYLQYGRDMYVDQELDINRLSDYDVDHIVPQSFLKDDSIDNKVLTRSDKNRGKSDNVPSEEVVKKMKNYWRQLLNAKLITQRKFDNLTKAERGGLS	-3.69804
817	G44A	NSRERMKRIEEGIKELGSQILKEHPVENTQLQNEKLYLYYLQNARDMYVDQELDINRLSDYDVDHIVPQSFLKDDSIDNKVLTRSDKNRGKSDNVPSEEVVKKMKNYWRQLLNAKLITQRKFDNLTKAERGGLS	-5.78361
818	G44C	NSRERMKRIEEGIKELGSQILKEHPVENTQLQNEKLYLYYLQNCRDMYVDQELDINRLSDYDVDHIVPQSFLKDDSIDNKVLTRSDKNRGKSDNVPSEEVVKKMKNYWRQLLNAKLITQRKFDNLTKAERGGLS	-7.2724
819	G44D	NSRERMKRIEEGIKELGSQILKEHPVENTQLQNEKLYLYYLQNDRDMYVDQELDINRLSDYDVDHIVPQSFLKDDSIDNKVLTRSDKNRGKSDNVPSEEVVKKMKNYWRQLLNAKLITQRKFDNLTKAERGGLS	-7.71142
820	G44E	NSRERMKRIEEGIKELGSQILKEHPVENTQLQNEKLYLYYLQNERDMYVDQELDINRLSDYDVDHIVPQSFLKDDSIDNKVLTRSDKNRGKSDNVPSEEVVKKMKNYWRQLLNAKLITQRKFDNLTKAERGGLS	-7.72676
821	G44F	NSRERMKRIEEGIKELGSQILKEHPVENTQLQNEKLYLYYLQNFRDMYVDQELDINRLSDYDVDHIVPQSFLKDDSIDNKVLTRSDKNRGKSDNVPSEEVVKKMKNYWRQLLNAKLITQRKFDNLTKAERGGLS	-8.76683
822	G44H	NSRERMKRIEEGIKELGSQILKEHPVENTQLQNEKLYLYYLQNHRDMYVDQELDINRLSDYDVDHIVPQSFLKDDSIDNKVLTRSDKNRGKSDNVPSEEVVKKMKNYWRQLLNAKLITQRKFDNLTKAERGGLS	-7.45532
823	G44I	NSRERMKRIEEGIKELGSQILKEHPVENTQLQNEKLYLYYLQNIRDMYVDQELDINRLSDYDVDHIVPQSFLKDDSIDNKVLTRSDKNRGKSDNVPSEEVVKKMKNYWRQLLNAKLITQRKFDNLTKAERGGLS	-10.3548
824	G44K	NSRERMKRIEEGIKELGSQILKEHPVENTQLQNEKLYLYYLQNKRDMYVDQELDINRLSDYDVDHIVPQSFLKDDSIDNKVLTRSDKNRGKSDNVPSEEVVKKMKNYWRQLLNAKLITQRKFDNLTKAERGGLS	-6.71849
825	G44L	NSRERMKRIEEGIKELGSQILKEHPVENTQLQNEKLYLYYLQNLRDMYVDQELDINRLSDYDVDHIVPQSFLKDDSIDNKVLTRSDKNRGKSDNVPSEEVVKKMKNYWRQLLNAKLITQRKFDNLTKAERGGLS	-9.42226
826	G44M	NSRERMKRIEEGIKELGSQILKEHPVENTQLQNEKLYLYYLQNMRDMYVDQELDINRLSDYDVDHIVPQSFLKDDSIDNKVLTRSDKNRGKSDNVPSEEVVKKMKNYWRQLLNAKLITQRKFDNLTKAERGGLS	-9.74482
827	G44N	NSRERMKRIEEGIKELGSQILKEHPVENTQLQNEKLYLYYLQNNRDMYVDQELDINRLSDYDVDHIVPQSFLKDDSIDNKVLTRSDKNRGKSDNVPSEEVVKKMKNYWRQLLNAKLITQRKFDNLTKAERGGLS	-6.71028
828	G44P	NSRERMKRIEEGIKELGSQILKEHPVENTQLQNEKLYLYYLQNPRDMYVDQELDINRLSDYDVDHIVPQSFLKDDSIDNKVLTRSDKNRGKSDNVPSEEVVKKMKNYWRQLLNAKLITQRKFDNLTKAERGGLS	-10.1696
829	G44Q	NSRERMKRIEEGIKELGSQILKEHPVENTQLQNEKLYLYYLQNQRDMYVDQELDINRLSDYDVDHIVPQSFLKDDSIDNKVLTRSDKNRGKSDNVPSEEVVKKMKNYWRQLLNAKLITQRKFDNLTKAERGGLS	-8.06095
830	G44R	NSRERMKRIEEGIKELGSQILKEHPVENTQLQNEKLYLYYLQNRRDMYVDQELDINRLSDYDVDHIVPQSFLKDDSIDNKVLTRSDKNRGKSDNVPSEEVVKKMKNYWRQLLNAKLITQRKFDNLTKAERGGLS	-5.91972
831	G44S	NSRERMKRIEEGIKELGSQILKEHPVENTQLQNEKLYLYYLQNSRDMYVDQELDINRLSDYDVDHIVPQSFLKDDSIDNKVLTRSDKNRGKSDNVPSEEVVKKMKNYWRQLLNAKLITQRKFDNLTKAERGGLS	-6.1623
832	G44T	NSRERMKRIEEGIKELGSQILKEHPVENTQLQNEKLYLYYLQNTRDMYVDQELDINRLSDYDVDHIVPQSFLKDDSIDNKVLTRSDKNRGKSDNVPSEEVVKKMKNYWRQLLNAKLITQRKFDNLTKAERGGLS	-9.2218
833	G44V	NSRERMKRIEEGIKELGSQILKEHPVENTQLQNEKLYLYYLQNVRDMYVDQELDINRLSDYDVDHIVPQSFLKDDSIDNKVLTRSDKNRGKSDNVPSEEVVKKMKNYWRQLLNAKLITQRKFDNLTKAERGGLS	-8.63426
834	G44W	NSRERMKRIEEGIKELGSQILKEHPVENTQLQNEKLYLYYLQNWRDMYVDQELDINRLSDYDVDHIVPQSFLKDDSIDNKVLTRSDKNRGKSDNVPSEEVVKKMKNYWRQLLNAKLITQRKFDNLTKAERGGLS	-9.02069
835	G44Y	NSRERMKRIEEGIKELGSQILKEHPVENTQLQNEKLYLYYLQNYRDMYVDQELDINRLSDYDVDHIVPQSFLKDDSIDNKVLTRSDKNRGKSDNVPSEEVVKKMKNYWRQLLNAKLITQRKFDNLTKAERGGLS	-8.24318
836	R45A	NSRERMKRIEEGIKELGSQILKEHPVENTQLQNEKLYLYYLQNGADMYVDQELDINRLSDYDVDHIVPQSFLKDDSIDNKVLTRSDKNRGKSDNVPSEEVVKKMKNYWRQLLNAKLITQRKFDNLTKAERGGLS	-6.38382
837	R45C	NSRERMKRIEEGIKELGSQILKEHPVENTQLQNEKLYLYYLQNGCDMYVDQELDINRLSDYDVDHIVPQSFLKDDSIDNKVLTRSDKNRGKSDNVPSEEVVKKMKNYWRQLLNAKLITQRKFDNLTKAERGGLS	-5.75919
838	R45D	NSRERMKRIEEGIKELGSQILKEHPVENTQLQNEKLYLYYLQNGDDMYVDQELDINRLSDYDVDHIVPQSFLKDDSIDNKVLTRSDKNRGKSDNVPSEEVVKKMKNYWRQLLNAKLITQRKFDNLTKAERGGLS	-8.45815
839	R45E	NSRERMKRIEEGIKELGSQILKEHPVENTQLQNEKLYLYYLQNGEDMYVDQELDINRLSDYDVDHIVPQSFLKDDSIDNKVLTRSDKNRGKSDNVPSEEVVKKMKNYWRQLLNAKLITQRKFDNLTKAERGGLS	-6.28107
840	R45F	NSRERMKRIEEGIKELGSQILKEHPVENTQLQNEKLYLYYLQNGFDMYVDQELDINRLSDYDVDHIVPQSFLKDDSIDNKVLTRSDKNRGKSDNVPSEEVVKKMKNYWRQLLNAKLITQRKFDNLTKAERGGLS	-4.89077
841	R45G	NSRERMKRIEEGIKELGSQILKEHPVENTQLQNEKLYLYYLQNGGDMYVDQELDINRLSDYDVDHIVPQSFLKDDSIDNKVLTRSDKNRGKSDNVPSEEVVKKMKNYWRQLLNAKLITQRKFDNLTKAERGGLS	-7.5245
842	R45H	NSRERMKRIEEGIKELGSQILKEHPVENTQLQNEKLYLYYLQNGHDMYVDQELDINRLSDYDVDHIVPQSFLKDDSIDNKVLTRSDKNRGKSDNVPSEEVVKKMKNYWRQLLNAKLITQRKFDNLTKAERGGLS	-3.04093
843	R45I	NSRERMKRIEEGIKELGSQILKEHPVENTQLQNEKLYLYYLQNGIDMYVDQELDINRLSDYDVDHIVPQSFLKDDSIDNKVLTRSDKNRGKSDNVPSEEVVKKMKNYWRQLLNAKLITQRKFDNLTKAERGGLS	-3.5711
844	R45K	NSRERMKRIEEGIKELGSQILKEHPVENTQLQNEKLYLYYLQNGKDMYVDQELDINRLSDYDVDHIVPQSFLKDDSIDNKVLTRSDKNRGKSDNVPSEEVVKKMKNYWRQLLNAKLITQRKFDNLTKAERGGLS	0.972745
845	R45L	NSRERMKRIEEGIKELGSQILKEHPVENTQLQNEKLYLYYLQNGLDMYVDQELDINRLSDYDVDHIVPQSFLKDDSIDNKVLTRSDKNRGKSDNVPSEEVVKKMKNYWRQLLNAKLITQRKFDNLTKAERGGLS	-4.34374
846	R45M	NSRERMKRIEEGIKELGSQILKEHPVENTQLQNEKLYLYYLQNGMDMYVDQELDINRLSDYDVDHIVPQSFLKDDSIDNKVLTRSDKNRGKSDNVPSEEVVKKMKNYWRQLLNAKLITQRKFDNLTKAERGGLS	-4.59532
847	R45N	NSRERMKRIEEGIKELGSQILKEHPVENTQLQNEKLYLYYLQNGNDMYVDQELDINRLSDYDVDHIVPQSFLKDDSIDNKVLTRSDKNRGKSDNVPSEEVVKKMKNYWRQLLNAKLITQRKFDNLTKAERGGLS	-4.62922
848	R45P	NSRERMKRIEEGIKELGSQILKEHPVENTQLQNEKLYLYYLQNGPDMYVDQELDINRLSDYDVDHIVPQSFLKDDSIDNKVLTRSDKNRGKSDNVPSEEVVKKMKNYWRQLLNAKLITQRKFDNLTKAERGGLS	-8.9402
849	R45Q	NSRERMKRIEEGIKELGSQILKEHPVENTQLQNEKLYLYYLQNGQDMYVDQELDINRLSDYDVDHIVPQSFLKDDSIDNKVLTRSDKNRGKSDNVPSEEVVKKMKNYWRQLLNAKLITQRKFDNLTKAERGGLS	-3.70553
850	R45S	NSRERMKRIEEGIKELGSQILKEHPVENTQLQNEKLYLYYLQNGSDMYVDQELDINRLSDYDVDHIVPQSFLKDDSIDNKVLTRSDKNRGKSDNVPSEEVVKKMKNYWRQLLNAKLITQRKFDNLTKAERGGLS	-5.57703
851	R45T	NSRERMKRIEEGIKELGSQILKEHPVENTQLQNEKLYLYYLQNGTDMYVDQELDINRLSDYDVDHIVPQSFLKDDSIDNKVLTRSDKNRGKSDNVPSEEVVKKMKNYWRQLLNAKLITQRKFDNLTKAERGGLS	-4.43111
852	R45V	NSRERMKRIEEGIKELGSQILKEHPVENTQLQNEKLYLYYLQNGVDMYVDQELDINRLSDYDVDHIVPQSFLKDDSIDNKVLTRSDKNRGKSDNVPSEEVVKKMKNYWRQLLNAKLITQRKFDNLTKAERGGLS	-4.08615
853	R45W	NSRERMKRIEEGIKELGSQILKEHPVENTQLQNEKLYLYYLQNGWDMYVDQELDINRLSDYDVDHIVPQSFLKDDSIDNKVLTRSDKNRGKSDNVPSEEVVKKMKNYWRQLLNAKLITQRKFDNLTKAERGGLS	-6.81631
854	R45Y	NSRERMKRIEEGIKELGSQILKEHPVENTQLQNEKLYLYYLQNGYDMYVDQELDINRLSDYDVDHIVPQSFLKDDSIDNKVLTRSDKNRGKSDNVPSEEVVKKMKNYWRQLLNAKLITQRKFDNLTKAERGGLS	-4.5316
855	D46A	NSRERMKRIEEGIKELGSQILKEHPVENTQLQNEKLYLYYLQNGRAMYVDQELDINRLSDYDVDHIVPQSFLKDDSIDNKVLTRSDKNRGKSDNVPSEEVVKKMKNYWRQLLNAKLITQRKFDNLTKAERGGLS	-8.18721
856	D46C	NSRERMKRIEEGIKELGSQILKEHPVENTQLQNEKLYLYYLQNGRCMYVDQELDINRLSDYDVDHIVPQSFLKDDSIDNKVLTRSDKNRGKSDNVPSEEVVKKMKNYWRQLLNAKLITQRKFDNLTKAERGGLS	-3.61574
857	D46E	NSRERMKRIEEGIKELGSQILKEHPVENTQLQNEKLYLYYLQNGREMYVDQELDINRLSDYDVDHIVPQSFLKDDSIDNKVLTRSDKNRGKSDNVPSEEVVKKMKNYWRQLLNAKLITQRKFDNLTKAERGGLS	-6.06037
858	D46F	NSRERMKRIEEGIKELGSQILKEHPVENTQLQNEKLYLYYLQNGRFMYVDQELDINRLSDYDVDHIVPQSFLKDDSIDNKVLTRSDKNRGKSDNVPSEEVVKKMKNYWRQLLNAKLITQRKFDNLTKAERGGLS	-10.2337
859	D46G	NSRERMKRIEEGIKELGSQILKEHPVENTQLQNEKLYLYYLQNGRGMYVDQELDINRLSDYDVDHIVPQSFLKDDSIDNKVLTRSDKNRGKSDNVPSEEVVKKMKNYWRQLLNAKLITQRKFDNLTKAERGGLS	-7.45944
860	D46H	NSRERMKRIEEGIKELGSQILKEHPVENTQLQNEKLYLYYLQNGRHMYVDQELDINRLSDYDVDHIVPQSFLKDDSIDNKVLTRSDKNRGKSDNVPSEEVVKKMKNYWRQLLNAKLITQRKFDNLTKAERGGLS	-8.78585
861	D46I	NSRERMKRIEEGIKELGSQILKEHPVENTQLQNEKLYLYYLQNGRIMYVDQELDINRLSDYDVDHIVPQSFLKDDSIDNKVLTRSDKNRGKSDNVPSEEVVKKMKNYWRQLLNAKLITQRKFDNLTKAERGGLS	-10.3598
862	D46K	NSRERMKRIEEGIKELGSQILKEHPVENTQLQNEKLYLYYLQNGRKMYVDQELDINRLSDYDVDHIVPQSFLKDDSIDNKVLTRSDKNRGKSDNVPSEEVVKKMKNYWRQLLNAKLITQRKFDNLTKAERGGLS	-9.98748
863	D46L	NSRERMKRIEEGIKELGSQILKEHPVENTQLQNEKLYLYYLQNGRLMYVDQELDINRLSDYDVDHIVPQSFLKDDSIDNKVLTRSDKNRGKSDNVPSEEVVKKMKNYWRQLLNAKLITQRKFDNLTKAERGGLS	-10.5791
864	D46M	NSRERMKRIEEGIKELGSQILKEHPVENTQLQNEKLYLYYLQNGRMMYVDQELDINRLSDYDVDHIVPQSFLKDDSIDNKVLTRSDKNRGKSDNVPSEEVVKKMKNYWRQLLNAKLITQRKFDNLTKAERGGLS	-11.4632
865	D46N	NSRERMKRIEEGIKELGSQILKEHPVENTQLQNEKLYLYYLQNGRNMYVDQELDINRLSDYDVDHIVPQSFLKDDSIDNKVLTRSDKNRGKSDNVPSEEVVKKMKNYWRQLLNAKLITQRKFDNLTKAERGGLS	-6.34351
866	D46P	NSRERMKRIEEGIKELGSQILKEHPVENTQLQNEKLYLYYLQNGRPMYVDQELDINRLSDYDVDHIVPQSFLKDDSIDNKVLTRSDKNRGKSDNVPSEEVVKKMKNYWRQLLNAKLITQRKFDNLTKAERGGLS	-9.89403
867	D46Q	NSRERMKRIEEGIKELGSQILKEHPVENTQLQNEKLYLYYLQNGRQMYVDQELDINRLSDYDVDHIVPQSFLKDDSIDNKVLTRSDKNRGKSDNVPSEEVVKKMKNYWRQLLNAKLITQRKFDNLTKAERGGLS	-10.5983
868	D46R	NSRERMKRIEEGIKELGSQILKEHPVENTQLQNEKLYLYYLQNGRRMYVDQELDINRLSDYDVDHIVPQSFLKDDSIDNKVLTRSDKNRGKSDNVPSEEVVKKMKNYWRQLLNAKLITQRKFDNLTKAERGGLS	-10.6803
869	D46S	NSRERMKRIEEGIKELGSQILKEHPVENTQLQNEKLYLYYLQNGRSMYVDQELDINRLSDYDVDHIVPQSFLKDDSIDNKVLTRSDKNRGKSDNVPSEEVVKKMKNYWRQLLNAKLITQRKFDNLTKAERGGLS	-5.8007
870	D46T	NSRERMKRIEEGIKELGSQILKEHPVENTQLQNEKLYLYYLQNGRTMYVDQELDINRLSDYDVDHIVPQSFLKDDSIDNKVLTRSDKNRGKSDNVPSEEVVKKMKNYWRQLLNAKLITQRKFDNLTKAERGGLS	-8.68139
871	D46V	NSRERMKRIEEGIKELGSQILKEHPVENTQLQNEKLYLYYLQNGRVMYVDQELDINRLSDYDVDHIVPQSFLKDDSIDNKVLTRSDKNRGKSDNVPSEEVVKKMKNYWRQLLNAKLITQRKFDNLTKAERGGLS	-9.22523
872	D46W	NSRERMKRIEEGIKELGSQILKEHPVENTQLQNEKLYLYYLQNGRWMYVDQELDINRLSDYDVDHIVPQSFLKDDSIDNKVLTRSDKNRGKSDNVPSEEVVKKMKNYWRQLLNAKLITQRKFDNLTKAERGGLS	-11.4767
873	D46Y	NSRERMKRIEEGIKELGSQILKEHPVENTQLQNEKLYLYYLQNGRYMYVDQELDINRLSDYDVDHIVPQSFLKDDSIDNKVLTRSDKNRGKSDNVPSEEVVKKMKNYWRQLLNAKLITQRKFDNLTKAERGGLS	-8.47466
874	M47A	NSRERMKRIEEGIKELGSQILKEHPVENTQLQNEKLYLYYLQNGRDAYVDQELDINRLSDYDVDHIVPQSFLKDDSIDNKVLTRSDKNRGKSDNVPSEEVVKKMKNYWRQLLNAKLITQRKFDNLTKAERGGLS	-4.59457
875	M47C	NSRERMKRIEEGIKELGSQILKEHPVENTQLQNEKLYLYYLQNGRDCYVDQELDINRLSDYDVDHIVPQSFLKDDSIDNKVLTRSDKNRGKSDNVPSEEVVKKMKNYWRQLLNAKLITQRKFDNLTKAERGGLS	-7.57328
876	M47D	NSRERMKRIEEGIKELGSQILKEHPVENTQLQNEKLYLYYLQNGRDDYVDQELDINRLSDYDVDHIVPQSFLKDDSIDNKVLTRSDKNRGKSDNVPSEEVVKKMKNYWRQLLNAKLITQRKFDNLTKAERGGLS	-10.9359
877	M47E	NSRERMKRIEEGIKELGSQILKEHPVENTQLQNEKLYLYYLQNGRDEYVDQELDINRLSDYDVDHIVPQSFLKDDSIDNKVLTRSDKNRGKSDNVPSEEVVKKMKNYWRQLLNAKLITQRKFDNLTKAERGGLS	-9.33109
878	M47F	NSRERMKRIEEGIKELGSQILKEHPVENTQLQNEKLYLYYLQNGRDFYVDQELDINRLSDYDVDHIVPQSFLKDDSIDNKVLTRSDKNRGKSDNVPSEEVVKKMKNYWRQLLNAKLITQRKFDNLTKAERGGLS	-4.80111
879	M47G	NSRERMKRIEEGIKELGSQILKEHPVENTQLQNEKLYLYYLQNGRDGYVDQELDINRLSDYDVDHIVPQSFLKDDSIDNKVLTRSDKNRGKSDNVPSEEVVKKMKNYWRQLLNAKLITQRKFDNLTKAERGGLS	-8.47451
880	M47H	NSRERMKRIEEGIKELGSQILKEHPVENTQLQNEKLYLYYLQNGRDHYVDQELDINRLSDYDVDHIVPQSFLKDDSIDNKVLTRSDKNRGKSDNVPSEEVVKKMKNYWRQLLNAKLITQRKFDNLTKAERGGLS	-9.83874
881	M47I	NSRERMKRIEEGIKELGSQILKEHPVENTQLQNEKLYLYYLQNGRDIYVDQELDINRLSDYDVDHIVPQSFLKDDSIDNKVLTRSDKNRGKSDNVPSEEVVKKMKNYWRQLLNAKLITQRKFDNLTKAERGGLS	-3.31629
882	M47K	NSRERMKRIEEGIKELGSQILKEHPVENTQLQNEKLYLYYLQNGRDKYVDQELDINRLSDYDVDHIVPQSFLKDDSIDNKVLTRSDKNRGKSDNVPSEEVVKKMKNYWRQLLNAKLITQRKFDNLTKAERGGLS	-8.55809
883	M47L	NSRERMKRIEEGIKELGSQILKEHPVENTQLQNEKLYLYYLQNGRDLYVDQELDINRLSDYDVDHIVPQSFLKDDSIDNKVLTRSDKNRGKSDNVPSEEVVKKMKNYWRQLLNAKLITQRKFDNLTKAERGGLS	-2.889
884	M47N	NSRERMKRIEEGIKELGSQILKEHPVENTQLQNEKLYLYYLQNGRDNYVDQELDINRLSDYDVDHIVPQSFLKDDSIDNKVLTRSDKNRGKSDNVPSEEVVKKMKNYWRQLLNAKLITQRKFDNLTKAERGGLS	-9.60251
885	M47P	NSRERMKRIEEGIKELGSQILKEHPVENTQLQNEKLYLYYLQNGRDPYVDQELDINRLSDYDVDHIVPQSFLKDDSIDNKVLTRSDKNRGKSDNVPSEEVVKKMKNYWRQLLNAKLITQRKFDNLTKAERGGLS	-6.90441
886	M47Q	NSRERMKRIEEGIKELGSQILKEHPVENTQLQNEKLYLYYLQNGRDQYVDQELDINRLSDYDVDHIVPQSFLKDDSIDNKVLTRSDKNRGKSDNVPSEEVVKKMKNYWRQLLNAKLITQRKFDNLTKAERGGLS	-8.00322
887	M47R	NSRERMKRIEEGIKELGSQILKEHPVENTQLQNEKLYLYYLQNGRDRYVDQELDINRLSDYDVDHIVPQSFLKDDSIDNKVLTRSDKNRGKSDNVPSEEVVKKMKNYWRQLLNAKLITQRKFDNLTKAERGGLS	-8.55964
888	M47S	NSRERMKRIEEGIKELGSQILKEHPVENTQLQNEKLYLYYLQNGRDSYVDQELDINRLSDYDVDHIVPQSFLKDDSIDNKVLTRSDKNRGKSDNVPSEEVVKKMKNYWRQLLNAKLITQRKFDNLTKAERGGLS	-7.92706
889	M47T	NSRERMKRIEEGIKELGSQILKEHPVENTQLQNEKLYLYYLQNGRDTYVDQELDINRLSDYDVDHIVPQSFLKDDSIDNKVLTRSDKNRGKSDNVPSEEVVKKMKNYWRQLLNAKLITQRKFDNLTKAERGGLS	-7.2717
890	M47V	NSRERMKRIEEGIKELGSQILKEHPVENTQLQNEKLYLYYLQNGRDVYVDQELDINRLSDYDVDHIVPQSFLKDDSIDNKVLTRSDKNRGKSDNVPSEEVVKKMKNYWRQLLNAKLITQRKFDNLTKAERGGLS	-3.62357
891	M47W	NSRERMKRIEEGIKELGSQILKEHPVENTQLQNEKLYLYYLQNGRDWYVDQELDINRLSDYDVDHIVPQSFLKDDSIDNKVLTRSDKNRGKSDNVPSEEVVKKMKNYWRQLLNAKLITQRKFDNLTKAERGGLS	-8.71196
892	M47Y	NSRERMKRIEEGIKELGSQILKEHPVENTQLQNEKLYLYYLQNGRDYYVDQELDINRLSDYDVDHIVPQSFLKDDSIDNKVLTRSDKNRGKSDNVPSEEVVKKMKNYWRQLLNAKLITQRKFDNLTKAERGGLS	-8.21373
893	Y48A	NSRERMKRIEEGIKELGSQILKEHPVENTQLQNEKLYLYYLQNGRDMAVDQELDINRLSDYDVDHIVPQSFLKDDSIDNKVLTRSDKNRGKSDNVPSEEVVKKMKNYWRQLLNAKLITQRKFDNLTKAERGGLS	-10.4792
894	Y48C	NSRERMKRIEEGIKELGSQILKEHPVENTQLQNEKLYLYYLQNGRDMCVDQELDINRLSDYDVDHIVPQSFLKDDSIDNKVLTRSDKNRGKSDNVPSEEVVKKMKNYWRQLLNAKLITQRKFDNLTKAERGGLS	-9.28151
895	Y48D	NSRERMKRIEEGIKELGSQILKEHPVENTQLQNEKLYLYYLQNGRDMDVDQELDINRLSDYDVDHIVPQSFLKDDSIDNKVLTRSDKNRGKSDNVPSEEVVKKMKNYWRQLLNAKLITQRKFDNLTKAERGGLS	-9.71557
896	Y48E	NSRERMKRIEEGIKELGSQILKEHPVENTQLQNEKLYLYYLQNGRDMEVDQELDINRLSDYDVDHIVPQSFLKDDSIDNKVLTRSDKNRGKSDNVPSEEVVKKMKNYWRQLLNAKLITQRKFDNLTKAERGGLS	-10.992
897	Y48F	NSRERMKRIEEGIKELGSQILKEHPVENTQLQNEKLYLYYLQNGRDMFVDQELDINRLSDYDVDHIVPQSFLKDDSIDNKVLTRSDKNRGKSDNVPSEEVVKKMKNYWRQLLNAKLITQRKFDNLTKAERGGLS	-4.95566
898	Y48G	NSRERMKRIEEGIKELGSQILKEHPVENTQLQNEKLYLYYLQNGRDMGVDQELDINRLSDYDVDHIVPQSFLKDDSIDNKVLTRSDKNRGKSDNVPSEEVVKKMKNYWRQLLNAKLITQRKFDNLTKAERGGLS	-11.4172
899	Y48H	NSRERMKRIEEGIKELGSQILKEHPVENTQLQNEKLYLYYLQNGRDMHVDQELDINRLSDYDVDHIVPQSFLKDDSIDNKVLTRSDKNRGKSDNVPSEEVVKKMKNYWRQLLNAKLITQRKFDNLTKAERGGLS	-7.52693
900	Y48I	NSRERMKRIEEGIKELGSQILKEHPVENTQLQNEKLYLYYLQNGRDMIVDQELDINRLSDYDVDHIVPQSFLKDDSIDNKVLTRSDKNRGKSDNVPSEEVVKKMKNYWRQLLNAKLITQRKFDNLTKAERGGLS	-9.47578
901	Y48K	NSRERMKRIEEGIKELGSQILKEHPVENTQLQNEKLYLYYLQNGRDMKVDQELDINRLSDYDVDHIVPQSFLKDDSIDNKVLTRSDKNRGKSDNVPSEEVVKKMKNYWRQLLNAKLITQRKFDNLTKAERGGLS	-11.4843
902	Y48L	NSRERMKRIEEGIKELGSQILKEHPVENTQLQNEKLYLYYLQNGRDMLVDQELDINRLSDYDVDHIVPQSFLKDDSIDNKVLTRSDKNRGKSDNVPSEEVVKKMKNYWRQLLNAKLITQRKFDNLTKAERGGLS	-7.88259
903	Y48M	NSRERMKRIEEGIKELGSQILKEHPVENTQLQNEKLYLYYLQNGRDMMVDQELDINRLSDYDVDHIVPQSFLKDDSIDNKVLTRSDKNRGKSDNVPSEEVVKKMKNYWRQLLNAKLITQRKFDNLTKAERGGLS	-9.59952
904	Y48N	NSRERMKRIEEGIKELGSQILKEHPVENTQLQNEKLYLYYLQNGRDMNVDQELDINRLSDYDVDHIVPQSFLKDDSIDNKVLTRSDKNRGKSDNVPSEEVVKKMKNYWRQLLNAKLITQRKFDNLTKAERGGLS	-8.9571
905	Y48P	NSRERMKRIEEGIKELGSQILKEHPVENTQLQNEKLYLYYLQNGRDMPVDQELDINRLSDYDVDHIVPQSFLKDDSIDNKVLTRSDKNRGKSDNVPSEEVVKKMKNYWRQLLNAKLITQRKFDNLTKAERGGLS	-12.466
906	Y48Q	NSRERMKRIEEGIKELGSQILKEHPVENTQLQNEKLYLYYLQNGRDMQVDQELDINRLSDYDVDHIVPQSFLKDDSIDNKVLTRSDKNRGKSDNVPSEEVVKKMKNYWRQLLNAKLITQRKFDNLTKAERGGLS	-10.6032
907	Y48R	NSRERMKRIEEGIKELGSQILKEHPVENTQLQNEKLYLYYLQNGRDMRVDQELDINRLSDYDVDHIVPQSFLKDDSIDNKVLTRSDKNRGKSDNVPSEEVVKKMKNYWRQLLNAKLITQRKFDNLTKAERGGLS	-10.514
908	Y48S	NSRERMKRIEEGIKELGSQILKEHPVENTQLQNEKLYLYYLQNGRDMSVDQELDINRLSDYDVDHIVPQSFLKDDSIDNKVLTRSDKNRGKSDNVPSEEVVKKMKNYWRQLLNAKLITQRKFDNLTKAERGGLS	-9.24797
909	Y48T	NSRERMKRIEEGIKELGSQILKEHPVENTQLQNEKLYLYYLQNGRDMTVDQELDINRLSDYDVDHIVPQSFLKDDSIDNKVLTRSDKNRGKSDNVPSEEVVKKMKNYWRQLLNAKLITQRKFDNLTKAERGGLS	-9.90357
910	Y48V	NSRERMKRIEEGIKELGSQILKEHPVENTQLQNEKLYLYYLQNGRDMVVDQELDINRLSDYDVDHIVPQSFLKDDSIDNKVLTRSDKNRGKSDNVPSEEVVKKMKNYWRQLLNAKLITQRKFDNLTKAERGGLS	-9.70162
911	Y48W	NSRERMKRIEEGIKELGSQILKEHPVENTQLQNEKLYLYYLQNGRDMWVDQELDINRLSDYDVDHIVPQSFLKDDSIDNKVLTRSDKNRGKSDNVPSEEVVKKMKNYWRQLLNAKLITQRKFDNLTKAERGGLS	-8.00613
912	V49A	NSRERMKRIEEGIKELGSQILKEHPVENTQLQNEKLYLYYLQNGRDMYADQELDINRLSDYDVDHIVPQSFLKDDSIDNKVLTRSDKNRGKSDNVPSEEVVKKMKNYWRQLLNAKLITQRKFDNLTKAERGGLS	0.126919
913	V49C	NSRERMKRIEEGIKELGSQILKEHPVENTQLQNEKLYLYYLQNGRDMYCDQELDINRLSDYDVDHIVPQSFLKDDSIDNKVLTRSDKNRGKSDNVPSEEVVKKMKNYWRQLLNAKLITQRKFDNLTKAERGGLS	-0.907967
914	V49D	NSRERMKRIEEGIKELGSQILKEHPVENTQLQNEKLYLYYLQNGRDMYDDQELDINRLSDYDVDHIVPQSFLKDDSIDNKVLTRSDKNRGKSDNVPSEEVVKKMKNYWRQLLNAKLITQRKFDNLTKAERGGLS	2.66394
915	V49E	NSRERMKRIEEGIKELGSQILKEHPVENTQLQNEKLYLYYLQNGRDMYEDQELDINRLSDYDVDHIVPQSFLKDDSIDNKVLTRSDKNRGKSDNVPSEEVVKKMKNYWRQLLNAKLITQRKFDNLTKAERGGLS	0.701678
916	V49F	NSRERMKRIEEGIKELGSQILKEHPVENTQLQNEKLYLYYLQNGRDMYFDQELDINRLSDYDVDHIVPQSFLKDDSIDNKVLTRSDKNRGKSDNVPSEEVVKKMKNYWRQLLNAKLITQRKFDNLTKAERGGLS	-0.3196
917	V49G	NSRERMKRIEEGIKELGSQILKEHPVENTQLQNEKLYLYYLQNGRDMYGDQELDINRLSDYDVDHIVPQSFLKDDSIDNKVLTRSDKNRGKSDNVPSEEVVKKMKNYWRQLLNAKLITQRKFDNLTKAERGGLS	0.366957
918	V49H	NSRERMKRIEEGIKELGSQILKEHPVENTQLQNEKLYLYYLQNGRDMYHDQELDINRLSDYDVDHIVPQSFLKDDSIDNKVLTRSDKNRGKSDNVPSEEVVKKMKNYWRQLLNAKLITQRKFDNLTKAERGGLS	-1.39188
919	V49I	NSRERMKRIEEGIKELGSQILKEHPVENTQLQNEKLYLYYLQNGRDMYIDQELDINRLSDYDVDHIVPQSFLKDDSIDNKVLTRSDKNRGKSDNVPSEEVVKKMKNYWRQLLNAKLITQRKFDNLTKAERGGLS	0.443574
920	V49K	NSRERMKRIEEGIKELGSQILKEHPVENTQLQNEKLYLYYLQNGRDMYKDQELDINRLSDYDVDHIVPQSFLKDDSIDNKVLTRSDKNRGKSDNVPSEEVVKKMKNYWRQLLNAKLITQRKFDNLTKAERGGLS	-2.16603
921	V49L	NSRERMKRIEEGIKELGSQILKEHPVENTQLQNEKLYLYYLQNGRDMYLDQELDINRLSDYDVDHIVPQSFLKDDSIDNKVLTRSDKNRGKSDNVPSEEVVKKMKNYWRQLLNAKLITQRKFDNLTKAERGGLS	0.504726
922	V49M	NSRERMKRIEEGIKELGSQILKEHPVENTQLQNEKLYLYYLQNGRDMYMDQELDINRLSDYDVDHIVPQSFLKDDSIDNKVLTRSDKNRGKSDNVPSEEVVKKMKNYWRQLLNAKLITQRKFDNLTKAERGGLS	-1.16718
923	V49N	NSRERMKRIEEGIKELGSQILKEHPVENTQLQNEKLYLYYLQNGRDMYNDQELDINRLSDYDVDHIVPQSFLKDDSIDNKVLTRSDKNRGKSDNVPSEEVVKKMKNYWRQLLNAKLITQRKFDNLTKAERGGLS	1.51473
924	V49P	NSRERMKRIEEGIKELGSQILKEHPVENTQLQNEKLYLYYLQNGRDMYPDQELDINRLSDYDVDHIVPQSFLKDDSIDNKVLTRSDKNRGKSDNVPSEEVVKKMKNYWRQLLNAKLITQRKFDNLTKAERGGLS	-1.67809
925	V49Q	NSRERMKRIEEGIKELGSQILKEHPVENTQLQNEKLYLYYLQNGRDMYQDQELDINRLSDYDVDHIVPQSFLKDDSIDNKVLTRSDKNRGKSDNVPSEEVVKKMKNYWRQLLNAKLITQRKFDNLTKAERGGLS	0.187617
926	V49R	NSRERMKRIEEGIKELGSQILKEHPVENTQLQNEKLYLYYLQNGRDMYRDQELDINRLSDYDVDHIVPQSFLKDDSIDNKVLTRSDKNRGKSDNVPSEEVVKKMKNYWRQLLNAKLITQRKFDNLTKAERGGLS	-1.72745
927	V49S	NSRERMKRIEEGIKELGSQILKEHPVENTQLQNEKLYLYYLQNGRDMYSDQELDINRLSDYDVDHIVPQSFLKDDSIDNKVLTRSDKNRGKSDNVPSEEVVKKMKNYWRQLLNAKLITQRKFDNLTKAERGGLS	3.42526
928	V49T	NSRERMKRIEEGIKELGSQILKEHPVENTQLQNEKLYLYYLQNGRDMYTDQELDINRLSDYDVDHIVPQSFLKDDSIDNKVLTRSDKNRGKSDNVPSEEVVKKMKNYWRQLLNAKLITQRKFDNLTKAERGGLS	3.79851
929	V49W	NSRERMKRIEEGIKELGSQILKEHPVENTQLQNEKLYLYYLQNGRDMYWDQELDINRLSDYDVDHIVPQSFLKDDSIDNKVLTRSDKNRGKSDNVPSEEVVKKMKNYWRQLLNAKLITQRKFDNLTKAERGGLS	-2.31344
930	V49Y	NSRERMKRIEEGIKELGSQILKEHPVENTQLQNEKLYLYYLQNGRDMYYDQELDINRLSDYDVDHIVPQSFLKDDSIDNKVLTRSDKNRGKSDNVPSEEVVKKMKNYWRQLLNAKLITQRKFDNLTKAERGGLS	-0.62873
931	D50A	NSRERMKRIEEGIKELGSQILKEHPVENTQLQNEKLYLYYLQNGRDMYVAQELDINRLSDYDVDHIVPQSFLKDDSIDNKVLTRSDKNRGKSDNVPSEEVVKKMKNYWRQLLNAKLITQRKFDNLTKAERGGLS	-1.57352
932	D50C	NSRERMKRIEEGIKELGSQILKEHPVENTQLQNEKLYLYYLQNGRDMYVCQELDINRLSDYDVDHIVPQSFLKDDSIDNKVLTRSDKNRGKSDNVPSEEVVKKMKNYWRQLLNAKLITQRKFDNLTKAERGGLS	-4.6632
933	D50E	NSRERMKRIEEGIKELGSQILKEHPVENTQLQNEKLYLYYLQNGRDMYVEQELDINRLSDYDVDHIVPQSFLKDDSIDNKVLTRSDKNRGKSDNVPSEEVVKKMKNYWRQLLNAKLITQRKFDNLTKAERGGLS	-0.526438
934	D50F	NSRERMKRIEEGIKELGSQILKEHPVENTQLQNEKLYLYYLQNGRDMYVFQELDINRLSDYDVDHIVPQSFLKDDSIDNKVLTRSDKNRGKSDNVPSEEVVKKMKNYWRQLLNAKLITQRKFDNLTKAERGGLS	-2.95076
935	D50G	NSRERMKRIEEGIKELGSQILKEHPVENTQLQNEKLYLYYLQNGRDMYVGQELDINRLSDYDVDHIVPQSFLKDDSIDNKVLTRSDKNRGKSDNVPSEEVVKKMKNYWRQLLNAKLITQRKFDNLTKAERGGLS	1.45543
936	D50H	NSRERMKRIEEGIKELGSQILKEHPVENTQLQNEKLYLYYLQNGRDMYVHQELDINRLSDYDVDHIVPQSFLKDDSIDNKVLTRSDKNRGKSDNVPSEEVVKKMKNYWRQLLNAKLITQRKFDNLTKAERGGLS	-2.70186
937	D50I	NSRERMKRIEEGIKELGSQILKEHPVENTQLQNEKLYLYYLQNGRDMYVIQELDINRLSDYDVDHIVPQSFLKDDSIDNKVLTRSDKNRGKSDNVPSEEVVKKMKNYWRQLLNAKLITQRKFDNLTKAERGGLS	-3.9457
938	D50K	NSRERMKRIEEGIKELGSQILKEHPVENTQLQNEKLYLYYLQNGRDMYVKQELDINRLSDYDVDHIVPQSFLKDDSIDNKVLTRSDKNRGKSDNVPSEEVVKKMKNYWRQLLNAKLITQRKFDNLTKAERGGLS	-2.35199
939	D50L	NSRERMKRIEEGIKELGSQILKEHPVENTQLQNEKLYLYYLQNGRDMYVLQELDINRLSDYDVDHIVPQSFLKDDSIDNKVLTRSDKNRGKSDNVPSEEVVKKMKNYWRQLLNAKLITQRKFDNLTKAERGGLS	-2.00609
940	D50M	NSRERMKRIEEGIKELGSQILKEHPVENTQLQNEKLYLYYLQNGRDMYVMQELDINRLSDYDVDHIVPQSFLKDDSIDNKVLTRSDKNRGKSDNVPSEEVVKKMKNYWRQLLNAKLITQRKFDNLTKAERGGLS	-2.59681
941	D50N	NSRERMKRIEEGIKELGSQILKEHPVENTQLQNEKLYLYYLQNGRDMYVNQELDINRLSDYDVDHIVPQSFLKDDSIDNKVLTRSDKNRGKSDNVPSEEVVKKMKNYWRQLLNAKLITQRKFDNLTKAERGGLS	-0.101261
942	D50P	NSRERMKRIEEGIKELGSQILKEHPVENTQLQNEKLYLYYLQNGRDMYVPQELDINRLSDYDVDHIVPQSFLKDDSIDNKVLTRSDKNRGKSDNVPSEEVVKKMKNYWRQLLNAKLITQRKFDNLTKAERGGLS	-0.420731
943	D50Q	NSRERMKRIEEGIKELGSQILKEHPVENTQLQNEKLYLYYLQNGRDMYVQQELDINRLSDYDVDHIVPQSFLKDDSIDNKVLTRSDKNRGKSDNVPSEEVVKKMKNYWRQLLNAKLITQRKFDNLTKAERGGLS	-2.05328
944	D50R	NSRERMKRIEEGIKELGSQILKEHPVENTQLQNEKLYLYYLQNGRDMYVRQELDINRLSDYDVDHIVPQSFLKDDSIDNKVLTRSDKNRGKSDNVPSEEVVKKMKNYWRQLLNAKLITQRKFDNLTKAERGGLS	-2.56909
945	D50S	NSRERMKRIEEGIKELGSQILKEHPVENTQLQNEKLYLYYLQNGRDMYVSQELDINRLSDYDVDHIVPQSFLKDDSIDNKVLTRSDKNRGKSDNVPSEEVVKKMKNYWRQLLNAKLITQRKFDNLTKAERGGLS	-1.15823
946	D50T	NSRERMKRIEEGIKELGSQILKEHPVENTQLQNEKLYLYYLQNGRDMYVTQELDINRLSDYDVDHIVPQSFLKDDSIDNKVLTRSDKNRGKSDNVPSEEVVKKMKNYWRQLLNAKLITQRKFDNLTKAERGGLS	-2.69265
947	D50V	NSRERMKRIEEGIKELGSQILKEHPVENTQLQNEKLYLYYLQNGRDMYVVQELDINRLSDYDVDHIVPQSFLKDDSIDNKVLTRSDKNRGKSDNVPSEEVVKKMKNYWRQLLNAKLITQRKFDNLTKAERGGLS	-3.48565
948	D50W	NSRERMKRIEEGIKELGSQILKEHPVENTQLQNEKLYLYYLQNGRDMYVWQELDINRLSDYDVDHIVPQSFLKDDSIDNKVLTRSDKNRGKSDNVPSEEVVKKMKNYWRQLLNAKLITQRKFDNLTKAERGGLS	-2.04837
949	D50Y	NSRERMKRIEEGIKELGSQILKEHPVENTQLQNEKLYLYYLQNGRDMYVYQELDINRLSDYDVDHIVPQSFLKDDSIDNKVLTRSDKNRGKSDNVPSEEVVKKMKNYWRQLLNAKLITQRKFDNLTKAERGGLS	-2.83063
950	Q51A	NSRERMKRIEEGIKELGSQILKEHPVENTQLQNEKLYLYYLQNGRDMYVDAELDINRLSDYDVDHIVPQSFLKDDSIDNKVLTRSDKNRGKSDNVPSEEVVKKMKNYWRQLLNAKLITQRKFDNLTKAERGGLS	-1.2265
951	Q51C	NSRERMKRIEEGIKELGSQILKEHPVENTQLQNEKLYLYYLQNGRDMYVDCELDINRLSDYDVDHIVPQSFLKDDSIDNKVLTRSDKNRGKSDNVPSEEVVKKMKNYWRQLLNAKLITQRKFDNLTKAERGGLS	-4.42051
952	Q51D	NSRERMKRIEEGIKELGSQILKEHPVENTQLQNEKLYLYYLQNGRDMYVDDELDINRLSDYDVDHIVPQSFLKDDSIDNKVLTRSDKNRGKSDNVPSEEVVKKMKNYWRQLLNAKLITQRKFDNLTKAERGGLS	0.137923
953	Q51E	NSRERMKRIEEGIKELGSQILKEHPVENTQLQNEKLYLYYLQNGRDMYVDEELDINRLSDYDVDHIVPQSFLKDDSIDNKVLTRSDKNRGKSDNVPSEEVVKKMKNYWRQLLNAKLITQRKFDNLTKAERGGLS	2.19578
954	Q51F	NSRERMKRIEEGIKELGSQILKEHPVENTQLQNEKLYLYYLQNGRDMYVDFELDINRLSDYDVDHIVPQSFLKDDSIDNKVLTRSDKNRGKSDNVPSEEVVKKMKNYWRQLLNAKLITQRKFDNLTKAERGGLS	-4.69308
955	Q51G	NSRERMKRIEEGIKELGSQILKEHPVENTQLQNEKLYLYYLQNGRDMYVDGELDINRLSDYDVDHIVPQSFLKDDSIDNKVLTRSDKNRGKSDNVPSEEVVKKMKNYWRQLLNAKLITQRKFDNLTKAERGGLS	-0.615685
956	Q51H	NSRERMKRIEEGIKELGSQILKEHPVENTQLQNEKLYLYYLQNGRDMYVDHELDINRLSDYDVDHIVPQSFLKDDSIDNKVLTRSDKNRGKSDNVPSEEVVKKMKNYWRQLLNAKLITQRKFDNLTKAERGGLS	-3.16259
957	Q51I	NSRERMKRIEEGIKELGSQILKEHPVENTQLQNEKLYLYYLQNGRDMYVDIELDINRLSDYDVDHIVPQSFLKDDSIDNKVLTRSDKNRGKSDNVPSEEVVKKMKNYWRQLLNAKLITQRKFDNLTKAERGGLS	-3.12377
958	Q51K	NSRERMKRIEEGIKELGSQILKEHPVENTQLQNEKLYLYYLQNGRDMYVDKELDINRLSDYDVDHIVPQSFLKDDSIDNKVLTRSDKNRGKSDNVPSEEVVKKMKNYWRQLLNAKLITQRKFDNLTKAERGGLS	0.683914
959	Q51L	NSRERMKRIEEGIKELGSQILKEHPVENTQLQNEKLYLYYLQNGRDMYVDLELDINRLSDYDVDHIVPQSFLKDDSIDNKVLTRSDKNRGKSDNVPSEEVVKKMKNYWRQLLNAKLITQRKFDNLTKAERGGLS	-2.80163
960	Q51M	NSRERMKRIEEGIKELGSQILKEHPVENTQLQNEKLYLYYLQNGRDMYVDMELDINRLSDYDVDHIVPQSFLKDDSIDNKVLTRSDKNRGKSDNVPSEEVVKKMKNYWRQLLNAKLITQRKFDNLTKAERGGLS	-2.98091
961	Q51N	NSRERMKRIEEGIKELGSQILKEHPVENTQLQNEKLYLYYLQNGRDMYVDNELDINRLSDYDVDHIVPQSFLKDDSIDNKVLTRSDKNRGKSDNVPSEEVVKKMKNYWRQLLNAKLITQRKFDNLTKAERGGLS	-1.60983
962	Q51P	NSRERMKRIEEGIKELGSQILKEHPVENTQLQNEKLYLYYLQNGRDMYVDPELDINRLSDYDVDHIVPQSFLKDDSIDNKVLTRSDKNRGKSDNVPSEEVVKKMKNYWRQLLNAKLITQRKFDNLTKAERGGLS	-4.69178
963	Q51R	NSRERMKRIEEGIKELGSQILKEHPVENTQLQNEKLYLYYLQNGRDMYVDRELDINRLSDYDVDHIVPQSFLKDDSIDNKVLTRSDKNRGKSDNVPSEEVVKKMKNYWRQLLNAKLITQRKFDNLTKAERGGLS	-0.769027
964	Q51S	NSRERMKRIEEGIKELGSQILKEHPVENTQLQNEKLYLYYLQNGRDMYVDSELDINRLSDYDVDHIVPQSFLKDDSIDNKVLTRSDKNRGKSDNVPSEEVVKKMKNYWRQLLNAKLITQRKFDNLTKAERGGLS	-0.924999
965	Q51T	NSRERMKRIEEGIKELGSQILKEHPVENTQLQNEKLYLYYLQNGRDMYVDTELDINRLSDYDVDHIVPQSFLKDDSIDNKVLTRSDKNRGKSDNVPSEEVVKKMKNYWRQLLNAKLITQRKFDNLTKAERGGLS	-1.02245
966	Q51V	NSRERMKRIEEGIKELGSQILKEHPVENTQLQNEKLYLYYLQNGRDMYVDVELDINRLSDYDVDHIVPQSFLKDDSIDNKVLTRSDKNRGKSDNVPSEEVVKKMKNYWRQLLNAKLITQRKFDNLTKAERGGLS	-2.27865
967	Q51W	NSRERMKRIEEGIKELGSQILKEHPVENTQLQNEKLYLYYLQNGRDMYVDWELDINRLSDYDVDHIVPQSFLKDDSIDNKVLTRSDKNRGKSDNVPSEEVVKKMKNYWRQLLNAKLITQRKFDNLTKAERGGLS	-6.18474
968	Q51Y	NSRERMKRIEEGIKELGSQILKEHPVENTQLQNEKLYLYYLQNGRDMYVDYELDINRLSDYDVDHIVPQSFLKDDSIDNKVLTRSDKNRGKSDNVPSEEVVKKMKNYWRQLLNAKLITQRKFDNLTKAERGGLS	-3.56887
969	E52A	NSRERMKRIEEGIKELGSQILKEHPVENTQLQNEKLYLYYLQNGRDMYVDQALDINRLSDYDVDHIVPQSFLKDDSIDNKVLTRSDKNRGKSDNVPSEEVVKKMKNYWRQLLNAKLITQRKFDNLTKAERGGLS	-0.477937
970	E52C	NSRERMKRIEEGIKELGSQILKEHPVENTQLQNEKLYLYYLQNGRDMYVDQCLDINRLSDYDVDHIVPQSFLKDDSIDNKVLTRSDKNRGKSDNVPSEEVVKKMKNYWRQLLNAKLITQRKFDNLTKAERGGLS	-5.83862
971	E52D	NSRERMKRIEEGIKELGSQILKEHPVENTQLQNEKLYLYYLQNGRDMYVDQDLDINRLSDYDVDHIVPQSFLKDDSIDNKVLTRSDKNRGKSDNVPSEEVVKKMKNYWRQLLNAKLITQRKFDNLTKAERGGLS	-1.01087
972	E52F	NSRERMKRIEEGIKELGSQILKEHPVENTQLQNEKLYLYYLQNGRDMYVDQFLDINRLSDYDVDHIVPQSFLKDDSIDNKVLTRSDKNRGKSDNVPSEEVVKKMKNYWRQLLNAKLITQRKFDNLTKAERGGLS	-3.44271
973	E52G	NSRERMKRIEEGIKELGSQILKEHPVENTQLQNEKLYLYYLQNGRDMYVDQGLDINRLSDYDVDHIVPQSFLKDDSIDNKVLTRSDKNRGKSDNVPSEEVVKKMKNYWRQLLNAKLITQRKFDNLTKAERGGLS	-2.35612
974	E52H	NSRERMKRIEEGIKELGSQILKEHPVENTQLQNEKLYLYYLQNGRDMYVDQHLDINRLSDYDVDHIVPQSFLKDDSIDNKVLTRSDKNRGKSDNVPSEEVVKKMKNYWRQLLNAKLITQRKFDNLTKAERGGLS	-2.98198
975	E52I	NSRERMKRIEEGIKELGSQILKEHPVENTQLQNEKLYLYYLQNGRDMYVDQILDINRLSDYDVDHIVPQSFLKDDSIDNKVLTRSDKNRGKSDNVPSEEVVKKMKNYWRQLLNAKLITQRKFDNLTKAERGGLS	-2.15211
976	E52K	NSRERMKRIEEGIKELGSQILKEHPVENTQLQNEKLYLYYLQNGRDMYVDQKLDINRLSDYDVDHIVPQSFLKDDSIDNKVLTRSDKNRGKSDNVPSEEVVKKMKNYWRQLLNAKLITQRKFDNLTKAERGGLS	0.491796
977	E52L	NSRERMKRIEEGIKELGSQILKEHPVENTQLQNEKLYLYYLQNGRDMYVDQLLDINRLSDYDVDHIVPQSFLKDDSIDNKVLTRSDKNRGKSDNVPSEEVVKKMKNYWRQLLNAKLITQRKFDNLTKAERGGLS	-1.92368
978	E52M	NSRERMKRIEEGIKELGSQILKEHPVENTQLQNEKLYLYYLQNGRDMYVDQMLDINRLSDYDVDHIVPQSFLKDDSIDNKVLTRSDKNRGKSDNVPSEEVVKKMKNYWRQLLNAKLITQRKFDNLTKAERGGLS	-2.4186
979	E52N	NSRERMKRIEEGIKELGSQILKEHPVENTQLQNEKLYLYYLQNGRDMYVDQNLDINRLSDYDVDHIVPQSFLKDDSIDNKVLTRSDKNRGKSDNVPSEEVVKKMKNYWRQLLNAKLITQRKFDNLTKAERGGLS	-1.36013
980	E52P	NSRERMKRIEEGIKELGSQILKEHPVENTQLQNEKLYLYYLQNGRDMYVDQPLDINRLSDYDVDHIVPQSFLKDDSIDNKVLTRSDKNRGKSDNVPSEEVVKKMKNYWRQLLNAKLITQRKFDNLTKAERGGLS	1.57371
981	E52Q	NSRERMKRIEEGIKELGSQILKEHPVENTQLQNEKLYLYYLQNGRDMYVDQQLDINRLSDYDVDHIVPQSFLKDDSIDNKVLTRSDKNRGKSDNVPSEEVVKKMKNYWRQLLNAKLITQRKFDNLTKAERGGLS	-0.764488
982	E52R	NSRERMKRIEEGIKELGSQILKEHPVENTQLQNEKLYLYYLQNGRDMYVDQRLDINRLSDYDVDHIVPQSFLKDDSIDNKVLTRSDKNRGKSDNVPSEEVVKKMKNYWRQLLNAKLITQRKFDNLTKAERGGLS	-1.03317
983	E52S	NSRERMKRIEEGIKELGSQILKEHPVENTQLQNEKLYLYYLQNGRDMYVDQSLDINRLSDYDVDHIVPQSFLKDDSIDNKVLTRSDKNRGKSDNVPSEEVVKKMKNYWRQLLNAKLITQRKFDNLTKAERGGLS	-0.499279
984	E52T	NSRERMKRIEEGIKELGSQILKEHPVENTQLQNEKLYLYYLQNGRDMYVDQTLDINRLSDYDVDHIVPQSFLKDDSIDNKVLTRSDKNRGKSDNVPSEEVVKKMKNYWRQLLNAKLITQRKFDNLTKAERGGLS	-1.10993
985	E52V	NSRERMKRIEEGIKELGSQILKEHPVENTQLQNEKLYLYYLQNGRDMYVDQVLDINRLSDYDVDHIVPQSFLKDDSIDNKVLTRSDKNRGKSDNVPSEEVVKKMKNYWRQLLNAKLITQRKFDNLTKAERGGLS	-1.32116
986	E52W	NSRERMKRIEEGIKELGSQILKEHPVENTQLQNEKLYLYYLQNGRDMYVDQWLDINRLSDYDVDHIVPQSFLKDDSIDNKVLTRSDKNRGKSDNVPSEEVVKKMKNYWRQLLNAKLITQRKFDNLTKAERGGLS	-5.2035
987	E52Y	NSRERMKRIEEGIKELGSQILKEHPVENTQLQNEKLYLYYLQNGRDMYVDQYLDINRLSDYDVDHIVPQSFLKDDSIDNKVLTRSDKNRGKSDNVPSEEVVKKMKNYWRQLLNAKLITQRKFDNLTKAERGGLS	-3.15778
988	L53A	NSRERMKRIEEGIKELGSQILKEHPVENTQLQNEKLYLYYLQNGRDMYVDQEADINRLSDYDVDHIVPQSFLKDDSIDNKVLTRSDKNRGKSDNVPSEEVVKKMKNYWRQLLNAKLITQRKFDNLTKAERGGLS	-8.49558
989	L53C	NSRERMKRIEEGIKELGSQILKEHPVENTQLQNEKLYLYYLQNGRDMYVDQECDINRLSDYDVDHIVPQSFLKDDSIDNKVLTRSDKNRGKSDNVPSEEVVKKMKNYWRQLLNAKLITQRKFDNLTKAERGGLS	-9.54186
990	L53D	NSRERMKRIEEGIKELGSQILKEHPVENTQLQNEKLYLYYLQNGRDMYVDQEDDINRLSDYDVDHIVPQSFLKDDSIDNKVLTRSDKNRGKSDNVPSEEVVKKMKNYWRQLLNAKLITQRKFDNLTKAERGGLS	-11.0392
991	L53E	NSRERMKRIEEGIKELGSQILKEHPVENTQLQNEKLYLYYLQNGRDMYVDQEEDINRLSDYDVDHIVPQSFLKDDSIDNKVLTRSDKNRGKSDNVPSEEVVKKMKNYWRQLLNAKLITQRKFDNLTKAERGGLS	-9.97025
992	L53F	NSRERMKRIEEGIKELGSQILKEHPVENTQLQNEKLYLYYLQNGRDMYVDQEFDINRLSDYDVDHIVPQSFLKDDSIDNKVLTRSDKNRGKSDNVPSEEVVKKMKNYWRQLLNAKLITQRKFDNLTKAERGGLS	-4.72411
993	L53G	NSRERMKRIEEGIKELGSQILKEHPVENTQLQNEKLYLYYLQNGRDMYVDQEGDINRLSDYDVDHIVPQSFLKDDSIDNKVLTRSDKNRGKSDNVPSEEVVKKMKNYWRQLLNAKLITQRKFDNLTKAERGGLS	-10.3534
994	L53H	NSRERMKRIEEGIKELGSQILKEHPVENTQLQNEKLYLYYLQNGRDMYVDQEHDINRLSDYDVDHIVPQSFLKDDSIDNKVLTRSDKNRGKSDNVPSEEVVKKMKNYWRQLLNAKLITQRKFDNLTKAERGGLS	-9.49613
995	L53I	NSRERMKRIEEGIKELGSQILKEHPVENTQLQNEKLYLYYLQNGRDMYVDQEIDINRLSDYDVDHIVPQSFLKDDSIDNKVLTRSDKNRGKSDNVPSEEVVKKMKNYWRQLLNAKLITQRKFDNLTKAERGGLS	0.223105
996	L53K	NSRERMKRIEEGIKELGSQILKEHPVENTQLQNEKLYLYYLQNGRDMYVDQEKDINRLSDYDVDHIVPQSFLKDDSIDNKVLTRSDKNRGKSDNVPSEEVVKKMKNYWRQLLNAKLITQRKFDNLTKAERGGLS	-8.33991
997	L53M	NSRERMKRIEEGIKELGSQILKEHPVENTQLQNEKLYLYYLQNGRDMYVDQEMDINRLSDYDVDHIVPQSFLKDDSIDNKVLTRSDKNRGKSDNVPSEEVVKKMKNYWRQLLNAKLITQRKFDNLTKAERGGLS	-3.80227
998	L53N	NSRERMKRIEEGIKELGSQILKEHPVENTQLQNEKLYLYYLQNGRDMYVDQENDINRLSDYDVDHIVPQSFLKDDSIDNKVLTRSDKNRGKSDNVPSEEVVKKMKNYWRQLLNAKLITQRKFDNLTKAERGGLS	-9.23081
999	L53P	NSRERMKRIEEGIKELGSQILKEHPVENTQLQNEKLYLYYLQNGRDMYVDQEPDINRLSDYDVDHIVPQSFLKDDSIDNKVLTRSDKNRGKSDNVPSEEVVKKMKNYWRQLLNAKLITQRKFDNLTKAERGGLS	-7.78402
1000	L53Q	NSRERMKRIEEGIKELGSQILKEHPVENTQLQNEKLYLYYLQNGRDMYVDQEQDINRLSDYDVDHIVPQSFLKDDSIDNKVLTRSDKNRGKSDNVPSEEVVKKMKNYWRQLLNAKLITQRKFDNLTKAERGGLS	-8.8566
1001	L53R	NSRERMKRIEEGIKELGSQILKEHPVENTQLQNEKLYLYYLQNGRDMYVDQERDINRLSDYDVDHIVPQSFLKDDSIDNKVLTRSDKNRGKSDNVPSEEVVKKMKNYWRQLLNAKLITQRKFDNLTKAERGGLS	-8.30748
1002	L53S	NSRERMKRIEEGIKELGSQILKEHPVENTQLQNEKLYLYYLQNGRDMYVDQESDINRLSDYDVDHIVPQSFLKDDSIDNKVLTRSDKNRGKSDNVPSEEVVKKMKNYWRQLLNAKLITQRKFDNLTKAERGGLS	-9.20151
1003	L53T	NSRERMKRIEEGIKELGSQILKEHPVENTQLQNEKLYLYYLQNGRDMYVDQETDINRLSDYDVDHIVPQSFLKDDSIDNKVLTRSDKNRGKSDNVPSEEVVKKMKNYWRQLLNAKLITQRKFDNLTKAERGGLS	-7.3173
1004	L53V	NSRERMKRIEEGIKELGSQILKEHPVENTQLQNEKLYLYYLQNGRDMYVDQEVDINRLSDYDVDHIVPQSFLKDDSIDNKVLTRSDKNRGKSDNVPSEEVVKKMKNYWRQLLNAKLITQRKFDNLTKAERGGLS	-3.79229
1005	L53W	NSRERMKRIEEGIKELGSQILKEHPVENTQLQNEKLYLYYLQNGRDMYVDQEWDINRLSDYDVDHIVPQSFLKDDSIDNKVLTRSDKNRGKSDNVPSEEVVKKMKNYWRQLLNAKLITQRKFDNLTKAERGGLS	-9.15713
1006	L53Y	NSRERMKRIEEGIKELGSQILKEHPVENTQLQNEKLYLYYLQNGRDMYVDQEYDINRLSDYDVDHIVPQSFLKDDSIDNKVLTRSDKNRGKSDNVPSEEVVKKMKNYWRQLLNAKLITQRKFDNLTKAERGGLS	-7.51917
1007	D54A	NSRERMKRIEEGIKELGSQILKEHPVENTQLQNEKLYLYYLQNGRDMYVDQELAINRLSDYDVDHIVPQSFLKDDSIDNKVLTRSDKNRGKSDNVPSEEVVKKMKNYWRQLLNAKLITQRKFDNLTKAERGGLS	-5.39268
1008	D54C	NSRERMKRIEEGIKELGSQILKEHPVENTQLQNEKLYLYYLQNGRDMYVDQELCINRLSDYDVDHIVPQSFLKDDSIDNKVLTRSDKNRGKSDNVPSEEVVKKMKNYWRQLLNAKLITQRKFDNLTKAERGGLS	-7.56937
1009	D54E	NSRERMKRIEEGIKELGSQILKEHPVENTQLQNEKLYLYYLQNGRDMYVDQELEINRLSDYDVDHIVPQSFLKDDSIDNKVLTRSDKNRGKSDNVPSEEVVKKMKNYWRQLLNAKLITQRKFDNLTKAERGGLS	-3.4411
1010	D54F	NSRERMKRIEEGIKELGSQILKEHPVENTQLQNEKLYLYYLQNGRDMYVDQELFINRLSDYDVDHIVPQSFLKDDSIDNKVLTRSDKNRGKSDNVPSEEVVKKMKNYWRQLLNAKLITQRKFDNLTKAERGGLS	-5.88993
1011	D54G	NSRERMKRIEEGIKELGSQILKEHPVENTQLQNEKLYLYYLQNGRDMYVDQELGINRLSDYDVDHIVPQSFLKDDSIDNKVLTRSDKNRGKSDNVPSEEVVKKMKNYWRQLLNAKLITQRKFDNLTKAERGGLS	-6.14725
1012	D54H	NSRERMKRIEEGIKELGSQILKEHPVENTQLQNEKLYLYYLQNGRDMYVDQELHINRLSDYDVDHIVPQSFLKDDSIDNKVLTRSDKNRGKSDNVPSEEVVKKMKNYWRQLLNAKLITQRKFDNLTKAERGGLS	-4.63937
1013	D54I	NSRERMKRIEEGIKELGSQILKEHPVENTQLQNEKLYLYYLQNGRDMYVDQELIINRLSDYDVDHIVPQSFLKDDSIDNKVLTRSDKNRGKSDNVPSEEVVKKMKNYWRQLLNAKLITQRKFDNLTKAERGGLS	-6.17939
1014	D54K	NSRERMKRIEEGIKELGSQILKEHPVENTQLQNEKLYLYYLQNGRDMYVDQELKINRLSDYDVDHIVPQSFLKDDSIDNKVLTRSDKNRGKSDNVPSEEVVKKMKNYWRQLLNAKLITQRKFDNLTKAERGGLS	-4.75482
1015	D54L	NSRERMKRIEEGIKELGSQILKEHPVENTQLQNEKLYLYYLQNGRDMYVDQELLINRLSDYDVDHIVPQSFLKDDSIDNKVLTRSDKNRGKSDNVPSEEVVKKMKNYWRQLLNAKLITQRKFDNLTKAERGGLS	-6.02517
1016	D54M	NSRERMKRIEEGIKELGSQILKEHPVENTQLQNEKLYLYYLQNGRDMYVDQELMINRLSDYDVDHIVPQSFLKDDSIDNKVLTRSDKNRGKSDNVPSEEVVKKMKNYWRQLLNAKLITQRKFDNLTKAERGGLS	-7.16029
1017	D54N	NSRERMKRIEEGIKELGSQILKEHPVENTQLQNEKLYLYYLQNGRDMYVDQELNINRLSDYDVDHIVPQSFLKDDSIDNKVLTRSDKNRGKSDNVPSEEVVKKMKNYWRQLLNAKLITQRKFDNLTKAERGGLS	-1.17557
1018	D54P	NSRERMKRIEEGIKELGSQILKEHPVENTQLQNEKLYLYYLQNGRDMYVDQELPINRLSDYDVDHIVPQSFLKDDSIDNKVLTRSDKNRGKSDNVPSEEVVKKMKNYWRQLLNAKLITQRKFDNLTKAERGGLS	-5.15944
1019	D54Q	NSRERMKRIEEGIKELGSQILKEHPVENTQLQNEKLYLYYLQNGRDMYVDQELQINRLSDYDVDHIVPQSFLKDDSIDNKVLTRSDKNRGKSDNVPSEEVVKKMKNYWRQLLNAKLITQRKFDNLTKAERGGLS	-4.57838
1020	D54R	NSRERMKRIEEGIKELGSQILKEHPVENTQLQNEKLYLYYLQNGRDMYVDQELRINRLSDYDVDHIVPQSFLKDDSIDNKVLTRSDKNRGKSDNVPSEEVVKKMKNYWRQLLNAKLITQRKFDNLTKAERGGLS	-5.04316
1021	D54S	NSRERMKRIEEGIKELGSQILKEHPVENTQLQNEKLYLYYLQNGRDMYVDQELSINRLSDYDVDHIVPQSFLKDDSIDNKVLTRSDKNRGKSDNVPSEEVVKKMKNYWRQLLNAKLITQRKFDNLTKAERGGLS	-4.10675
1022	D54T	NSRERMKRIEEGIKELGSQILKEHPVENTQLQNEKLYLYYLQNGRDMYVDQELTINRLSDYDVDHIVPQSFLKDDSIDNKVLTRSDKNRGKSDNVPSEEVVKKMKNYWRQLLNAKLITQRKFDNLTKAERGGLS	-6.22962
1023	D54V	NSRERMKRIEEGIKELGSQILKEHPVENTQLQNEKLYLYYLQNGRDMYVDQELVINRLSDYDVDHIVPQSFLKDDSIDNKVLTRSDKNRGKSDNVPSEEVVKKMKNYWRQLLNAKLITQRKFDNLTKAERGGLS	-5.73262
1024	D54W	NSRERMKRIEEGIKELGSQILKEHPVENTQLQNEKLYLYYLQNGRDMYVDQELWINRLSDYDVDHIVPQSFLKDDSIDNKVLTRSDKNRGKSDNVPSEEVVKKMKNYWRQLLNAKLITQRKFDNLTKAERGGLS	-8.16726
1025	D54Y	NSRERMKRIEEGIKELGSQILKEHPVENTQLQNEKLYLYYLQNGRDMYVDQELYINRLSDYDVDHIVPQSFLKDDSIDNKVLTRSDKNRGKSDNVPSEEVVKKMKNYWRQLLNAKLITQRKFDNLTKAERGGLS	-4.41556
1026	I55A	NSRERMKRIEEGIKELGSQILKEHPVENTQLQNEKLYLYYLQNGRDMYVDQELDANRLSDYDVDHIVPQSFLKDDSIDNKVLTRSDKNRGKSDNVPSEEVVKKMKNYWRQLLNAKLITQRKFDNLTKAERGGLS	-6.41906
1027	I55C	NSRERMKRIEEGIKELGSQILKEHPVENTQLQNEKLYLYYLQNGRDMYVDQELDCNRLSDYDVDHIVPQSFLKDDSIDNKVLTRSDKNRGKSDNVPSEEVVKKMKNYWRQLLNAKLITQRKFDNLTKAERGGLS	-8.18171
1028	I55D	NSRERMKRIEEGIKELGSQILKEHPVENTQLQNEKLYLYYLQNGRDMYVDQELDDNRLSDYDVDHIVPQSFLKDDSIDNKVLTRSDKNRGKSDNVPSEEVVKKMKNYWRQLLNAKLITQRKFDNLTKAERGGLS	-9.2453
1029	I55E	NSRERMKRIEEGIKELGSQILKEHPVENTQLQNEKLYLYYLQNGRDMYVDQELDENRLSDYDVDHIVPQSFLKDDSIDNKVLTRSDKNRGKSDNVPSEEVVKKMKNYWRQLLNAKLITQRKFDNLTKAERGGLS	-7.49203
1030	I55F	NSRERMKRIEEGIKELGSQILKEHPVENTQLQNEKLYLYYLQNGRDMYVDQELDFNRLSDYDVDHIVPQSFLKDDSIDNKVLTRSDKNRGKSDNVPSEEVVKKMKNYWRQLLNAKLITQRKFDNLTKAERGGLS	-1.19993
1031	I55G	NSRERMKRIEEGIKELGSQILKEHPVENTQLQNEKLYLYYLQNGRDMYVDQELDGNRLSDYDVDHIVPQSFLKDDSIDNKVLTRSDKNRGKSDNVPSEEVVKKMKNYWRQLLNAKLITQRKFDNLTKAERGGLS	-8.4173
1032	I55H	NSRERMKRIEEGIKELGSQILKEHPVENTQLQNEKLYLYYLQNGRDMYVDQELDHNRLSDYDVDHIVPQSFLKDDSIDNKVLTRSDKNRGKSDNVPSEEVVKKMKNYWRQLLNAKLITQRKFDNLTKAERGGLS	-7.53258
1033	I55K	NSRERMKRIEEGIKELGSQILKEHPVENTQLQNEKLYLYYLQNGRDMYVDQELDKNRLSDYDVDHIVPQSFLKDDSIDNKVLTRSDKNRGKSDNVPSEEVVKKMKNYWRQLLNAKLITQRKFDNLTKAERGGLS	-6.363
1034	I55L	NSRERMKRIEEGIKELGSQILKEHPVENTQLQNEKLYLYYLQNGRDMYVDQELDLNRLSDYDVDHIVPQSFLKDDSIDNKVLTRSDKNRGKSDNVPSEEVVKKMKNYWRQLLNAKLITQRKFDNLTKAERGGLS	-0.624827
1035	I55M	NSRERMKRIEEGIKELGSQILKEHPVENTQLQNEKLYLYYLQNGRDMYVDQELDMNRLSDYDVDHIVPQSFLKDDSIDNKVLTRSDKNRGKSDNVPSEEVVKKMKNYWRQLLNAKLITQRKFDNLTKAERGGLS	-3.49434
1036	I55N	NSRERMKRIEEGIKELGSQILKEHPVENTQLQNEKLYLYYLQNGRDMYVDQELDNNRLSDYDVDHIVPQSFLKDDSIDNKVLTRSDKNRGKSDNVPSEEVVKKMKNYWRQLLNAKLITQRKFDNLTKAERGGLS	-8.20998
1037	I55P	NSRERMKRIEEGIKELGSQILKEHPVENTQLQNEKLYLYYLQNGRDMYVDQELDPNRLSDYDVDHIVPQSFLKDDSIDNKVLTRSDKNRGKSDNVPSEEVVKKMKNYWRQLLNAKLITQRKFDNLTKAERGGLS	-5.61455
1038	I55Q	NSRERMKRIEEGIKELGSQILKEHPVENTQLQNEKLYLYYLQNGRDMYVDQELDQNRLSDYDVDHIVPQSFLKDDSIDNKVLTRSDKNRGKSDNVPSEEVVKKMKNYWRQLLNAKLITQRKFDNLTKAERGGLS	-7.44168
1039	I55R	NSRERMKRIEEGIKELGSQILKEHPVENTQLQNEKLYLYYLQNGRDMYVDQELDRNRLSDYDVDHIVPQSFLKDDSIDNKVLTRSDKNRGKSDNVPSEEVVKKMKNYWRQLLNAKLITQRKFDNLTKAERGGLS	-6.2342
1040	I55S	NSRERMKRIEEGIKELGSQILKEHPVENTQLQNEKLYLYYLQNGRDMYVDQELDSNRLSDYDVDHIVPQSFLKDDSIDNKVLTRSDKNRGKSDNVPSEEVVKKMKNYWRQLLNAKLITQRKFDNLTKAERGGLS	-7.07835
1041	I55T	NSRERMKRIEEGIKELGSQILKEHPVENTQLQNEKLYLYYLQNGRDMYVDQELDTNRLSDYDVDHIVPQSFLKDDSIDNKVLTRSDKNRGKSDNVPSEEVVKKMKNYWRQLLNAKLITQRKFDNLTKAERGGLS	-5.82959
1042	I55V	NSRERMKRIEEGIKELGSQILKEHPVENTQLQNEKLYLYYLQNGRDMYVDQELDVNRLSDYDVDHIVPQSFLKDDSIDNKVLTRSDKNRGKSDNVPSEEVVKKMKNYWRQLLNAKLITQRKFDNLTKAERGGLS	-3.07237
1043	I55W	NSRERMKRIEEGIKELGSQILKEHPVENTQLQNEKLYLYYLQNGRDMYVDQELDWNRLSDYDVDHIVPQSFLKDDSIDNKVLTRSDKNRGKSDNVPSEEVVKKMKNYWRQLLNAKLITQRKFDNLTKAERGGLS	-5.57331
1044	I55Y	NSRERMKRIEEGIKELGSQILKEHPVENTQLQNEKLYLYYLQNGRDMYVDQELDYNRLSDYDVDHIVPQSFLKDDSIDNKVLTRSDKNRGKSDNVPSEEVVKKMKNYWRQLLNAKLITQRKFDNLTKAERGGLS	-4.37674
1045	N56A	NSRERMKRIEEGIKELGSQILKEHPVENTQLQNEKLYLYYLQNGRDMYVDQELDIARLSDYDVDHIVPQSFLKDDSIDNKVLTRSDKNRGKSDNVPSEEVVKKMKNYWRQLLNAKLITQRKFDNLTKAERGGLS	-2.0877
1046	N56C	NSRERMKRIEEGIKELGSQILKEHPVENTQLQNEKLYLYYLQNGRDMYVDQELDICRLSDYDVDHIVPQSFLKDDSIDNKVLTRSDKNRGKSDNVPSEEVVKKMKNYWRQLLNAKLITQRKFDNLTKAERGGLS	-6.49357
1047	N56D	NSRERMKRIEEGIKELGSQILKEHPVENTQLQNEKLYLYYLQNGRDMYVDQELDIDRLSDYDVDHIVPQSFLKDDSIDNKVLTRSDKNRGKSDNVPSEEVVKKMKNYWRQLLNAKLITQRKFDNLTKAERGGLS	-0.29742
1048	N56E	NSRERMKRIEEGIKELGSQILKEHPVENTQLQNEKLYLYYLQNGRDMYVDQELDIERLSDYDVDHIVPQSFLKDDSIDNKVLTRSDKNRGKSDNVPSEEVVKKMKNYWRQLLNAKLITQRKFDNLTKAERGGLS	-1.38425
1049	N56F	NSRERMKRIEEGIKELGSQILKEHPVENTQLQNEKLYLYYLQNGRDMYVDQELDIFRLSDYDVDHIVPQSFLKDDSIDNKVLTRSDKNRGKSDNVPSEEVVKKMKNYWRQLLNAKLITQRKFDNLTKAERGGLS	-5.20443
1050	N56G	NSRERMKRIEEGIKELGSQILKEHPVENTQLQNEKLYLYYLQNGRDMYVDQELDIGRLSDYDVDHIVPQSFLKDDSIDNKVLTRSDKNRGKSDNVPSEEVVKKMKNYWRQLLNAKLITQRKFDNLTKAERGGLS	-2.13731
1051	N56H	NSRERMKRIEEGIKELGSQILKEHPVENTQLQNEKLYLYYLQNGRDMYVDQELDIHRLSDYDVDHIVPQSFLKDDSIDNKVLTRSDKNRGKSDNVPSEEVVKKMKNYWRQLLNAKLITQRKFDNLTKAERGGLS	-3.6662
1052	N56I	NSRERMKRIEEGIKELGSQILKEHPVENTQLQNEKLYLYYLQNGRDMYVDQELDIIRLSDYDVDHIVPQSFLKDDSIDNKVLTRSDKNRGKSDNVPSEEVVKKMKNYWRQLLNAKLITQRKFDNLTKAERGGLS	-5.66815
1053	N56K	NSRERMKRIEEGIKELGSQILKEHPVENTQLQNEKLYLYYLQNGRDMYVDQELDIKRLSDYDVDHIVPQSFLKDDSIDNKVLTRSDKNRGKSDNVPSEEVVKKMKNYWRQLLNAKLITQRKFDNLTKAERGGLS	-2.23081
1054	N56L	NSRERMKRIEEGIKELGSQILKEHPVENTQLQNEKLYLYYLQNGRDMYVDQELDILRLSDYDVDHIVPQSFLKDDSIDNKVLTRSDKNRGKSDNVPSEEVVKKMKNYWRQLLNAKLITQRKFDNLTKAERGGLS	-4.34595
1055	N56M	NSRERMKRIEEGIKELGSQILKEHPVENTQLQNEKLYLYYLQNGRDMYVDQELDIMRLSDYDVDHIVPQSFLKDDSIDNKVLTRSDKNRGKSDNVPSEEVVKKMKNYWRQLLNAKLITQRKFDNLTKAERGGLS	-5.11866
1056	N56P	NSRERMKRIEEGIKELGSQILKEHPVENTQLQNEKLYLYYLQNGRDMYVDQELDIPRLSDYDVDHIVPQSFLKDDSIDNKVLTRSDKNRGKSDNVPSEEVVKKMKNYWRQLLNAKLITQRKFDNLTKAERGGLS	-5.91992
1057	N56Q	NSRERMKRIEEGIKELGSQILKEHPVENTQLQNEKLYLYYLQNGRDMYVDQELDIQRLSDYDVDHIVPQSFLKDDSIDNKVLTRSDKNRGKSDNVPSEEVVKKMKNYWRQLLNAKLITQRKFDNLTKAERGGLS	-3.06223
1058	N56R	NSRERMKRIEEGIKELGSQILKEHPVENTQLQNEKLYLYYLQNGRDMYVDQELDIRRLSDYDVDHIVPQSFLKDDSIDNKVLTRSDKNRGKSDNVPSEEVVKKMKNYWRQLLNAKLITQRKFDNLTKAERGGLS	-3.20407
1059	N56S	NSRERMKRIEEGIKELGSQILKEHPVENTQLQNEKLYLYYLQNGRDMYVDQELDISRLSDYDVDHIVPQSFLKDDSIDNKVLTRSDKNRGKSDNVPSEEVVKKMKNYWRQLLNAKLITQRKFDNLTKAERGGLS	-0.547823
1060	N56T	NSRERMKRIEEGIKELGSQILKEHPVENTQLQNEKLYLYYLQNGRDMYVDQELDITRLSDYDVDHIVPQSFLKDDSIDNKVLTRSDKNRGKSDNVPSEEVVKKMKNYWRQLLNAKLITQRKFDNLTKAERGGLS	-2.34902
1061	N56V	NSRERMKRIEEGIKELGSQILKEHPVENTQLQNEKLYLYYLQNGRDMYVDQELDIVRLSDYDVDHIVPQSFLKDDSIDNKVLTRSDKNRGKSDNVPSEEVVKKMKNYWRQLLNAKLITQRKFDNLTKAERGGLS	-4.96193
1062	N56W	NSRERMKRIEEGIKELGSQILKEHPVENTQLQNEKLYLYYLQNGRDMYVDQELDIWRLSDYDVDHIVPQSFLKDDSIDNKVLTRSDKNRGKSDNVPSEEVVKKMKNYWRQLLNAKLITQRKFDNLTKAERGGLS	-7.26053
1063	N56Y	NSRERMKRIEEGIKELGSQILKEHPVENTQLQNEKLYLYYLQNGRDMYVDQELDIYRLSDYDVDHIVPQSFLKDDSIDNKVLTRSDKNRGKSDNVPSEEVVKKMKNYWRQLLNAKLITQRKFDNLTKAERGGLS	-4.28182
1064	R57A	NSRERMKRIEEGIKELGSQILKEHPVENTQLQNEKLYLYYLQNGRDMYVDQELDINALSDYDVDHIVPQSFLKDDSIDNKVLTRSDKNRGKSDNVPSEEVVKKMKNYWRQLLNAKLITQRKFDNLTKAERGGLS	-3.13363
1065	R57C	NSRERMKRIEEGIKELGSQILKEHPVENTQLQNEKLYLYYLQNGRDMYVDQELDINCLSDYDVDHIVPQSFLKDDSIDNKVLTRSDKNRGKSDNVPSEEVVKKMKNYWRQLLNAKLITQRKFDNLTKAERGGLS	-5.74142
1066	R57D	NSRERMKRIEEGIKELGSQILKEHPVENTQLQNEKLYLYYLQNGRDMYVDQELDINDLSDYDVDHIVPQSFLKDDSIDNKVLTRSDKNRGKSDNVPSEEVVKKMKNYWRQLLNAKLITQRKFDNLTKAERGGLS	-3.27727
1067	R57E	NSRERMKRIEEGIKELGSQILKEHPVENTQLQNEKLYLYYLQNGRDMYVDQELDINELSDYDVDHIVPQSFLKDDSIDNKVLTRSDKNRGKSDNVPSEEVVKKMKNYWRQLLNAKLITQRKFDNLTKAERGGLS	-3.01071
1068	R57F	NSRERMKRIEEGIKELGSQILKEHPVENTQLQNEKLYLYYLQNGRDMYVDQELDINFLSDYDVDHIVPQSFLKDDSIDNKVLTRSDKNRGKSDNVPSEEVVKKMKNYWRQLLNAKLITQRKFDNLTKAERGGLS	-6.20667
1069	R57G	NSRERMKRIEEGIKELGSQILKEHPVENTQLQNEKLYLYYLQNGRDMYVDQELDINGLSDYDVDHIVPQSFLKDDSIDNKVLTRSDKNRGKSDNVPSEEVVKKMKNYWRQLLNAKLITQRKFDNLTKAERGGLS	-4.46953
1070	R57H	NSRERMKRIEEGIKELGSQILKEHPVENTQLQNEKLYLYYLQNGRDMYVDQELDINHLSDYDVDHIVPQSFLKDDSIDNKVLTRSDKNRGKSDNVPSEEVVKKMKNYWRQLLNAKLITQRKFDNLTKAERGGLS	-2.71996
1071	R57I	NSRERMKRIEEGIKELGSQILKEHPVENTQLQNEKLYLYYLQNGRDMYVDQELDINILSDYDVDHIVPQSFLKDDSIDNKVLTRSDKNRGKSDNVPSEEVVKKMKNYWRQLLNAKLITQRKFDNLTKAERGGLS	-5.26692
1072	R57K	NSRERMKRIEEGIKELGSQILKEHPVENTQLQNEKLYLYYLQNGRDMYVDQELDINKLSDYDVDHIVPQSFLKDDSIDNKVLTRSDKNRGKSDNVPSEEVVKKMKNYWRQLLNAKLITQRKFDNLTKAERGGLS	0.0846939
1073	R57L	NSRERMKRIEEGIKELGSQILKEHPVENTQLQNEKLYLYYLQNGRDMYVDQELDINLLSDYDVDHIVPQSFLKDDSIDNKVLTRSDKNRGKSDNVPSEEVVKKMKNYWRQLLNAKLITQRKFDNLTKAERGGLS	-3.56486
1074	R57M	NSRERMKRIEEGIKELGSQILKEHPVENTQLQNEKLYLYYLQNGRDMYVDQELDINMLSDYDVDHIVPQSFLKDDSIDNKVLTRSDKNRGKSDNVPSEEVVKKMKNYWRQLLNAKLITQRKFDNLTKAERGGLS	-4.66973
1075	R57N	NSRERMKRIEEGIKELGSQILKEHPVENTQLQNEKLYLYYLQNGRDMYVDQELDINNLSDYDVDHIVPQSFLKDDSIDNKVLTRSDKNRGKSDNVPSEEVVKKMKNYWRQLLNAKLITQRKFDNLTKAERGGLS	-1.2336
1076	R57P	NSRERMKRIEEGIKELGSQILKEHPVENTQLQNEKLYLYYLQNGRDMYVDQELDINPLSDYDVDHIVPQSFLKDDSIDNKVLTRSDKNRGKSDNVPSEEVVKKMKNYWRQLLNAKLITQRKFDNLTKAERGGLS	-8.30513
1077	R57Q	NSRERMKRIEEGIKELGSQILKEHPVENTQLQNEKLYLYYLQNGRDMYVDQELDINQLSDYDVDHIVPQSFLKDDSIDNKVLTRSDKNRGKSDNVPSEEVVKKMKNYWRQLLNAKLITQRKFDNLTKAERGGLS	-1.52608
1078	R57S	NSRERMKRIEEGIKELGSQILKEHPVENTQLQNEKLYLYYLQNGRDMYVDQELDINSLSDYDVDHIVPQSFLKDDSIDNKVLTRSDKNRGKSDNVPSEEVVKKMKNYWRQLLNAKLITQRKFDNLTKAERGGLS	-2.33218
1079	R57T	NSRERMKRIEEGIKELGSQILKEHPVENTQLQNEKLYLYYLQNGRDMYVDQELDINTLSDYDVDHIVPQSFLKDDSIDNKVLTRSDKNRGKSDNVPSEEVVKKMKNYWRQLLNAKLITQRKFDNLTKAERGGLS	-3.43569
1080	R57V	NSRERMKRIEEGIKELGSQILKEHPVENTQLQNEKLYLYYLQNGRDMYVDQELDINVLSDYDVDHIVPQSFLKDDSIDNKVLTRSDKNRGKSDNVPSEEVVKKMKNYWRQLLNAKLITQRKFDNLTKAERGGLS	-4.82425
1081	R57W	NSRERMKRIEEGIKELGSQILKEHPVENTQLQNEKLYLYYLQNGRDMYVDQELDINWLSDYDVDHIVPQSFLKDDSIDNKVLTRSDKNRGKSDNVPSEEVVKKMKNYWRQLLNAKLITQRKFDNLTKAERGGLS	-8.14641
1082	R57Y	NSRERMKRIEEGIKELGSQILKEHPVENTQLQNEKLYLYYLQNGRDMYVDQELDINYLSDYDVDHIVPQSFLKDDSIDNKVLTRSDKNRGKSDNVPSEEVVKKMKNYWRQLLNAKLITQRKFDNLTKAERGGLS	-5.36135
1083	L58A	NSRERMKRIEEGIKELGSQILKEHPVENTQLQNEKLYLYYLQNGRDMYVDQELDINRASDYDVDHIVPQSFLKDDSIDNKVLTRSDKNRGKSDNVPSEEVVKKMKNYWRQLLNAKLITQRKFDNLTKAERGGLS	-7.02401
1084	L58C	NSRERMKRIEEGIKELGSQILKEHPVENTQLQNEKLYLYYLQNGRDMYVDQELDINRCSDYDVDHIVPQSFLKDDSIDNKVLTRSDKNRGKSDNVPSEEVVKKMKNYWRQLLNAKLITQRKFDNLTKAERGGLS	-8.32928
1085	L58D	NSRERMKRIEEGIKELGSQILKEHPVENTQLQNEKLYLYYLQNGRDMYVDQELDINRDSDYDVDHIVPQSFLKDDSIDNKVLTRSDKNRGKSDNVPSEEVVKKMKNYWRQLLNAKLITQRKFDNLTKAERGGLS	-10.2696
1086	L58E	NSRERMKRIEEGIKELGSQILKEHPVENTQLQNEKLYLYYLQNGRDMYVDQELDINRESDYDVDHIVPQSFLKDDSIDNKVLTRSDKNRGKSDNVPSEEVVKKMKNYWRQLLNAKLITQRKFDNLTKAERGGLS	-9.161
1087	L58F	NSRERMKRIEEGIKELGSQILKEHPVENTQLQNEKLYLYYLQNGRDMYVDQELDINRFSDYDVDHIVPQSFLKDDSIDNKVLTRSDKNRGKSDNVPSEEVVKKMKNYWRQLLNAKLITQRKFDNLTKAERGGLS	-5.421
1088	L58G	NSRERMKRIEEGIKELGSQILKEHPVENTQLQNEKLYLYYLQNGRDMYVDQELDINRGSDYDVDHIVPQSFLKDDSIDNKVLTRSDKNRGKSDNVPSEEVVKKMKNYWRQLLNAKLITQRKFDNLTKAERGGLS	-9.40489
1089	L58H	NSRERMKRIEEGIKELGSQILKEHPVENTQLQNEKLYLYYLQNGRDMYVDQELDINRHSDYDVDHIVPQSFLKDDSIDNKVLTRSDKNRGKSDNVPSEEVVKKMKNYWRQLLNAKLITQRKFDNLTKAERGGLS	-9.50658
1090	L58I	NSRERMKRIEEGIKELGSQILKEHPVENTQLQNEKLYLYYLQNGRDMYVDQELDINRISDYDVDHIVPQSFLKDDSIDNKVLTRSDKNRGKSDNVPSEEVVKKMKNYWRQLLNAKLITQRKFDNLTKAERGGLS	-2.34504
1091	L58K	NSRERMKRIEEGIKELGSQILKEHPVENTQLQNEKLYLYYLQNGRDMYVDQELDINRKSDYDVDHIVPQSFLKDDSIDNKVLTRSDKNRGKSDNVPSEEVVKKMKNYWRQLLNAKLITQRKFDNLTKAERGGLS	-8.28396
1092	L58M	NSRERMKRIEEGIKELGSQILKEHPVENTQLQNEKLYLYYLQNGRDMYVDQELDINRMSDYDVDHIVPQSFLKDDSIDNKVLTRSDKNRGKSDNVPSEEVVKKMKNYWRQLLNAKLITQRKFDNLTKAERGGLS	-4.39857
1093	L58N	NSRERMKRIEEGIKELGSQILKEHPVENTQLQNEKLYLYYLQNGRDMYVDQELDINRNSDYDVDHIVPQSFLKDDSIDNKVLTRSDKNRGKSDNVPSEEVVKKMKNYWRQLLNAKLITQRKFDNLTKAERGGLS	-9.09576
1094	L58P	NSRERMKRIEEGIKELGSQILKEHPVENTQLQNEKLYLYYLQNGRDMYVDQELDINRPSDYDVDHIVPQSFLKDDSIDNKVLTRSDKNRGKSDNVPSEEVVKKMKNYWRQLLNAKLITQRKFDNLTKAERGGLS	-7.48431
1095	L58Q	NSRERMKRIEEGIKELGSQILKEHPVENTQLQNEKLYLYYLQNGRDMYVDQELDINRQSDYDVDHIVPQSFLKDDSIDNKVLTRSDKNRGKSDNVPSEEVVKKMKNYWRQLLNAKLITQRKFDNLTKAERGGLS	-8.29115
1096	L58R	NSRERMKRIEEGIKELGSQILKEHPVENTQLQNEKLYLYYLQNGRDMYVDQELDINRRSDYDVDHIVPQSFLKDDSIDNKVLTRSDKNRGKSDNVPSEEVVKKMKNYWRQLLNAKLITQRKFDNLTKAERGGLS	-7.93684
1097	L58S	NSRERMKRIEEGIKELGSQILKEHPVENTQLQNEKLYLYYLQNGRDMYVDQELDINRSSDYDVDHIVPQSFLKDDSIDNKVLTRSDKNRGKSDNVPSEEVVKKMKNYWRQLLNAKLITQRKFDNLTKAERGGLS	-7.633
1098	L58T	NSRERMKRIEEGIKELGSQILKEHPVENTQLQNEKLYLYYLQNGRDMYVDQELDINRTSDYDVDHIVPQSFLKDDSIDNKVLTRSDKNRGKSDNVPSEEVVKKMKNYWRQLLNAKLITQRKFDNLTKAERGGLS	-5.66018
1099	L58V	NSRERMKRIEEGIKELGSQILKEHPVENTQLQNEKLYLYYLQNGRDMYVDQELDINRVSDYDVDHIVPQSFLKDDSIDNKVLTRSDKNRGKSDNVPSEEVVKKMKNYWRQLLNAKLITQRKFDNLTKAERGGLS	-3.69849
1100	L58W	NSRERMKRIEEGIKELGSQILKEHPVENTQLQNEKLYLYYLQNGRDMYVDQELDINRWSDYDVDHIVPQSFLKDDSIDNKVLTRSDKNRGKSDNVPSEEVVKKMKNYWRQLLNAKLITQRKFDNLTKAERGGLS	-8.30693
1101	L58Y	NSRERMKRIEEGIKELGSQILKEHPVENTQLQNEKLYLYYLQNGRDMYVDQELDINRYSDYDVDHIVPQSFLKDDSIDNKVLTRSDKNRGKSDNVPSEEVVKKMKNYWRQLLNAKLITQRKFDNLTKAERGGLS	-7.90941
1102	S59A	NSRERMKRIEEGIKELGSQILKEHPVENTQLQNEKLYLYYLQNGRDMYVDQELDINRLADYDVDHIVPQSFLKDDSIDNKVLTRSDKNRGKSDNVPSEEVVKKMKNYWRQLLNAKLITQRKFDNLTKAERGGLS	-1.91082
1103	S59C	NSRERMKRIEEGIKELGSQILKEHPVENTQLQNEKLYLYYLQNGRDMYVDQELDINRLCDYDVDHIVPQSFLKDDSIDNKVLTRSDKNRGKSDNVPSEEVVKKMKNYWRQLLNAKLITQRKFDNLTKAERGGLS	-6.37532
1104	S59D	NSRERMKRIEEGIKELGSQILKEHPVENTQLQNEKLYLYYLQNGRDMYVDQELDINRLDDYDVDHIVPQSFLKDDSIDNKVLTRSDKNRGKSDNVPSEEVVKKMKNYWRQLLNAKLITQRKFDNLTKAERGGLS	-2.42996
1105	S59E	NSRERMKRIEEGIKELGSQILKEHPVENTQLQNEKLYLYYLQNGRDMYVDQELDINRLEDYDVDHIVPQSFLKDDSIDNKVLTRSDKNRGKSDNVPSEEVVKKMKNYWRQLLNAKLITQRKFDNLTKAERGGLS	-2.60613
1106	S59F	NSRERMKRIEEGIKELGSQILKEHPVENTQLQNEKLYLYYLQNGRDMYVDQELDINRLFDYDVDHIVPQSFLKDDSIDNKVLTRSDKNRGKSDNVPSEEVVKKMKNYWRQLLNAKLITQRKFDNLTKAERGGLS	-5.13069
1107	S59G	NSRERMKRIEEGIKELGSQILKEHPVENTQLQNEKLYLYYLQNGRDMYVDQELDINRLGDYDVDHIVPQSFLKDDSIDNKVLTRSDKNRGKSDNVPSEEVVKKMKNYWRQLLNAKLITQRKFDNLTKAERGGLS	-1.93853
1108	S59H	NSRERMKRIEEGIKELGSQILKEHPVENTQLQNEKLYLYYLQNGRDMYVDQELDINRLHDYDVDHIVPQSFLKDDSIDNKVLTRSDKNRGKSDNVPSEEVVKKMKNYWRQLLNAKLITQRKFDNLTKAERGGLS	-3.64477
1109	S59I	NSRERMKRIEEGIKELGSQILKEHPVENTQLQNEKLYLYYLQNGRDMYVDQELDINRLIDYDVDHIVPQSFLKDDSIDNKVLTRSDKNRGKSDNVPSEEVVKKMKNYWRQLLNAKLITQRKFDNLTKAERGGLS	-4.60351
1110	S59K	NSRERMKRIEEGIKELGSQILKEHPVENTQLQNEKLYLYYLQNGRDMYVDQELDINRLKDYDVDHIVPQSFLKDDSIDNKVLTRSDKNRGKSDNVPSEEVVKKMKNYWRQLLNAKLITQRKFDNLTKAERGGLS	-1.70834
1111	S59L	NSRERMKRIEEGIKELGSQILKEHPVENTQLQNEKLYLYYLQNGRDMYVDQELDINRLLDYDVDHIVPQSFLKDDSIDNKVLTRSDKNRGKSDNVPSEEVVKKMKNYWRQLLNAKLITQRKFDNLTKAERGGLS	-4.67355
1112	S59M	NSRERMKRIEEGIKELGSQILKEHPVENTQLQNEKLYLYYLQNGRDMYVDQELDINRLMDYDVDHIVPQSFLKDDSIDNKVLTRSDKNRGKSDNVPSEEVVKKMKNYWRQLLNAKLITQRKFDNLTKAERGGLS	-5.01043
1113	S59N	NSRERMKRIEEGIKELGSQILKEHPVENTQLQNEKLYLYYLQNGRDMYVDQELDINRLNDYDVDHIVPQSFLKDDSIDNKVLTRSDKNRGKSDNVPSEEVVKKMKNYWRQLLNAKLITQRKFDNLTKAERGGLS	-1.10906
1114	S59P	NSRERMKRIEEGIKELGSQILKEHPVENTQLQNEKLYLYYLQNGRDMYVDQELDINRLPDYDVDHIVPQSFLKDDSIDNKVLTRSDKNRGKSDNVPSEEVVKKMKNYWRQLLNAKLITQRKFDNLTKAERGGLS	-4.6054
1115	S59Q	NSRERMKRIEEGIKELGSQILKEHPVENTQLQNEKLYLYYLQNGRDMYVDQELDINRLQDYDVDHIVPQSFLKDDSIDNKVLTRSDKNRGKSDNVPSEEVVKKMKNYWRQLLNAKLITQRKFDNLTKAERGGLS	-2.55679
1116	S59R	NSRERMKRIEEGIKELGSQILKEHPVENTQLQNEKLYLYYLQNGRDMYVDQELDINRLRDYDVDHIVPQSFLKDDSIDNKVLTRSDKNRGKSDNVPSEEVVKKMKNYWRQLLNAKLITQRKFDNLTKAERGGLS	-3.1105
1117	S59T	NSRERMKRIEEGIKELGSQILKEHPVENTQLQNEKLYLYYLQNGRDMYVDQELDINRLTDYDVDHIVPQSFLKDDSIDNKVLTRSDKNRGKSDNVPSEEVVKKMKNYWRQLLNAKLITQRKFDNLTKAERGGLS	-1.40367
1118	S59V	NSRERMKRIEEGIKELGSQILKEHPVENTQLQNEKLYLYYLQNGRDMYVDQELDINRLVDYDVDHIVPQSFLKDDSIDNKVLTRSDKNRGKSDNVPSEEVVKKMKNYWRQLLNAKLITQRKFDNLTKAERGGLS	-4.11938
1119	S59W	NSRERMKRIEEGIKELGSQILKEHPVENTQLQNEKLYLYYLQNGRDMYVDQELDINRLWDYDVDHIVPQSFLKDDSIDNKVLTRSDKNRGKSDNVPSEEVVKKMKNYWRQLLNAKLITQRKFDNLTKAERGGLS	-6.92283
1120	S59Y	NSRERMKRIEEGIKELGSQILKEHPVENTQLQNEKLYLYYLQNGRDMYVDQELDINRLYDYDVDHIVPQSFLKDDSIDNKVLTRSDKNRGKSDNVPSEEVVKKMKNYWRQLLNAKLITQRKFDNLTKAERGGLS	-4.65792
1121	D60A	NSRERMKRIEEGIKELGSQILKEHPVENTQLQNEKLYLYYLQNGRDMYVDQELDINRLSAYDVDHIVPQSFLKDDSIDNKVLTRSDKNRGKSDNVPSEEVVKKMKNYWRQLLNAKLITQRKFDNLTKAERGGLS	-2.55887
1122	D60C	NSRERMKRIEEGIKELGSQILKEHPVENTQLQNEKLYLYYLQNGRDMYVDQELDINRLSCYDVDHIVPQSFLKDDSIDNKVLTRSDKNRGKSDNVPSEEVVKKMKNYWRQLLNAKLITQRKFDNLTKAERGGLS	-6.08093
1123	D60E	NSRERMKRIEEGIKELGSQILKEHPVENTQLQNEKLYLYYLQNGRDMYVDQELDINRLSEYDVDHIVPQSFLKDDSIDNKVLTRSDKNRGKSDNVPSEEVVKKMKNYWRQLLNAKLITQRKFDNLTKAERGGLS	-0.935364
1124	D60F	NSRERMKRIEEGIKELGSQILKEHPVENTQLQNEKLYLYYLQNGRDMYVDQELDINRLSFYDVDHIVPQSFLKDDSIDNKVLTRSDKNRGKSDNVPSEEVVKKMKNYWRQLLNAKLITQRKFDNLTKAERGGLS	-3.68983
1125	D60G	NSRERMKRIEEGIKELGSQILKEHPVENTQLQNEKLYLYYLQNGRDMYVDQELDINRLSGYDVDHIVPQSFLKDDSIDNKVLTRSDKNRGKSDNVPSEEVVKKMKNYWRQLLNAKLITQRKFDNLTKAERGGLS	-2.86637
1126	D60H	NSRERMKRIEEGIKELGSQILKEHPVENTQLQNEKLYLYYLQNGRDMYVDQELDINRLSHYDVDHIVPQSFLKDDSIDNKVLTRSDKNRGKSDNVPSEEVVKKMKNYWRQLLNAKLITQRKFDNLTKAERGGLS	-3.62063
1127	D60I	NSRERMKRIEEGIKELGSQILKEHPVENTQLQNEKLYLYYLQNGRDMYVDQELDINRLSIYDVDHIVPQSFLKDDSIDNKVLTRSDKNRGKSDNVPSEEVVKKMKNYWRQLLNAKLITQRKFDNLTKAERGGLS	-2.65657
1128	D60K	NSRERMKRIEEGIKELGSQILKEHPVENTQLQNEKLYLYYLQNGRDMYVDQELDINRLSKYDVDHIVPQSFLKDDSIDNKVLTRSDKNRGKSDNVPSEEVVKKMKNYWRQLLNAKLITQRKFDNLTKAERGGLS	-2.69554
1129	D60L	NSRERMKRIEEGIKELGSQILKEHPVENTQLQNEKLYLYYLQNGRDMYVDQELDINRLSLYDVDHIVPQSFLKDDSIDNKVLTRSDKNRGKSDNVPSEEVVKKMKNYWRQLLNAKLITQRKFDNLTKAERGGLS	-2.25801
1130	D60M	NSRERMKRIEEGIKELGSQILKEHPVENTQLQNEKLYLYYLQNGRDMYVDQELDINRLSMYDVDHIVPQSFLKDDSIDNKVLTRSDKNRGKSDNVPSEEVVKKMKNYWRQLLNAKLITQRKFDNLTKAERGGLS	-3.64187
1131	D60N	NSRERMKRIEEGIKELGSQILKEHPVENTQLQNEKLYLYYLQNGRDMYVDQELDINRLSNYDVDHIVPQSFLKDDSIDNKVLTRSDKNRGKSDNVPSEEVVKKMKNYWRQLLNAKLITQRKFDNLTKAERGGLS	-1.42157
1132	D60P	NSRERMKRIEEGIKELGSQILKEHPVENTQLQNEKLYLYYLQNGRDMYVDQELDINRLSPYDVDHIVPQSFLKDDSIDNKVLTRSDKNRGKSDNVPSEEVVKKMKNYWRQLLNAKLITQRKFDNLTKAERGGLS	-6.47437
1133	D60Q	NSRERMKRIEEGIKELGSQILKEHPVENTQLQNEKLYLYYLQNGRDMYVDQELDINRLSQYDVDHIVPQSFLKDDSIDNKVLTRSDKNRGKSDNVPSEEVVKKMKNYWRQLLNAKLITQRKFDNLTKAERGGLS	-1.79944
1134	D60R	NSRERMKRIEEGIKELGSQILKEHPVENTQLQNEKLYLYYLQNGRDMYVDQELDINRLSRYDVDHIVPQSFLKDDSIDNKVLTRSDKNRGKSDNVPSEEVVKKMKNYWRQLLNAKLITQRKFDNLTKAERGGLS	-3.38971
1135	D60S	NSRERMKRIEEGIKELGSQILKEHPVENTQLQNEKLYLYYLQNGRDMYVDQELDINRLSSYDVDHIVPQSFLKDDSIDNKVLTRSDKNRGKSDNVPSEEVVKKMKNYWRQLLNAKLITQRKFDNLTKAERGGLS	-1.54855
1136	D60T	NSRERMKRIEEGIKELGSQILKEHPVENTQLQNEKLYLYYLQNGRDMYVDQELDINRLSTYDVDHIVPQSFLKDDSIDNKVLTRSDKNRGKSDNVPSEEVVKKMKNYWRQLLNAKLITQRKFDNLTKAERGGLS	-1.61368
1137	D60V	NSRERMKRIEEGIKELGSQILKEHPVENTQLQNEKLYLYYLQNGRDMYVDQELDINRLSVYDVDHIVPQSFLKDDSIDNKVLTRSDKNRGKSDNVPSEEVVKKMKNYWRQLLNAKLITQRKFDNLTKAERGGLS	-2.66254
1138	D60W	NSRERMKRIEEGIKELGSQILKEHPVENTQLQNEKLYLYYLQNGRDMYVDQELDINRLSWYDVDHIVPQSFLKDDSIDNKVLTRSDKNRGKSDNVPSEEVVKKMKNYWRQLLNAKLITQRKFDNLTKAERGGLS	-6.0229
1139	D60Y	NSRERMKRIEEGIKELGSQILKEHPVENTQLQNEKLYLYYLQNGRDMYVDQELDINRLSYYDVDHIVPQSFLKDDSIDNKVLTRSDKNRGKSDNVPSEEVVKKMKNYWRQLLNAKLITQRKFDNLTKAERGGLS	-3.41091
1140	Y61A	NSRERMKRIEEGIKELGSQILKEHPVENTQLQNEKLYLYYLQNGRDMYVDQELDINRLSDADVDHIVPQSFLKDDSIDNKVLTRSDKNRGKSDNVPSEEVVKKMKNYWRQLLNAKLITQRKFDNLTKAERGGLS	-7.10869
1141	Y61C	NSRERMKRIEEGIKELGSQILKEHPVENTQLQNEKLYLYYLQNGRDMYVDQELDINRLSDCDVDHIVPQSFLKDDSIDNKVLTRSDKNRGKSDNVPSEEVVKKMKNYWRQLLNAKLITQRKFDNLTKAERGGLS	-4.329
1142	Y61D	NSRERMKRIEEGIKELGSQILKEHPVENTQLQNEKLYLYYLQNGRDMYVDQELDINRLSDDDVDHIVPQSFLKDDSIDNKVLTRSDKNRGKSDNVPSEEVVKKMKNYWRQLLNAKLITQRKFDNLTKAERGGLS	-7.4685
1143	Y61E	NSRERMKRIEEGIKELGSQILKEHPVENTQLQNEKLYLYYLQNGRDMYVDQELDINRLSDEDVDHIVPQSFLKDDSIDNKVLTRSDKNRGKSDNVPSEEVVKKMKNYWRQLLNAKLITQRKFDNLTKAERGGLS	-8.79341
1144	Y61F	NSRERMKRIEEGIKELGSQILKEHPVENTQLQNEKLYLYYLQNGRDMYVDQELDINRLSDFDVDHIVPQSFLKDDSIDNKVLTRSDKNRGKSDNVPSEEVVKKMKNYWRQLLNAKLITQRKFDNLTKAERGGLS	-2.78701
1145	Y61G	NSRERMKRIEEGIKELGSQILKEHPVENTQLQNEKLYLYYLQNGRDMYVDQELDINRLSDGDVDHIVPQSFLKDDSIDNKVLTRSDKNRGKSDNVPSEEVVKKMKNYWRQLLNAKLITQRKFDNLTKAERGGLS	-9.07527
1146	Y61H	NSRERMKRIEEGIKELGSQILKEHPVENTQLQNEKLYLYYLQNGRDMYVDQELDINRLSDHDVDHIVPQSFLKDDSIDNKVLTRSDKNRGKSDNVPSEEVVKKMKNYWRQLLNAKLITQRKFDNLTKAERGGLS	-5.55657
1147	Y61I	NSRERMKRIEEGIKELGSQILKEHPVENTQLQNEKLYLYYLQNGRDMYVDQELDINRLSDIDVDHIVPQSFLKDDSIDNKVLTRSDKNRGKSDNVPSEEVVKKMKNYWRQLLNAKLITQRKFDNLTKAERGGLS	-5.1709
1148	Y61K	NSRERMKRIEEGIKELGSQILKEHPVENTQLQNEKLYLYYLQNGRDMYVDQELDINRLSDKDVDHIVPQSFLKDDSIDNKVLTRSDKNRGKSDNVPSEEVVKKMKNYWRQLLNAKLITQRKFDNLTKAERGGLS	-8.31072
1149	Y61L	NSRERMKRIEEGIKELGSQILKEHPVENTQLQNEKLYLYYLQNGRDMYVDQELDINRLSDLDVDHIVPQSFLKDDSIDNKVLTRSDKNRGKSDNVPSEEVVKKMKNYWRQLLNAKLITQRKFDNLTKAERGGLS	-4.09944
1150	Y61M	NSRERMKRIEEGIKELGSQILKEHPVENTQLQNEKLYLYYLQNGRDMYVDQELDINRLSDMDVDHIVPQSFLKDDSIDNKVLTRSDKNRGKSDNVPSEEVVKKMKNYWRQLLNAKLITQRKFDNLTKAERGGLS	-6.51201
1151	Y61N	NSRERMKRIEEGIKELGSQILKEHPVENTQLQNEKLYLYYLQNGRDMYVDQELDINRLSDNDVDHIVPQSFLKDDSIDNKVLTRSDKNRGKSDNVPSEEVVKKMKNYWRQLLNAKLITQRKFDNLTKAERGGLS	-5.61798
1152	Y61P	NSRERMKRIEEGIKELGSQILKEHPVENTQLQNEKLYLYYLQNGRDMYVDQELDINRLSDPDVDHIVPQSFLKDDSIDNKVLTRSDKNRGKSDNVPSEEVVKKMKNYWRQLLNAKLITQRKFDNLTKAERGGLS	-9.56699
1153	Y61Q	NSRERMKRIEEGIKELGSQILKEHPVENTQLQNEKLYLYYLQNGRDMYVDQELDINRLSDQDVDHIVPQSFLKDDSIDNKVLTRSDKNRGKSDNVPSEEVVKKMKNYWRQLLNAKLITQRKFDNLTKAERGGLS	-8.15869
1154	Y61R	NSRERMKRIEEGIKELGSQILKEHPVENTQLQNEKLYLYYLQNGRDMYVDQELDINRLSDRDVDHIVPQSFLKDDSIDNKVLTRSDKNRGKSDNVPSEEVVKKMKNYWRQLLNAKLITQRKFDNLTKAERGGLS	-7.18316
1155	Y61S	NSRERMKRIEEGIKELGSQILKEHPVENTQLQNEKLYLYYLQNGRDMYVDQELDINRLSDSDVDHIVPQSFLKDDSIDNKVLTRSDKNRGKSDNVPSEEVVKKMKNYWRQLLNAKLITQRKFDNLTKAERGGLS	-6.53449
1156	Y61T	NSRERMKRIEEGIKELGSQILKEHPVENTQLQNEKLYLYYLQNGRDMYVDQELDINRLSDTDVDHIVPQSFLKDDSIDNKVLTRSDKNRGKSDNVPSEEVVKKMKNYWRQLLNAKLITQRKFDNLTKAERGGLS	-5.57355
1157	Y61V	NSRERMKRIEEGIKELGSQILKEHPVENTQLQNEKLYLYYLQNGRDMYVDQELDINRLSDVDVDHIVPQSFLKDDSIDNKVLTRSDKNRGKSDNVPSEEVVKKMKNYWRQLLNAKLITQRKFDNLTKAERGGLS	-4.48496
1158	Y61W	NSRERMKRIEEGIKELGSQILKEHPVENTQLQNEKLYLYYLQNGRDMYVDQELDINRLSDWDVDHIVPQSFLKDDSIDNKVLTRSDKNRGKSDNVPSEEVVKKMKNYWRQLLNAKLITQRKFDNLTKAERGGLS	-4.11513
1159	D62A	NSRERMKRIEEGIKELGSQILKEHPVENTQLQNEKLYLYYLQNGRDMYVDQELDINRLSDYAVDHIVPQSFLKDDSIDNKVLTRSDKNRGKSDNVPSEEVVKKMKNYWRQLLNAKLITQRKFDNLTKAERGGLS	-5.78154
1160	D62C	NSRERMKRIEEGIKELGSQILKEHPVENTQLQNEKLYLYYLQNGRDMYVDQELDINRLSDYCVDHIVPQSFLKDDSIDNKVLTRSDKNRGKSDNVPSEEVVKKMKNYWRQLLNAKLITQRKFDNLTKAERGGLS	-8.15362
1161	D62E	NSRERMKRIEEGIKELGSQILKEHPVENTQLQNEKLYLYYLQNGRDMYVDQELDINRLSDYEVDHIVPQSFLKDDSIDNKVLTRSDKNRGKSDNVPSEEVVKKMKNYWRQLLNAKLITQRKFDNLTKAERGGLS	-1.82838
1162	D62F	NSRERMKRIEEGIKELGSQILKEHPVENTQLQNEKLYLYYLQNGRDMYVDQELDINRLSDYFVDHIVPQSFLKDDSIDNKVLTRSDKNRGKSDNVPSEEVVKKMKNYWRQLLNAKLITQRKFDNLTKAERGGLS	-7.02643
1163	D62G	NSRERMKRIEEGIKELGSQILKEHPVENTQLQNEKLYLYYLQNGRDMYVDQELDINRLSDYGVDHIVPQSFLKDDSIDNKVLTRSDKNRGKSDNVPSEEVVKKMKNYWRQLLNAKLITQRKFDNLTKAERGGLS	-6.5213
1164	D62H	NSRERMKRIEEGIKELGSQILKEHPVENTQLQNEKLYLYYLQNGRDMYVDQELDINRLSDYHVDHIVPQSFLKDDSIDNKVLTRSDKNRGKSDNVPSEEVVKKMKNYWRQLLNAKLITQRKFDNLTKAERGGLS	-3.3635
1165	D62I	NSRERMKRIEEGIKELGSQILKEHPVENTQLQNEKLYLYYLQNGRDMYVDQELDINRLSDYIVDHIVPQSFLKDDSIDNKVLTRSDKNRGKSDNVPSEEVVKKMKNYWRQLLNAKLITQRKFDNLTKAERGGLS	-7.87569
1166	D62K	NSRERMKRIEEGIKELGSQILKEHPVENTQLQNEKLYLYYLQNGRDMYVDQELDINRLSDYKVDHIVPQSFLKDDSIDNKVLTRSDKNRGKSDNVPSEEVVKKMKNYWRQLLNAKLITQRKFDNLTKAERGGLS	-7.05784
1167	D62L	NSRERMKRIEEGIKELGSQILKEHPVENTQLQNEKLYLYYLQNGRDMYVDQELDINRLSDYLVDHIVPQSFLKDDSIDNKVLTRSDKNRGKSDNVPSEEVVKKMKNYWRQLLNAKLITQRKFDNLTKAERGGLS	-7.10764
1168	D62M	NSRERMKRIEEGIKELGSQILKEHPVENTQLQNEKLYLYYLQNGRDMYVDQELDINRLSDYMVDHIVPQSFLKDDSIDNKVLTRSDKNRGKSDNVPSEEVVKKMKNYWRQLLNAKLITQRKFDNLTKAERGGLS	-7.1264
1169	D62N	NSRERMKRIEEGIKELGSQILKEHPVENTQLQNEKLYLYYLQNGRDMYVDQELDINRLSDYNVDHIVPQSFLKDDSIDNKVLTRSDKNRGKSDNVPSEEVVKKMKNYWRQLLNAKLITQRKFDNLTKAERGGLS	-3.97058
1170	D62P	NSRERMKRIEEGIKELGSQILKEHPVENTQLQNEKLYLYYLQNGRDMYVDQELDINRLSDYPVDHIVPQSFLKDDSIDNKVLTRSDKNRGKSDNVPSEEVVKKMKNYWRQLLNAKLITQRKFDNLTKAERGGLS	-8.65825
1171	D62Q	NSRERMKRIEEGIKELGSQILKEHPVENTQLQNEKLYLYYLQNGRDMYVDQELDINRLSDYQVDHIVPQSFLKDDSIDNKVLTRSDKNRGKSDNVPSEEVVKKMKNYWRQLLNAKLITQRKFDNLTKAERGGLS	-2.11516
1172	D62R	NSRERMKRIEEGIKELGSQILKEHPVENTQLQNEKLYLYYLQNGRDMYVDQELDINRLSDYRVDHIVPQSFLKDDSIDNKVLTRSDKNRGKSDNVPSEEVVKKMKNYWRQLLNAKLITQRKFDNLTKAERGGLS	-7.2402
1173	D62S	NSRERMKRIEEGIKELGSQILKEHPVENTQLQNEKLYLYYLQNGRDMYVDQELDINRLSDYSVDHIVPQSFLKDDSIDNKVLTRSDKNRGKSDNVPSEEVVKKMKNYWRQLLNAKLITQRKFDNLTKAERGGLS	-5.56094
1174	D62T	NSRERMKRIEEGIKELGSQILKEHPVENTQLQNEKLYLYYLQNGRDMYVDQELDINRLSDYTVDHIVPQSFLKDDSIDNKVLTRSDKNRGKSDNVPSEEVVKKMKNYWRQLLNAKLITQRKFDNLTKAERGGLS	-6.40604
1175	D62V	NSRERMKRIEEGIKELGSQILKEHPVENTQLQNEKLYLYYLQNGRDMYVDQELDINRLSDYVVDHIVPQSFLKDDSIDNKVLTRSDKNRGKSDNVPSEEVVKKMKNYWRQLLNAKLITQRKFDNLTKAERGGLS	-6.214
1176	D62W	NSRERMKRIEEGIKELGSQILKEHPVENTQLQNEKLYLYYLQNGRDMYVDQELDINRLSDYWVDHIVPQSFLKDDSIDNKVLTRSDKNRGKSDNVPSEEVVKKMKNYWRQLLNAKLITQRKFDNLTKAERGGLS	-8.83776
1177	D62Y	NSRERMKRIEEGIKELGSQILKEHPVENTQLQNEKLYLYYLQNGRDMYVDQELDINRLSDYYVDHIVPQSFLKDDSIDNKVLTRSDKNRGKSDNVPSEEVVKKMKNYWRQLLNAKLITQRKFDNLTKAERGGLS	-6.1916
1178	V63A	NSRERMKRIEEGIKELGSQILKEHPVENTQLQNEKLYLYYLQNGRDMYVDQELDINRLSDYDADHIVPQSFLKDDSIDNKVLTRSDKNRGKSDNVPSEEVVKKMKNYWRQLLNAKLITQRKFDNLTKAERGGLS	-5.42774
1179	V63C	NSRERMKRIEEGIKELGSQILKEHPVENTQLQNEKLYLYYLQNGRDMYVDQELDINRLSDYDCDHIVPQSFLKDDSIDNKVLTRSDKNRGKSDNVPSEEVVKKMKNYWRQLLNAKLITQRKFDNLTKAERGGLS	-7.16666
1180	V63D	NSRERMKRIEEGIKELGSQILKEHPVENTQLQNEKLYLYYLQNGRDMYVDQELDINRLSDYDDDHIVPQSFLKDDSIDNKVLTRSDKNRGKSDNVPSEEVVKKMKNYWRQLLNAKLITQRKFDNLTKAERGGLS	-9.21997
1181	V63E	NSRERMKRIEEGIKELGSQILKEHPVENTQLQNEKLYLYYLQNGRDMYVDQELDINRLSDYDEDHIVPQSFLKDDSIDNKVLTRSDKNRGKSDNVPSEEVVKKMKNYWRQLLNAKLITQRKFDNLTKAERGGLS	-8.48913
1182	V63F	NSRERMKRIEEGIKELGSQILKEHPVENTQLQNEKLYLYYLQNGRDMYVDQELDINRLSDYDFDHIVPQSFLKDDSIDNKVLTRSDKNRGKSDNVPSEEVVKKMKNYWRQLLNAKLITQRKFDNLTKAERGGLS	-5.30279
1183	V63G	NSRERMKRIEEGIKELGSQILKEHPVENTQLQNEKLYLYYLQNGRDMYVDQELDINRLSDYDGDHIVPQSFLKDDSIDNKVLTRSDKNRGKSDNVPSEEVVKKMKNYWRQLLNAKLITQRKFDNLTKAERGGLS	-9.08004
1184	V63H	NSRERMKRIEEGIKELGSQILKEHPVENTQLQNEKLYLYYLQNGRDMYVDQELDINRLSDYDHDHIVPQSFLKDDSIDNKVLTRSDKNRGKSDNVPSEEVVKKMKNYWRQLLNAKLITQRKFDNLTKAERGGLS	-9.47568
1185	V63I	NSRERMKRIEEGIKELGSQILKEHPVENTQLQNEKLYLYYLQNGRDMYVDQELDINRLSDYDIDHIVPQSFLKDDSIDNKVLTRSDKNRGKSDNVPSEEVVKKMKNYWRQLLNAKLITQRKFDNLTKAERGGLS	0.359062
1186	V63K	NSRERMKRIEEGIKELGSQILKEHPVENTQLQNEKLYLYYLQNGRDMYVDQELDINRLSDYDKDHIVPQSFLKDDSIDNKVLTRSDKNRGKSDNVPSEEVVKKMKNYWRQLLNAKLITQRKFDNLTKAERGGLS	-5.86194
1187	V63L	NSRERMKRIEEGIKELGSQILKEHPVENTQLQNEKLYLYYLQNGRDMYVDQELDINRLSDYDLDHIVPQSFLKDDSIDNKVLTRSDKNRGKSDNVPSEEVVKKMKNYWRQLLNAKLITQRKFDNLTKAERGGLS	-4.12811
1188	V63M	NSRERMKRIEEGIKELGSQILKEHPVENTQLQNEKLYLYYLQNGRDMYVDQELDINRLSDYDMDHIVPQSFLKDDSIDNKVLTRSDKNRGKSDNVPSEEVVKKMKNYWRQLLNAKLITQRKFDNLTKAERGGLS	-5.63051
1189	V63N	NSRERMKRIEEGIKELGSQILKEHPVENTQLQNEKLYLYYLQNGRDMYVDQELDINRLSDYDNDHIVPQSFLKDDSIDNKVLTRSDKNRGKSDNVPSEEVVKKMKNYWRQLLNAKLITQRKFDNLTKAERGGLS	-7.89367
1190	V63P	NSRERMKRIEEGIKELGSQILKEHPVENTQLQNEKLYLYYLQNGRDMYVDQELDINRLSDYDPDHIVPQSFLKDDSIDNKVLTRSDKNRGKSDNVPSEEVVKKMKNYWRQLLNAKLITQRKFDNLTKAERGGLS	-8.12702
1191	V63Q	NSRERMKRIEEGIKELGSQILKEHPVENTQLQNEKLYLYYLQNGRDMYVDQELDINRLSDYDQDHIVPQSFLKDDSIDNKVLTRSDKNRGKSDNVPSEEVVKKMKNYWRQLLNAKLITQRKFDNLTKAERGGLS	-8.37234
1192	V63R	NSRERMKRIEEGIKELGSQILKEHPVENTQLQNEKLYLYYLQNGRDMYVDQELDINRLSDYDRDHIVPQSFLKDDSIDNKVLTRSDKNRGKSDNVPSEEVVKKMKNYWRQLLNAKLITQRKFDNLTKAERGGLS	-6.68836
1193	V63S	NSRERMKRIEEGIKELGSQILKEHPVENTQLQNEKLYLYYLQNGRDMYVDQELDINRLSDYDSDHIVPQSFLKDDSIDNKVLTRSDKNRGKSDNVPSEEVVKKMKNYWRQLLNAKLITQRKFDNLTKAERGGLS	-7.0453
1194	V63T	NSRERMKRIEEGIKELGSQILKEHPVENTQLQNEKLYLYYLQNGRDMYVDQELDINRLSDYDTDHIVPQSFLKDDSIDNKVLTRSDKNRGKSDNVPSEEVVKKMKNYWRQLLNAKLITQRKFDNLTKAERGGLS	-4.52217
1195	V63W	NSRERMKRIEEGIKELGSQILKEHPVENTQLQNEKLYLYYLQNGRDMYVDQELDINRLSDYDWDHIVPQSFLKDDSIDNKVLTRSDKNRGKSDNVPSEEVVKKMKNYWRQLLNAKLITQRKFDNLTKAERGGLS	-8.98632
1196	V63Y	NSRERMKRIEEGIKELGSQILKEHPVENTQLQNEKLYLYYLQNGRDMYVDQELDINRLSDYDYDHIVPQSFLKDDSIDNKVLTRSDKNRGKSDNVPSEEVVKKMKNYWRQLLNAKLITQRKFDNLTKAERGGLS	-6.82209
1197	D64A	NSRERMKRIEEGIKELGSQILKEHPVENTQLQNEKLYLYYLQNGRDMYVDQELDINRLSDYDVAHIVPQSFLKDDSIDNKVLTRSDKNRGKSDNVPSEEVVKKMKNYWRQLLNAKLITQRKFDNLTKAERGGLS	-8.53537
1198	D64C	NSRERMKRIEEGIKELGSQILKEHPVENTQLQNEKLYLYYLQNGRDMYVDQELDINRLSDYDVCHIVPQSFLKDDSIDNKVLTRSDKNRGKSDNVPSEEVVKKMKNYWRQLLNAKLITQRKFDNLTKAERGGLS	-11.3347
1199	D64E	NSRERMKRIEEGIKELGSQILKEHPVENTQLQNEKLYLYYLQNGRDMYVDQELDINRLSDYDVEHIVPQSFLKDDSIDNKVLTRSDKNRGKSDNVPSEEVVKKMKNYWRQLLNAKLITQRKFDNLTKAERGGLS	-4.30269
1200	D64F	NSRERMKRIEEGIKELGSQILKEHPVENTQLQNEKLYLYYLQNGRDMYVDQELDINRLSDYDVFHIVPQSFLKDDSIDNKVLTRSDKNRGKSDNVPSEEVVKKMKNYWRQLLNAKLITQRKFDNLTKAERGGLS	-12.0213
1201	D64G	NSRERMKRIEEGIKELGSQILKEHPVENTQLQNEKLYLYYLQNGRDMYVDQELDINRLSDYDVGHIVPQSFLKDDSIDNKVLTRSDKNRGKSDNVPSEEVVKKMKNYWRQLLNAKLITQRKFDNLTKAERGGLS	-7.33238
1202	D64H	NSRERMKRIEEGIKELGSQILKEHPVENTQLQNEKLYLYYLQNGRDMYVDQELDINRLSDYDVHHIVPQSFLKDDSIDNKVLTRSDKNRGKSDNVPSEEVVKKMKNYWRQLLNAKLITQRKFDNLTKAERGGLS	-9.34009
1203	D64I	NSRERMKRIEEGIKELGSQILKEHPVENTQLQNEKLYLYYLQNGRDMYVDQELDINRLSDYDVIHIVPQSFLKDDSIDNKVLTRSDKNRGKSDNVPSEEVVKKMKNYWRQLLNAKLITQRKFDNLTKAERGGLS	-11.4216
1204	D64K	NSRERMKRIEEGIKELGSQILKEHPVENTQLQNEKLYLYYLQNGRDMYVDQELDINRLSDYDVKHIVPQSFLKDDSIDNKVLTRSDKNRGKSDNVPSEEVVKKMKNYWRQLLNAKLITQRKFDNLTKAERGGLS	-9.82786
1205	D64L	NSRERMKRIEEGIKELGSQILKEHPVENTQLQNEKLYLYYLQNGRDMYVDQELDINRLSDYDVLHIVPQSFLKDDSIDNKVLTRSDKNRGKSDNVPSEEVVKKMKNYWRQLLNAKLITQRKFDNLTKAERGGLS	-12.013
1206	D64M	NSRERMKRIEEGIKELGSQILKEHPVENTQLQNEKLYLYYLQNGRDMYVDQELDINRLSDYDVMHIVPQSFLKDDSIDNKVLTRSDKNRGKSDNVPSEEVVKKMKNYWRQLLNAKLITQRKFDNLTKAERGGLS	-12.8004
1207	D64N	NSRERMKRIEEGIKELGSQILKEHPVENTQLQNEKLYLYYLQNGRDMYVDQELDINRLSDYDVNHIVPQSFLKDDSIDNKVLTRSDKNRGKSDNVPSEEVVKKMKNYWRQLLNAKLITQRKFDNLTKAERGGLS	-6.63095
1208	D64P	NSRERMKRIEEGIKELGSQILKEHPVENTQLQNEKLYLYYLQNGRDMYVDQELDINRLSDYDVPHIVPQSFLKDDSIDNKVLTRSDKNRGKSDNVPSEEVVKKMKNYWRQLLNAKLITQRKFDNLTKAERGGLS	-12.3018
1209	D64Q	NSRERMKRIEEGIKELGSQILKEHPVENTQLQNEKLYLYYLQNGRDMYVDQELDINRLSDYDVQHIVPQSFLKDDSIDNKVLTRSDKNRGKSDNVPSEEVVKKMKNYWRQLLNAKLITQRKFDNLTKAERGGLS	-9.86313
1210	D64R	NSRERMKRIEEGIKELGSQILKEHPVENTQLQNEKLYLYYLQNGRDMYVDQELDINRLSDYDVRHIVPQSFLKDDSIDNKVLTRSDKNRGKSDNVPSEEVVKKMKNYWRQLLNAKLITQRKFDNLTKAERGGLS	-10.6989
1211	D64S	NSRERMKRIEEGIKELGSQILKEHPVENTQLQNEKLYLYYLQNGRDMYVDQELDINRLSDYDVSHIVPQSFLKDDSIDNKVLTRSDKNRGKSDNVPSEEVVKKMKNYWRQLLNAKLITQRKFDNLTKAERGGLS	-8.85403
1212	D64T	NSRERMKRIEEGIKELGSQILKEHPVENTQLQNEKLYLYYLQNGRDMYVDQELDINRLSDYDVTHIVPQSFLKDDSIDNKVLTRSDKNRGKSDNVPSEEVVKKMKNYWRQLLNAKLITQRKFDNLTKAERGGLS	-11.0294
1213	D64V	NSRERMKRIEEGIKELGSQILKEHPVENTQLQNEKLYLYYLQNGRDMYVDQELDINRLSDYDVVHIVPQSFLKDDSIDNKVLTRSDKNRGKSDNVPSEEVVKKMKNYWRQLLNAKLITQRKFDNLTKAERGGLS	-9.33583
1214	D64W	NSRERMKRIEEGIKELGSQILKEHPVENTQLQNEKLYLYYLQNGRDMYVDQELDINRLSDYDVWHIVPQSFLKDDSIDNKVLTRSDKNRGKSDNVPSEEVVKKMKNYWRQLLNAKLITQRKFDNLTKAERGGLS	-13.3391
1215	D64Y	NSRERMKRIEEGIKELGSQILKEHPVENTQLQNEKLYLYYLQNGRDMYVDQELDINRLSDYDVYHIVPQSFLKDDSIDNKVLTRSDKNRGKSDNVPSEEVVKKMKNYWRQLLNAKLITQRKFDNLTKAERGGLS	-9.25388
1216	H65A	NSRERMKRIEEGIKELGSQILKEHPVENTQLQNEKLYLYYLQNGRDMYVDQELDINRLSDYDVDAIVPQSFLKDDSIDNKVLTRSDKNRGKSDNVPSEEVVKKMKNYWRQLLNAKLITQRKFDNLTKAERGGLS	-10.4521
1217	H65C	NSRERMKRIEEGIKELGSQILKEHPVENTQLQNEKLYLYYLQNGRDMYVDQELDINRLSDYDVDCIVPQSFLKDDSIDNKVLTRSDKNRGKSDNVPSEEVVKKMKNYWRQLLNAKLITQRKFDNLTKAERGGLS	-10.1474
1218	H65D	NSRERMKRIEEGIKELGSQILKEHPVENTQLQNEKLYLYYLQNGRDMYVDQELDINRLSDYDVDDIVPQSFLKDDSIDNKVLTRSDKNRGKSDNVPSEEVVKKMKNYWRQLLNAKLITQRKFDNLTKAERGGLS	-8.94691
1219	H65E	NSRERMKRIEEGIKELGSQILKEHPVENTQLQNEKLYLYYLQNGRDMYVDQELDINRLSDYDVDEIVPQSFLKDDSIDNKVLTRSDKNRGKSDNVPSEEVVKKMKNYWRQLLNAKLITQRKFDNLTKAERGGLS	-10.9363
1220	H65F	NSRERMKRIEEGIKELGSQILKEHPVENTQLQNEKLYLYYLQNGRDMYVDQELDINRLSDYDVDFIVPQSFLKDDSIDNKVLTRSDKNRGKSDNVPSEEVVKKMKNYWRQLLNAKLITQRKFDNLTKAERGGLS	-9.39258
1221	H65G	NSRERMKRIEEGIKELGSQILKEHPVENTQLQNEKLYLYYLQNGRDMYVDQELDINRLSDYDVDGIVPQSFLKDDSIDNKVLTRSDKNRGKSDNVPSEEVVKKMKNYWRQLLNAKLITQRKFDNLTKAERGGLS	-10.5241
1222	H65I	NSRERMKRIEEGIKELGSQILKEHPVENTQLQNEKLYLYYLQNGRDMYVDQELDINRLSDYDVDIIVPQSFLKDDSIDNKVLTRSDKNRGKSDNVPSEEVVKKMKNYWRQLLNAKLITQRKFDNLTKAERGGLS	-10.4771
1223	H65K	NSRERMKRIEEGIKELGSQILKEHPVENTQLQNEKLYLYYLQNGRDMYVDQELDINRLSDYDVDKIVPQSFLKDDSIDNKVLTRSDKNRGKSDNVPSEEVVKKMKNYWRQLLNAKLITQRKFDNLTKAERGGLS	-9.65364
1224	H65L	NSRERMKRIEEGIKELGSQILKEHPVENTQLQNEKLYLYYLQNGRDMYVDQELDINRLSDYDVDLIVPQSFLKDDSIDNKVLTRSDKNRGKSDNVPSEEVVKKMKNYWRQLLNAKLITQRKFDNLTKAERGGLS	-8.70338
1225	H65M	NSRERMKRIEEGIKELGSQILKEHPVENTQLQNEKLYLYYLQNGRDMYVDQELDINRLSDYDVDMIVPQSFLKDDSIDNKVLTRSDKNRGKSDNVPSEEVVKKMKNYWRQLLNAKLITQRKFDNLTKAERGGLS	-12.3991
1226	H65N	NSRERMKRIEEGIKELGSQILKEHPVENTQLQNEKLYLYYLQNGRDMYVDQELDINRLSDYDVDNIVPQSFLKDDSIDNKVLTRSDKNRGKSDNVPSEEVVKKMKNYWRQLLNAKLITQRKFDNLTKAERGGLS	-7.70904
1227	H65P	NSRERMKRIEEGIKELGSQILKEHPVENTQLQNEKLYLYYLQNGRDMYVDQELDINRLSDYDVDPIVPQSFLKDDSIDNKVLTRSDKNRGKSDNVPSEEVVKKMKNYWRQLLNAKLITQRKFDNLTKAERGGLS	-7.71637
1228	H65Q	NSRERMKRIEEGIKELGSQILKEHPVENTQLQNEKLYLYYLQNGRDMYVDQELDINRLSDYDVDQIVPQSFLKDDSIDNKVLTRSDKNRGKSDNVPSEEVVKKMKNYWRQLLNAKLITQRKFDNLTKAERGGLS	-7.74244
1229	H65R	NSRERMKRIEEGIKELGSQILKEHPVENTQLQNEKLYLYYLQNGRDMYVDQELDINRLSDYDVDRIVPQSFLKDDSIDNKVLTRSDKNRGKSDNVPSEEVVKKMKNYWRQLLNAKLITQRKFDNLTKAERGGLS	-6.77553
1230	H65S	NSRERMKRIEEGIKELGSQILKEHPVENTQLQNEKLYLYYLQNGRDMYVDQELDINRLSDYDVDSIVPQSFLKDDSIDNKVLTRSDKNRGKSDNVPSEEVVKKMKNYWRQLLNAKLITQRKFDNLTKAERGGLS	-8.85751
1231	H65T	NSRERMKRIEEGIKELGSQILKEHPVENTQLQNEKLYLYYLQNGRDMYVDQELDINRLSDYDVDTIVPQSFLKDDSIDNKVLTRSDKNRGKSDNVPSEEVVKKMKNYWRQLLNAKLITQRKFDNLTKAERGGLS	-11.0744
1232	H65V	NSRERMKRIEEGIKELGSQILKEHPVENTQLQNEKLYLYYLQNGRDMYVDQELDINRLSDYDVDVIVPQSFLKDDSIDNKVLTRSDKNRGKSDNVPSEEVVKKMKNYWRQLLNAKLITQRKFDNLTKAERGGLS	-11.6478
1233	H65W	NSRERMKRIEEGIKELGSQILKEHPVENTQLQNEKLYLYYLQNGRDMYVDQELDINRLSDYDVDWIVPQSFLKDDSIDNKVLTRSDKNRGKSDNVPSEEVVKKMKNYWRQLLNAKLITQRKFDNLTKAERGGLS	-11.8542
1234	H65Y	NSRERMKRIEEGIKELGSQILKEHPVENTQLQNEKLYLYYLQNGRDMYVDQELDINRLSDYDVDYIVPQSFLKDDSIDNKVLTRSDKNRGKSDNVPSEEVVKKMKNYWRQLLNAKLITQRKFDNLTKAERGGLS	-6.3748
1235	I66A	NSRERMKRIEEGIKELGSQILKEHPVENTQLQNEKLYLYYLQNGRDMYVDQELDINRLSDYDVDHAVPQSFLKDDSIDNKVLTRSDKNRGKSDNVPSEEVVKKMKNYWRQLLNAKLITQRKFDNLTKAERGGLS	-7.04835
1236	I66C	NSRERMKRIEEGIKELGSQILKEHPVENTQLQNEKLYLYYLQNGRDMYVDQELDINRLSDYDVDHCVPQSFLKDDSIDNKVLTRSDKNRGKSDNVPSEEVVKKMKNYWRQLLNAKLITQRKFDNLTKAERGGLS	-8.62339
1237	I66D	NSRERMKRIEEGIKELGSQILKEHPVENTQLQNEKLYLYYLQNGRDMYVDQELDINRLSDYDVDHDVPQSFLKDDSIDNKVLTRSDKNRGKSDNVPSEEVVKKMKNYWRQLLNAKLITQRKFDNLTKAERGGLS	-10.8759
1238	I66E	NSRERMKRIEEGIKELGSQILKEHPVENTQLQNEKLYLYYLQNGRDMYVDQELDINRLSDYDVDHEVPQSFLKDDSIDNKVLTRSDKNRGKSDNVPSEEVVKKMKNYWRQLLNAKLITQRKFDNLTKAERGGLS	-10.8887
1239	I66F	NSRERMKRIEEGIKELGSQILKEHPVENTQLQNEKLYLYYLQNGRDMYVDQELDINRLSDYDVDHFVPQSFLKDDSIDNKVLTRSDKNRGKSDNVPSEEVVKKMKNYWRQLLNAKLITQRKFDNLTKAERGGLS	-6.56541
1240	I66G	NSRERMKRIEEGIKELGSQILKEHPVENTQLQNEKLYLYYLQNGRDMYVDQELDINRLSDYDVDHGVPQSFLKDDSIDNKVLTRSDKNRGKSDNVPSEEVVKKMKNYWRQLLNAKLITQRKFDNLTKAERGGLS	-10.7584
1241	I66H	NSRERMKRIEEGIKELGSQILKEHPVENTQLQNEKLYLYYLQNGRDMYVDQELDINRLSDYDVDHHVPQSFLKDDSIDNKVLTRSDKNRGKSDNVPSEEVVKKMKNYWRQLLNAKLITQRKFDNLTKAERGGLS	-11.0815
1242	I66K	NSRERMKRIEEGIKELGSQILKEHPVENTQLQNEKLYLYYLQNGRDMYVDQELDINRLSDYDVDHKVPQSFLKDDSIDNKVLTRSDKNRGKSDNVPSEEVVKKMKNYWRQLLNAKLITQRKFDNLTKAERGGLS	-9.35758
1243	I66L	NSRERMKRIEEGIKELGSQILKEHPVENTQLQNEKLYLYYLQNGRDMYVDQELDINRLSDYDVDHLVPQSFLKDDSIDNKVLTRSDKNRGKSDNVPSEEVVKKMKNYWRQLLNAKLITQRKFDNLTKAERGGLS	-5.22453
1244	I66M	NSRERMKRIEEGIKELGSQILKEHPVENTQLQNEKLYLYYLQNGRDMYVDQELDINRLSDYDVDHMVPQSFLKDDSIDNKVLTRSDKNRGKSDNVPSEEVVKKMKNYWRQLLNAKLITQRKFDNLTKAERGGLS	-6.49563
1245	I66N	NSRERMKRIEEGIKELGSQILKEHPVENTQLQNEKLYLYYLQNGRDMYVDQELDINRLSDYDVDHNVPQSFLKDDSIDNKVLTRSDKNRGKSDNVPSEEVVKKMKNYWRQLLNAKLITQRKFDNLTKAERGGLS	-9.03273
1246	I66P	NSRERMKRIEEGIKELGSQILKEHPVENTQLQNEKLYLYYLQNGRDMYVDQELDINRLSDYDVDHPVPQSFLKDDSIDNKVLTRSDKNRGKSDNVPSEEVVKKMKNYWRQLLNAKLITQRKFDNLTKAERGGLS	-10.3799
1247	I66Q	NSRERMKRIEEGIKELGSQILKEHPVENTQLQNEKLYLYYLQNGRDMYVDQELDINRLSDYDVDHQVPQSFLKDDSIDNKVLTRSDKNRGKSDNVPSEEVVKKMKNYWRQLLNAKLITQRKFDNLTKAERGGLS	-10.5442
1248	I66R	NSRERMKRIEEGIKELGSQILKEHPVENTQLQNEKLYLYYLQNGRDMYVDQELDINRLSDYDVDHRVPQSFLKDDSIDNKVLTRSDKNRGKSDNVPSEEVVKKMKNYWRQLLNAKLITQRKFDNLTKAERGGLS	-9.3676
1249	I66S	NSRERMKRIEEGIKELGSQILKEHPVENTQLQNEKLYLYYLQNGRDMYVDQELDINRLSDYDVDHSVPQSFLKDDSIDNKVLTRSDKNRGKSDNVPSEEVVKKMKNYWRQLLNAKLITQRKFDNLTKAERGGLS	-8.57572
1250	I66T	NSRERMKRIEEGIKELGSQILKEHPVENTQLQNEKLYLYYLQNGRDMYVDQELDINRLSDYDVDHTVPQSFLKDDSIDNKVLTRSDKNRGKSDNVPSEEVVKKMKNYWRQLLNAKLITQRKFDNLTKAERGGLS	-7.10081
1251	I66V	NSRERMKRIEEGIKELGSQILKEHPVENTQLQNEKLYLYYLQNGRDMYVDQELDINRLSDYDVDHVVPQSFLKDDSIDNKVLTRSDKNRGKSDNVPSEEVVKKMKNYWRQLLNAKLITQRKFDNLTKAERGGLS	-2.5552
1252	I66W	NSRERMKRIEEGIKELGSQILKEHPVENTQLQNEKLYLYYLQNGRDMYVDQELDINRLSDYDVDHWVPQSFLKDDSIDNKVLTRSDKNRGKSDNVPSEEVVKKMKNYWRQLLNAKLITQRKFDNLTKAERGGLS	-11.6212
1253	I66Y	NSRERMKRIEEGIKELGSQILKEHPVENTQLQNEKLYLYYLQNGRDMYVDQELDINRLSDYDVDHYVPQSFLKDDSIDNKVLTRSDKNRGKSDNVPSEEVVKKMKNYWRQLLNAKLITQRKFDNLTKAERGGLS	-8.9741
1254	V67A	NSRERMKRIEEGIKELGSQILKEHPVENTQLQNEKLYLYYLQNGRDMYVDQELDINRLSDYDVDHIAPQSFLKDDSIDNKVLTRSDKNRGKSDNVPSEEVVKKMKNYWRQLLNAKLITQRKFDNLTKAERGGLS	-4.82544
1255	V67C	NSRERMKRIEEGIKELGSQILKEHPVENTQLQNEKLYLYYLQNGRDMYVDQELDINRLSDYDVDHICPQSFLKDDSIDNKVLTRSDKNRGKSDNVPSEEVVKKMKNYWRQLLNAKLITQRKFDNLTKAERGGLS	-6.77139
1256	V67D	NSRERMKRIEEGIKELGSQILKEHPVENTQLQNEKLYLYYLQNGRDMYVDQELDINRLSDYDVDHIDPQSFLKDDSIDNKVLTRSDKNRGKSDNVPSEEVVKKMKNYWRQLLNAKLITQRKFDNLTKAERGGLS	-8.79466
1257	V67E	NSRERMKRIEEGIKELGSQILKEHPVENTQLQNEKLYLYYLQNGRDMYVDQELDINRLSDYDVDHIEPQSFLKDDSIDNKVLTRSDKNRGKSDNVPSEEVVKKMKNYWRQLLNAKLITQRKFDNLTKAERGGLS	-7.17222
1258	V67F	NSRERMKRIEEGIKELGSQILKEHPVENTQLQNEKLYLYYLQNGRDMYVDQELDINRLSDYDVDHIFPQSFLKDDSIDNKVLTRSDKNRGKSDNVPSEEVVKKMKNYWRQLLNAKLITQRKFDNLTKAERGGLS	-3.58104
1259	V67G	NSRERMKRIEEGIKELGSQILKEHPVENTQLQNEKLYLYYLQNGRDMYVDQELDINRLSDYDVDHIGPQSFLKDDSIDNKVLTRSDKNRGKSDNVPSEEVVKKMKNYWRQLLNAKLITQRKFDNLTKAERGGLS	-8.67369
1260	V67H	NSRERMKRIEEGIKELGSQILKEHPVENTQLQNEKLYLYYLQNGRDMYVDQELDINRLSDYDVDHIHPQSFLKDDSIDNKVLTRSDKNRGKSDNVPSEEVVKKMKNYWRQLLNAKLITQRKFDNLTKAERGGLS	-7.16973
1261	V67I	NSRERMKRIEEGIKELGSQILKEHPVENTQLQNEKLYLYYLQNGRDMYVDQELDINRLSDYDVDHIIPQSFLKDDSIDNKVLTRSDKNRGKSDNVPSEEVVKKMKNYWRQLLNAKLITQRKFDNLTKAERGGLS	0.403313
1262	V67K	NSRERMKRIEEGIKELGSQILKEHPVENTQLQNEKLYLYYLQNGRDMYVDQELDINRLSDYDVDHIKPQSFLKDDSIDNKVLTRSDKNRGKSDNVPSEEVVKKMKNYWRQLLNAKLITQRKFDNLTKAERGGLS	-6.31944
1263	V67L	NSRERMKRIEEGIKELGSQILKEHPVENTQLQNEKLYLYYLQNGRDMYVDQELDINRLSDYDVDHILPQSFLKDDSIDNKVLTRSDKNRGKSDNVPSEEVVKKMKNYWRQLLNAKLITQRKFDNLTKAERGGLS	-1.38428
1264	V67M	NSRERMKRIEEGIKELGSQILKEHPVENTQLQNEKLYLYYLQNGRDMYVDQELDINRLSDYDVDHIMPQSFLKDDSIDNKVLTRSDKNRGKSDNVPSEEVVKKMKNYWRQLLNAKLITQRKFDNLTKAERGGLS	-3.63108
1265	V67N	NSRERMKRIEEGIKELGSQILKEHPVENTQLQNEKLYLYYLQNGRDMYVDQELDINRLSDYDVDHINPQSFLKDDSIDNKVLTRSDKNRGKSDNVPSEEVVKKMKNYWRQLLNAKLITQRKFDNLTKAERGGLS	-7.17801
1266	V67P	NSRERMKRIEEGIKELGSQILKEHPVENTQLQNEKLYLYYLQNGRDMYVDQELDINRLSDYDVDHIPPQSFLKDDSIDNKVLTRSDKNRGKSDNVPSEEVVKKMKNYWRQLLNAKLITQRKFDNLTKAERGGLS	-7.66115
1267	V67Q	NSRERMKRIEEGIKELGSQILKEHPVENTQLQNEKLYLYYLQNGRDMYVDQELDINRLSDYDVDHIQPQSFLKDDSIDNKVLTRSDKNRGKSDNVPSEEVVKKMKNYWRQLLNAKLITQRKFDNLTKAERGGLS	-6.63663
1268	V67R	NSRERMKRIEEGIKELGSQILKEHPVENTQLQNEKLYLYYLQNGRDMYVDQELDINRLSDYDVDHIRPQSFLKDDSIDNKVLTRSDKNRGKSDNVPSEEVVKKMKNYWRQLLNAKLITQRKFDNLTKAERGGLS	-6.45606
1269	V67S	NSRERMKRIEEGIKELGSQILKEHPVENTQLQNEKLYLYYLQNGRDMYVDQELDINRLSDYDVDHISPQSFLKDDSIDNKVLTRSDKNRGKSDNVPSEEVVKKMKNYWRQLLNAKLITQRKFDNLTKAERGGLS	-6.87083
1270	V67T	NSRERMKRIEEGIKELGSQILKEHPVENTQLQNEKLYLYYLQNGRDMYVDQELDINRLSDYDVDHITPQSFLKDDSIDNKVLTRSDKNRGKSDNVPSEEVVKKMKNYWRQLLNAKLITQRKFDNLTKAERGGLS	-4.7775
1271	V67W	NSRERMKRIEEGIKELGSQILKEHPVENTQLQNEKLYLYYLQNGRDMYVDQELDINRLSDYDVDHIWPQSFLKDDSIDNKVLTRSDKNRGKSDNVPSEEVVKKMKNYWRQLLNAKLITQRKFDNLTKAERGGLS	-6.54501
1272	V67Y	NSRERMKRIEEGIKELGSQILKEHPVENTQLQNEKLYLYYLQNGRDMYVDQELDINRLSDYDVDHIYPQSFLKDDSIDNKVLTRSDKNRGKSDNVPSEEVVKKMKNYWRQLLNAKLITQRKFDNLTKAERGGLS	-3.09645
1273	P68A	NSRERMKRIEEGIKELGSQILKEHPVENTQLQNEKLYLYYLQNGRDMYVDQELDINRLSDYDVDHIVAQSFLKDDSIDNKVLTRSDKNRGKSDNVPSEEVVKKMKNYWRQLLNAKLITQRKFDNLTKAERGGLS	-5.50621
1274	P68C	NSRERMKRIEEGIKELGSQILKEHPVENTQLQNEKLYLYYLQNGRDMYVDQELDINRLSDYDVDHIVCQSFLKDDSIDNKVLTRSDKNRGKSDNVPSEEVVKKMKNYWRQLLNAKLITQRKFDNLTKAERGGLS	-9.25743
1275	P68D	NSRERMKRIEEGIKELGSQILKEHPVENTQLQNEKLYLYYLQNGRDMYVDQELDINRLSDYDVDHIVDQSFLKDDSIDNKVLTRSDKNRGKSDNVPSEEVVKKMKNYWRQLLNAKLITQRKFDNLTKAERGGLS	-10.2176
1276	P68E	NSRERMKRIEEGIKELGSQILKEHPVENTQLQNEKLYLYYLQNGRDMYVDQELDINRLSDYDVDHIVEQSFLKDDSIDNKVLTRSDKNRGKSDNVPSEEVVKKMKNYWRQLLNAKLITQRKFDNLTKAERGGLS	-9.95623
1277	P68F	NSRERMKRIEEGIKELGSQILKEHPVENTQLQNEKLYLYYLQNGRDMYVDQELDINRLSDYDVDHIVFQSFLKDDSIDNKVLTRSDKNRGKSDNVPSEEVVKKMKNYWRQLLNAKLITQRKFDNLTKAERGGLS	-9.07605
1278	P68G	NSRERMKRIEEGIKELGSQILKEHPVENTQLQNEKLYLYYLQNGRDMYVDQELDINRLSDYDVDHIVGQSFLKDDSIDNKVLTRSDKNRGKSDNVPSEEVVKKMKNYWRQLLNAKLITQRKFDNLTKAERGGLS	-8.70935
1279	P68H	NSRERMKRIEEGIKELGSQILKEHPVENTQLQNEKLYLYYLQNGRDMYVDQELDINRLSDYDVDHIVHQSFLKDDSIDNKVLTRSDKNRGKSDNVPSEEVVKKMKNYWRQLLNAKLITQRKFDNLTKAERGGLS	-8.23415
1280	P68I	NSRERMKRIEEGIKELGSQILKEHPVENTQLQNEKLYLYYLQNGRDMYVDQELDINRLSDYDVDHIVIQSFLKDDSIDNKVLTRSDKNRGKSDNVPSEEVVKKMKNYWRQLLNAKLITQRKFDNLTKAERGGLS	-9.0603
1281	P68K	NSRERMKRIEEGIKELGSQILKEHPVENTQLQNEKLYLYYLQNGRDMYVDQELDINRLSDYDVDHIVKQSFLKDDSIDNKVLTRSDKNRGKSDNVPSEEVVKKMKNYWRQLLNAKLITQRKFDNLTKAERGGLS	-8.5869
1282	P68L	NSRERMKRIEEGIKELGSQILKEHPVENTQLQNEKLYLYYLQNGRDMYVDQELDINRLSDYDVDHIVLQSFLKDDSIDNKVLTRSDKNRGKSDNVPSEEVVKKMKNYWRQLLNAKLITQRKFDNLTKAERGGLS	-6.64797
1283	P68M	NSRERMKRIEEGIKELGSQILKEHPVENTQLQNEKLYLYYLQNGRDMYVDQELDINRLSDYDVDHIVMQSFLKDDSIDNKVLTRSDKNRGKSDNVPSEEVVKKMKNYWRQLLNAKLITQRKFDNLTKAERGGLS	-9.71305
1284	P68N	NSRERMKRIEEGIKELGSQILKEHPVENTQLQNEKLYLYYLQNGRDMYVDQELDINRLSDYDVDHIVNQSFLKDDSIDNKVLTRSDKNRGKSDNVPSEEVVKKMKNYWRQLLNAKLITQRKFDNLTKAERGGLS	-9.13891
1285	P68Q	NSRERMKRIEEGIKELGSQILKEHPVENTQLQNEKLYLYYLQNGRDMYVDQELDINRLSDYDVDHIVQQSFLKDDSIDNKVLTRSDKNRGKSDNVPSEEVVKKMKNYWRQLLNAKLITQRKFDNLTKAERGGLS	-7.67421
1286	P68R	NSRERMKRIEEGIKELGSQILKEHPVENTQLQNEKLYLYYLQNGRDMYVDQELDINRLSDYDVDHIVRQSFLKDDSIDNKVLTRSDKNRGKSDNVPSEEVVKKMKNYWRQLLNAKLITQRKFDNLTKAERGGLS	-7.39363
1287	P68S	NSRERMKRIEEGIKELGSQILKEHPVENTQLQNEKLYLYYLQNGRDMYVDQELDINRLSDYDVDHIVSQSFLKDDSIDNKVLTRSDKNRGKSDNVPSEEVVKKMKNYWRQLLNAKLITQRKFDNLTKAERGGLS	-5.55434
1288	P68T	NSRERMKRIEEGIKELGSQILKEHPVENTQLQNEKLYLYYLQNGRDMYVDQELDINRLSDYDVDHIVTQSFLKDDSIDNKVLTRSDKNRGKSDNVPSEEVVKKMKNYWRQLLNAKLITQRKFDNLTKAERGGLS	-7.26293
1289	P68V	NSRERMKRIEEGIKELGSQILKEHPVENTQLQNEKLYLYYLQNGRDMYVDQELDINRLSDYDVDHIVVQSFLKDDSIDNKVLTRSDKNRGKSDNVPSEEVVKKMKNYWRQLLNAKLITQRKFDNLTKAERGGLS	-8.32888
1290	P68W	NSRERMKRIEEGIKELGSQILKEHPVENTQLQNEKLYLYYLQNGRDMYVDQELDINRLSDYDVDHIVWQSFLKDDSIDNKVLTRSDKNRGKSDNVPSEEVVKKMKNYWRQLLNAKLITQRKFDNLTKAERGGLS	-11.2198
1291	P68Y	NSRERMKRIEEGIKELGSQILKEHPVENTQLQNEKLYLYYLQNGRDMYVDQELDINRLSDYDVDHIVYQSFLKDDSIDNKVLTRSDKNRGKSDNVPSEEVVKKMKNYWRQLLNAKLITQRKFDNLTKAERGGLS	-9.21839
1292	Q69A	NSRERMKRIEEGIKELGSQILKEHPVENTQLQNEKLYLYYLQNGRDMYVDQELDINRLSDYDVDHIVPASFLKDDSIDNKVLTRSDKNRGKSDNVPSEEVVKKMKNYWRQLLNAKLITQRKFDNLTKAERGGLS	-6.48203
1293	Q69C	NSRERMKRIEEGIKELGSQILKEHPVENTQLQNEKLYLYYLQNGRDMYVDQELDINRLSDYDVDHIVPCSFLKDDSIDNKVLTRSDKNRGKSDNVPSEEVVKKMKNYWRQLLNAKLITQRKFDNLTKAERGGLS	-8.82935
1294	Q69D	NSRERMKRIEEGIKELGSQILKEHPVENTQLQNEKLYLYYLQNGRDMYVDQELDINRLSDYDVDHIVPDSFLKDDSIDNKVLTRSDKNRGKSDNVPSEEVVKKMKNYWRQLLNAKLITQRKFDNLTKAERGGLS	-8.97483
1295	Q69E	NSRERMKRIEEGIKELGSQILKEHPVENTQLQNEKLYLYYLQNGRDMYVDQELDINRLSDYDVDHIVPESFLKDDSIDNKVLTRSDKNRGKSDNVPSEEVVKKMKNYWRQLLNAKLITQRKFDNLTKAERGGLS	-6.33488
1296	Q69F	NSRERMKRIEEGIKELGSQILKEHPVENTQLQNEKLYLYYLQNGRDMYVDQELDINRLSDYDVDHIVPFSFLKDDSIDNKVLTRSDKNRGKSDNVPSEEVVKKMKNYWRQLLNAKLITQRKFDNLTKAERGGLS	-7.05068
1297	Q69G	NSRERMKRIEEGIKELGSQILKEHPVENTQLQNEKLYLYYLQNGRDMYVDQELDINRLSDYDVDHIVPGSFLKDDSIDNKVLTRSDKNRGKSDNVPSEEVVKKMKNYWRQLLNAKLITQRKFDNLTKAERGGLS	-8.05046
1298	Q69H	NSRERMKRIEEGIKELGSQILKEHPVENTQLQNEKLYLYYLQNGRDMYVDQELDINRLSDYDVDHIVPHSFLKDDSIDNKVLTRSDKNRGKSDNVPSEEVVKKMKNYWRQLLNAKLITQRKFDNLTKAERGGLS	-5.99966
1299	Q69I	NSRERMKRIEEGIKELGSQILKEHPVENTQLQNEKLYLYYLQNGRDMYVDQELDINRLSDYDVDHIVPISFLKDDSIDNKVLTRSDKNRGKSDNVPSEEVVKKMKNYWRQLLNAKLITQRKFDNLTKAERGGLS	-6.0668
1300	Q69K	NSRERMKRIEEGIKELGSQILKEHPVENTQLQNEKLYLYYLQNGRDMYVDQELDINRLSDYDVDHIVPKSFLKDDSIDNKVLTRSDKNRGKSDNVPSEEVVKKMKNYWRQLLNAKLITQRKFDNLTKAERGGLS	-3.34776
1301	Q69L	NSRERMKRIEEGIKELGSQILKEHPVENTQLQNEKLYLYYLQNGRDMYVDQELDINRLSDYDVDHIVPLSFLKDDSIDNKVLTRSDKNRGKSDNVPSEEVVKKMKNYWRQLLNAKLITQRKFDNLTKAERGGLS	-5.27641
1302	Q69M	NSRERMKRIEEGIKELGSQILKEHPVENTQLQNEKLYLYYLQNGRDMYVDQELDINRLSDYDVDHIVPMSFLKDDSIDNKVLTRSDKNRGKSDNVPSEEVVKKMKNYWRQLLNAKLITQRKFDNLTKAERGGLS	-5.73891
1303	Q69N	NSRERMKRIEEGIKELGSQILKEHPVENTQLQNEKLYLYYLQNGRDMYVDQELDINRLSDYDVDHIVPNSFLKDDSIDNKVLTRSDKNRGKSDNVPSEEVVKKMKNYWRQLLNAKLITQRKFDNLTKAERGGLS	-6.41133
1304	Q69P	NSRERMKRIEEGIKELGSQILKEHPVENTQLQNEKLYLYYLQNGRDMYVDQELDINRLSDYDVDHIVPPSFLKDDSIDNKVLTRSDKNRGKSDNVPSEEVVKKMKNYWRQLLNAKLITQRKFDNLTKAERGGLS	-8.39641
1305	Q69R	NSRERMKRIEEGIKELGSQILKEHPVENTQLQNEKLYLYYLQNGRDMYVDQELDINRLSDYDVDHIVPRSFLKDDSIDNKVLTRSDKNRGKSDNVPSEEVVKKMKNYWRQLLNAKLITQRKFDNLTKAERGGLS	-2.21078
1306	Q69S	NSRERMKRIEEGIKELGSQILKEHPVENTQLQNEKLYLYYLQNGRDMYVDQELDINRLSDYDVDHIVPSSFLKDDSIDNKVLTRSDKNRGKSDNVPSEEVVKKMKNYWRQLLNAKLITQRKFDNLTKAERGGLS	-6.51368
1307	Q69T	NSRERMKRIEEGIKELGSQILKEHPVENTQLQNEKLYLYYLQNGRDMYVDQELDINRLSDYDVDHIVPTSFLKDDSIDNKVLTRSDKNRGKSDNVPSEEVVKKMKNYWRQLLNAKLITQRKFDNLTKAERGGLS	-6.70651
1308	Q69V	NSRERMKRIEEGIKELGSQILKEHPVENTQLQNEKLYLYYLQNGRDMYVDQELDINRLSDYDVDHIVPVSFLKDDSIDNKVLTRSDKNRGKSDNVPSEEVVKKMKNYWRQLLNAKLITQRKFDNLTKAERGGLS	-6.20102
1309	Q69W	NSRERMKRIEEGIKELGSQILKEHPVENTQLQNEKLYLYYLQNGRDMYVDQELDINRLSDYDVDHIVPWSFLKDDSIDNKVLTRSDKNRGKSDNVPSEEVVKKMKNYWRQLLNAKLITQRKFDNLTKAERGGLS	-7.67791
1310	Q69Y	NSRERMKRIEEGIKELGSQILKEHPVENTQLQNEKLYLYYLQNGRDMYVDQELDINRLSDYDVDHIVPYSFLKDDSIDNKVLTRSDKNRGKSDNVPSEEVVKKMKNYWRQLLNAKLITQRKFDNLTKAERGGLS	-6.00445
1311	S70A	NSRERMKRIEEGIKELGSQILKEHPVENTQLQNEKLYLYYLQNGRDMYVDQELDINRLSDYDVDHIVPQAFLKDDSIDNKVLTRSDKNRGKSDNVPSEEVVKKMKNYWRQLLNAKLITQRKFDNLTKAERGGLS	-0.146895
1312	S70C	NSRERMKRIEEGIKELGSQILKEHPVENTQLQNEKLYLYYLQNGRDMYVDQELDINRLSDYDVDHIVPQCFLKDDSIDNKVLTRSDKNRGKSDNVPSEEVVKKMKNYWRQLLNAKLITQRKFDNLTKAERGGLS	-3.53129
1313	S70D	NSRERMKRIEEGIKELGSQILKEHPVENTQLQNEKLYLYYLQNGRDMYVDQELDINRLSDYDVDHIVPQDFLKDDSIDNKVLTRSDKNRGKSDNVPSEEVVKKMKNYWRQLLNAKLITQRKFDNLTKAERGGLS	-6.29838
1314	S70E	NSRERMKRIEEGIKELGSQILKEHPVENTQLQNEKLYLYYLQNGRDMYVDQELDINRLSDYDVDHIVPQEFLKDDSIDNKVLTRSDKNRGKSDNVPSEEVVKKMKNYWRQLLNAKLITQRKFDNLTKAERGGLS	-5.65081
1315	S70F	NSRERMKRIEEGIKELGSQILKEHPVENTQLQNEKLYLYYLQNGRDMYVDQELDINRLSDYDVDHIVPQFFLKDDSIDNKVLTRSDKNRGKSDNVPSEEVVKKMKNYWRQLLNAKLITQRKFDNLTKAERGGLS	-5.13357
1316	S70G	NSRERMKRIEEGIKELGSQILKEHPVENTQLQNEKLYLYYLQNGRDMYVDQELDINRLSDYDVDHIVPQGFLKDDSIDNKVLTRSDKNRGKSDNVPSEEVVKKMKNYWRQLLNAKLITQRKFDNLTKAERGGLS	-3.92652
1317	S70H	NSRERMKRIEEGIKELGSQILKEHPVENTQLQNEKLYLYYLQNGRDMYVDQELDINRLSDYDVDHIVPQHFLKDDSIDNKVLTRSDKNRGKSDNVPSEEVVKKMKNYWRQLLNAKLITQRKFDNLTKAERGGLS	-4.6524
1318	S70I	NSRERMKRIEEGIKELGSQILKEHPVENTQLQNEKLYLYYLQNGRDMYVDQELDINRLSDYDVDHIVPQIFLKDDSIDNKVLTRSDKNRGKSDNVPSEEVVKKMKNYWRQLLNAKLITQRKFDNLTKAERGGLS	-3.85079
1319	S70K	NSRERMKRIEEGIKELGSQILKEHPVENTQLQNEKLYLYYLQNGRDMYVDQELDINRLSDYDVDHIVPQKFLKDDSIDNKVLTRSDKNRGKSDNVPSEEVVKKMKNYWRQLLNAKLITQRKFDNLTKAERGGLS	-3.39748
1320	S70L	NSRERMKRIEEGIKELGSQILKEHPVENTQLQNEKLYLYYLQNGRDMYVDQELDINRLSDYDVDHIVPQLFLKDDSIDNKVLTRSDKNRGKSDNVPSEEVVKKMKNYWRQLLNAKLITQRKFDNLTKAERGGLS	-4.52835
1321	S70M	NSRERMKRIEEGIKELGSQILKEHPVENTQLQNEKLYLYYLQNGRDMYVDQELDINRLSDYDVDHIVPQMFLKDDSIDNKVLTRSDKNRGKSDNVPSEEVVKKMKNYWRQLLNAKLITQRKFDNLTKAERGGLS	-4.33946
1322	S70N	NSRERMKRIEEGIKELGSQILKEHPVENTQLQNEKLYLYYLQNGRDMYVDQELDINRLSDYDVDHIVPQNFLKDDSIDNKVLTRSDKNRGKSDNVPSEEVVKKMKNYWRQLLNAKLITQRKFDNLTKAERGGLS	-3.72443
1323	S70P	NSRERMKRIEEGIKELGSQILKEHPVENTQLQNEKLYLYYLQNGRDMYVDQELDINRLSDYDVDHIVPQPFLKDDSIDNKVLTRSDKNRGKSDNVPSEEVVKKMKNYWRQLLNAKLITQRKFDNLTKAERGGLS	-6.11405
1324	S70Q	NSRERMKRIEEGIKELGSQILKEHPVENTQLQNEKLYLYYLQNGRDMYVDQELDINRLSDYDVDHIVPQQFLKDDSIDNKVLTRSDKNRGKSDNVPSEEVVKKMKNYWRQLLNAKLITQRKFDNLTKAERGGLS	-4.59321
1325	S70R	NSRERMKRIEEGIKELGSQILKEHPVENTQLQNEKLYLYYLQNGRDMYVDQELDINRLSDYDVDHIVPQRFLKDDSIDNKVLTRSDKNRGKSDNVPSEEVVKKMKNYWRQLLNAKLITQRKFDNLTKAERGGLS	-2.84196
1326	S70T	NSRERMKRIEEGIKELGSQILKEHPVENTQLQNEKLYLYYLQNGRDMYVDQELDINRLSDYDVDHIVPQTFLKDDSIDNKVLTRSDKNRGKSDNVPSEEVVKKMKNYWRQLLNAKLITQRKFDNLTKAERGGLS	-1.42827
1327	S70V	NSRERMKRIEEGIKELGSQILKEHPVENTQLQNEKLYLYYLQNGRDMYVDQELDINRLSDYDVDHIVPQVFLKDDSIDNKVLTRSDKNRGKSDNVPSEEVVKKMKNYWRQLLNAKLITQRKFDNLTKAERGGLS	-2.20967
1328	S70W	NSRERMKRIEEGIKELGSQILKEHPVENTQLQNEKLYLYYLQNGRDMYVDQELDINRLSDYDVDHIVPQWFLKDDSIDNKVLTRSDKNRGKSDNVPSEEVVKKMKNYWRQLLNAKLITQRKFDNLTKAERGGLS	-7.4387
1329	S70Y	NSRERMKRIEEGIKELGSQILKEHPVENTQLQNEKLYLYYLQNGRDMYVDQELDINRLSDYDVDHIVPQYFLKDDSIDNKVLTRSDKNRGKSDNVPSEEVVKKMKNYWRQLLNAKLITQRKFDNLTKAERGGLS	-5.04864
1330	F71A	NSRERMKRIEEGIKELGSQILKEHPVENTQLQNEKLYLYYLQNGRDMYVDQELDINRLSDYDVDHIVPQSALKDDSIDNKVLTRSDKNRGKSDNVPSEEVVKKMKNYWRQLLNAKLITQRKFDNLTKAERGGLS	-3.95885
1331	F71C	NSRERMKRIEEGIKELGSQILKEHPVENTQLQNEKLYLYYLQNGRDMYVDQELDINRLSDYDVDHIVPQSCLKDDSIDNKVLTRSDKNRGKSDNVPSEEVVKKMKNYWRQLLNAKLITQRKFDNLTKAERGGLS	-5.54931
1332	F71D	NSRERMKRIEEGIKELGSQILKEHPVENTQLQNEKLYLYYLQNGRDMYVDQELDINRLSDYDVDHIVPQSDLKDDSIDNKVLTRSDKNRGKSDNVPSEEVVKKMKNYWRQLLNAKLITQRKFDNLTKAERGGLS	-7.37375
1333	F71E	NSRERMKRIEEGIKELGSQILKEHPVENTQLQNEKLYLYYLQNGRDMYVDQELDINRLSDYDVDHIVPQSELKDDSIDNKVLTRSDKNRGKSDNVPSEEVVKKMKNYWRQLLNAKLITQRKFDNLTKAERGGLS	-6.0314
1334	F71G	NSRERMKRIEEGIKELGSQILKEHPVENTQLQNEKLYLYYLQNGRDMYVDQELDINRLSDYDVDHIVPQSGLKDDSIDNKVLTRSDKNRGKSDNVPSEEVVKKMKNYWRQLLNAKLITQRKFDNLTKAERGGLS	-7.14837
1335	F71H	NSRERMKRIEEGIKELGSQILKEHPVENTQLQNEKLYLYYLQNGRDMYVDQELDINRLSDYDVDHIVPQSHLKDDSIDNKVLTRSDKNRGKSDNVPSEEVVKKMKNYWRQLLNAKLITQRKFDNLTKAERGGLS	-3.88397
1336	F71I	NSRERMKRIEEGIKELGSQILKEHPVENTQLQNEKLYLYYLQNGRDMYVDQELDINRLSDYDVDHIVPQSILKDDSIDNKVLTRSDKNRGKSDNVPSEEVVKKMKNYWRQLLNAKLITQRKFDNLTKAERGGLS	-1.77353
1337	F71K	NSRERMKRIEEGIKELGSQILKEHPVENTQLQNEKLYLYYLQNGRDMYVDQELDINRLSDYDVDHIVPQSKLKDDSIDNKVLTRSDKNRGKSDNVPSEEVVKKMKNYWRQLLNAKLITQRKFDNLTKAERGGLS	-2.58239
1338	F71L	NSRERMKRIEEGIKELGSQILKEHPVENTQLQNEKLYLYYLQNGRDMYVDQELDINRLSDYDVDHIVPQSLLKDDSIDNKVLTRSDKNRGKSDNVPSEEVVKKMKNYWRQLLNAKLITQRKFDNLTKAERGGLS	-1.0913
1339	F71M	NSRERMKRIEEGIKELGSQILKEHPVENTQLQNEKLYLYYLQNGRDMYVDQELDINRLSDYDVDHIVPQSMLKDDSIDNKVLTRSDKNRGKSDNVPSEEVVKKMKNYWRQLLNAKLITQRKFDNLTKAERGGLS	-1.87151
1340	F71N	NSRERMKRIEEGIKELGSQILKEHPVENTQLQNEKLYLYYLQNGRDMYVDQELDINRLSDYDVDHIVPQSNLKDDSIDNKVLTRSDKNRGKSDNVPSEEVVKKMKNYWRQLLNAKLITQRKFDNLTKAERGGLS	-5.40082
1341	F71P	NSRERMKRIEEGIKELGSQILKEHPVENTQLQNEKLYLYYLQNGRDMYVDQELDINRLSDYDVDHIVPQSPLKDDSIDNKVLTRSDKNRGKSDNVPSEEVVKKMKNYWRQLLNAKLITQRKFDNLTKAERGGLS	-7.86195
1342	F71Q	NSRERMKRIEEGIKELGSQILKEHPVENTQLQNEKLYLYYLQNGRDMYVDQELDINRLSDYDVDHIVPQSQLKDDSIDNKVLTRSDKNRGKSDNVPSEEVVKKMKNYWRQLLNAKLITQRKFDNLTKAERGGLS	-4.50751
1343	F71R	NSRERMKRIEEGIKELGSQILKEHPVENTQLQNEKLYLYYLQNGRDMYVDQELDINRLSDYDVDHIVPQSRLKDDSIDNKVLTRSDKNRGKSDNVPSEEVVKKMKNYWRQLLNAKLITQRKFDNLTKAERGGLS	-3.57256
1344	F71S	NSRERMKRIEEGIKELGSQILKEHPVENTQLQNEKLYLYYLQNGRDMYVDQELDINRLSDYDVDHIVPQSSLKDDSIDNKVLTRSDKNRGKSDNVPSEEVVKKMKNYWRQLLNAKLITQRKFDNLTKAERGGLS	-4.75253
1345	F71T	NSRERMKRIEEGIKELGSQILKEHPVENTQLQNEKLYLYYLQNGRDMYVDQELDINRLSDYDVDHIVPQSTLKDDSIDNKVLTRSDKNRGKSDNVPSEEVVKKMKNYWRQLLNAKLITQRKFDNLTKAERGGLS	-4.61908
1346	F71V	NSRERMKRIEEGIKELGSQILKEHPVENTQLQNEKLYLYYLQNGRDMYVDQELDINRLSDYDVDHIVPQSVLKDDSIDNKVLTRSDKNRGKSDNVPSEEVVKKMKNYWRQLLNAKLITQRKFDNLTKAERGGLS	-1.8616
1347	F71W	NSRERMKRIEEGIKELGSQILKEHPVENTQLQNEKLYLYYLQNGRDMYVDQELDINRLSDYDVDHIVPQSWLKDDSIDNKVLTRSDKNRGKSDNVPSEEVVKKMKNYWRQLLNAKLITQRKFDNLTKAERGGLS	-4.05823
1348	F71Y	NSRERMKRIEEGIKELGSQILKEHPVENTQLQNEKLYLYYLQNGRDMYVDQELDINRLSDYDVDHIVPQSYLKDDSIDNKVLTRSDKNRGKSDNVPSEEVVKKMKNYWRQLLNAKLITQRKFDNLTKAERGGLS	-0.0243073
1349	L72A	NSRERMKRIEEGIKELGSQILKEHPVENTQLQNEKLYLYYLQNGRDMYVDQELDINRLSDYDVDHIVPQSFAKDDSIDNKVLTRSDKNRGKSDNVPSEEVVKKMKNYWRQLLNAKLITQRKFDNLTKAERGGLS	-2.35839
1350	L72C	NSRERMKRIEEGIKELGSQILKEHPVENTQLQNEKLYLYYLQNGRDMYVDQELDINRLSDYDVDHIVPQSFCKDDSIDNKVLTRSDKNRGKSDNVPSEEVVKKMKNYWRQLLNAKLITQRKFDNLTKAERGGLS	-4.35177
1351	L72D	NSRERMKRIEEGIKELGSQILKEHPVENTQLQNEKLYLYYLQNGRDMYVDQELDINRLSDYDVDHIVPQSFDKDDSIDNKVLTRSDKNRGKSDNVPSEEVVKKMKNYWRQLLNAKLITQRKFDNLTKAERGGLS	-4.91085
1352	L72E	NSRERMKRIEEGIKELGSQILKEHPVENTQLQNEKLYLYYLQNGRDMYVDQELDINRLSDYDVDHIVPQSFEKDDSIDNKVLTRSDKNRGKSDNVPSEEVVKKMKNYWRQLLNAKLITQRKFDNLTKAERGGLS	-3.02133
1353	L72F	NSRERMKRIEEGIKELGSQILKEHPVENTQLQNEKLYLYYLQNGRDMYVDQELDINRLSDYDVDHIVPQSFFKDDSIDNKVLTRSDKNRGKSDNVPSEEVVKKMKNYWRQLLNAKLITQRKFDNLTKAERGGLS	-1.70047
1354	L72G	NSRERMKRIEEGIKELGSQILKEHPVENTQLQNEKLYLYYLQNGRDMYVDQELDINRLSDYDVDHIVPQSFGKDDSIDNKVLTRSDKNRGKSDNVPSEEVVKKMKNYWRQLLNAKLITQRKFDNLTKAERGGLS	-4.82995
1355	L72H	NSRERMKRIEEGIKELGSQILKEHPVENTQLQNEKLYLYYLQNGRDMYVDQELDINRLSDYDVDHIVPQSFHKDDSIDNKVLTRSDKNRGKSDNVPSEEVVKKMKNYWRQLLNAKLITQRKFDNLTKAERGGLS	-3.84876
1356	L72I	NSRERMKRIEEGIKELGSQILKEHPVENTQLQNEKLYLYYLQNGRDMYVDQELDINRLSDYDVDHIVPQSFIKDDSIDNKVLTRSDKNRGKSDNVPSEEVVKKMKNYWRQLLNAKLITQRKFDNLTKAERGGLS	2.82598
1357	L72K	NSRERMKRIEEGIKELGSQILKEHPVENTQLQNEKLYLYYLQNGRDMYVDQELDINRLSDYDVDHIVPQSFKKDDSIDNKVLTRSDKNRGKSDNVPSEEVVKKMKNYWRQLLNAKLITQRKFDNLTKAERGGLS	-0.746564
1358	L72M	NSRERMKRIEEGIKELGSQILKEHPVENTQLQNEKLYLYYLQNGRDMYVDQELDINRLSDYDVDHIVPQSFMKDDSIDNKVLTRSDKNRGKSDNVPSEEVVKKMKNYWRQLLNAKLITQRKFDNLTKAERGGLS	-0.755769
1359	L72N	NSRERMKRIEEGIKELGSQILKEHPVENTQLQNEKLYLYYLQNGRDMYVDQELDINRLSDYDVDHIVPQSFNKDDSIDNKVLTRSDKNRGKSDNVPSEEVVKKMKNYWRQLLNAKLITQRKFDNLTKAERGGLS	-3.06934
1360	L72P	NSRERMKRIEEGIKELGSQILKEHPVENTQLQNEKLYLYYLQNGRDMYVDQELDINRLSDYDVDHIVPQSFPKDDSIDNKVLTRSDKNRGKSDNVPSEEVVKKMKNYWRQLLNAKLITQRKFDNLTKAERGGLS	-6.22411
1361	L72Q	NSRERMKRIEEGIKELGSQILKEHPVENTQLQNEKLYLYYLQNGRDMYVDQELDINRLSDYDVDHIVPQSFQKDDSIDNKVLTRSDKNRGKSDNVPSEEVVKKMKNYWRQLLNAKLITQRKFDNLTKAERGGLS	-2.30775
1362	L72R	NSRERMKRIEEGIKELGSQILKEHPVENTQLQNEKLYLYYLQNGRDMYVDQELDINRLSDYDVDHIVPQSFRKDDSIDNKVLTRSDKNRGKSDNVPSEEVVKKMKNYWRQLLNAKLITQRKFDNLTKAERGGLS	-1.09562
1363	L72S	NSRERMKRIEEGIKELGSQILKEHPVENTQLQNEKLYLYYLQNGRDMYVDQELDINRLSDYDVDHIVPQSFSKDDSIDNKVLTRSDKNRGKSDNVPSEEVVKKMKNYWRQLLNAKLITQRKFDNLTKAERGGLS	-2.18922
1364	L72T	NSRERMKRIEEGIKELGSQILKEHPVENTQLQNEKLYLYYLQNGRDMYVDQELDINRLSDYDVDHIVPQSFTKDDSIDNKVLTRSDKNRGKSDNVPSEEVVKKMKNYWRQLLNAKLITQRKFDNLTKAERGGLS	0.388179
1365	L72V	NSRERMKRIEEGIKELGSQILKEHPVENTQLQNEKLYLYYLQNGRDMYVDQELDINRLSDYDVDHIVPQSFVKDDSIDNKVLTRSDKNRGKSDNVPSEEVVKKMKNYWRQLLNAKLITQRKFDNLTKAERGGLS	1.59539
1366	L72W	NSRERMKRIEEGIKELGSQILKEHPVENTQLQNEKLYLYYLQNGRDMYVDQELDINRLSDYDVDHIVPQSFWKDDSIDNKVLTRSDKNRGKSDNVPSEEVVKKMKNYWRQLLNAKLITQRKFDNLTKAERGGLS	-4.51075
1367	L72Y	NSRERMKRIEEGIKELGSQILKEHPVENTQLQNEKLYLYYLQNGRDMYVDQELDINRLSDYDVDHIVPQSFYKDDSIDNKVLTRSDKNRGKSDNVPSEEVVKKMKNYWRQLLNAKLITQRKFDNLTKAERGGLS	-1.77725
1368	K73A	NSRERMKRIEEGIKELGSQILKEHPVENTQLQNEKLYLYYLQNGRDMYVDQELDINRLSDYDVDHIVPQSFLADDSIDNKVLTRSDKNRGKSDNVPSEEVVKKMKNYWRQLLNAKLITQRKFDNLTKAERGGLS	-4.50253
1369	K73C	NSRERMKRIEEGIKELGSQILKEHPVENTQLQNEKLYLYYLQNGRDMYVDQELDINRLSDYDVDHIVPQSFLCDDSIDNKVLTRSDKNRGKSDNVPSEEVVKKMKNYWRQLLNAKLITQRKFDNLTKAERGGLS	-8.12415
1370	K73D	NSRERMKRIEEGIKELGSQILKEHPVENTQLQNEKLYLYYLQNGRDMYVDQELDINRLSDYDVDHIVPQSFLDDDSIDNKVLTRSDKNRGKSDNVPSEEVVKKMKNYWRQLLNAKLITQRKFDNLTKAERGGLS	-5.64022
1371	K73E	NSRERMKRIEEGIKELGSQILKEHPVENTQLQNEKLYLYYLQNGRDMYVDQELDINRLSDYDVDHIVPQSFLEDDSIDNKVLTRSDKNRGKSDNVPSEEVVKKMKNYWRQLLNAKLITQRKFDNLTKAERGGLS	-5.19561
1372	K73F	NSRERMKRIEEGIKELGSQILKEHPVENTQLQNEKLYLYYLQNGRDMYVDQELDINRLSDYDVDHIVPQSFLFDDSIDNKVLTRSDKNRGKSDNVPSEEVVKKMKNYWRQLLNAKLITQRKFDNLTKAERGGLS	-5.1407
1373	K73G	NSRERMKRIEEGIKELGSQILKEHPVENTQLQNEKLYLYYLQNGRDMYVDQELDINRLSDYDVDHIVPQSFLGDDSIDNKVLTRSDKNRGKSDNVPSEEVVKKMKNYWRQLLNAKLITQRKFDNLTKAERGGLS	-5.46441
1374	K73H	NSRERMKRIEEGIKELGSQILKEHPVENTQLQNEKLYLYYLQNGRDMYVDQELDINRLSDYDVDHIVPQSFLHDDSIDNKVLTRSDKNRGKSDNVPSEEVVKKMKNYWRQLLNAKLITQRKFDNLTKAERGGLS	-5.2631
1375	K73I	NSRERMKRIEEGIKELGSQILKEHPVENTQLQNEKLYLYYLQNGRDMYVDQELDINRLSDYDVDHIVPQSFLIDDSIDNKVLTRSDKNRGKSDNVPSEEVVKKMKNYWRQLLNAKLITQRKFDNLTKAERGGLS	-4.72662
1376	K73L	NSRERMKRIEEGIKELGSQILKEHPVENTQLQNEKLYLYYLQNGRDMYVDQELDINRLSDYDVDHIVPQSFLLDDSIDNKVLTRSDKNRGKSDNVPSEEVVKKMKNYWRQLLNAKLITQRKFDNLTKAERGGLS	-4.61089
1377	K73M	NSRERMKRIEEGIKELGSQILKEHPVENTQLQNEKLYLYYLQNGRDMYVDQELDINRLSDYDVDHIVPQSFLMDDSIDNKVLTRSDKNRGKSDNVPSEEVVKKMKNYWRQLLNAKLITQRKFDNLTKAERGGLS	-5.0635
1378	K73N	NSRERMKRIEEGIKELGSQILKEHPVENTQLQNEKLYLYYLQNGRDMYVDQELDINRLSDYDVDHIVPQSFLNDDSIDNKVLTRSDKNRGKSDNVPSEEVVKKMKNYWRQLLNAKLITQRKFDNLTKAERGGLS	-4.25905
1379	K73P	NSRERMKRIEEGIKELGSQILKEHPVENTQLQNEKLYLYYLQNGRDMYVDQELDINRLSDYDVDHIVPQSFLPDDSIDNKVLTRSDKNRGKSDNVPSEEVVKKMKNYWRQLLNAKLITQRKFDNLTKAERGGLS	-4.36433
1380	K73Q	NSRERMKRIEEGIKELGSQILKEHPVENTQLQNEKLYLYYLQNGRDMYVDQELDINRLSDYDVDHIVPQSFLQDDSIDNKVLTRSDKNRGKSDNVPSEEVVKKMKNYWRQLLNAKLITQRKFDNLTKAERGGLS	-4.38795
1381	K73R	NSRERMKRIEEGIKELGSQILKEHPVENTQLQNEKLYLYYLQNGRDMYVDQELDINRLSDYDVDHIVPQSFLRDDSIDNKVLTRSDKNRGKSDNVPSEEVVKKMKNYWRQLLNAKLITQRKFDNLTKAERGGLS	-2.77346
1382	K73S	NSRERMKRIEEGIKELGSQILKEHPVENTQLQNEKLYLYYLQNGRDMYVDQELDINRLSDYDVDHIVPQSFLSDDSIDNKVLTRSDKNRGKSDNVPSEEVVKKMKNYWRQLLNAKLITQRKFDNLTKAERGGLS	-4.22149
1383	K73T	NSRERMKRIEEGIKELGSQILKEHPVENTQLQNEKLYLYYLQNGRDMYVDQELDINRLSDYDVDHIVPQSFLTDDSIDNKVLTRSDKNRGKSDNVPSEEVVKKMKNYWRQLLNAKLITQRKFDNLTKAERGGLS	-4.44538
1384	K73V	NSRERMKRIEEGIKELGSQILKEHPVENTQLQNEKLYLYYLQNGRDMYVDQELDINRLSDYDVDHIVPQSFLVDDSIDNKVLTRSDKNRGKSDNVPSEEVVKKMKNYWRQLLNAKLITQRKFDNLTKAERGGLS	-4.28032
1385	K73W	NSRERMKRIEEGIKELGSQILKEHPVENTQLQNEKLYLYYLQNGRDMYVDQELDINRLSDYDVDHIVPQSFLWDDSIDNKVLTRSDKNRGKSDNVPSEEVVKKMKNYWRQLLNAKLITQRKFDNLTKAERGGLS	-6.22161
1386	K73Y	NSRERMKRIEEGIKELGSQILKEHPVENTQLQNEKLYLYYLQNGRDMYVDQELDINRLSDYDVDHIVPQSFLYDDSIDNKVLTRSDKNRGKSDNVPSEEVVKKMKNYWRQLLNAKLITQRKFDNLTKAERGGLS	-4.47495
1387	D74A	NSRERMKRIEEGIKELGSQILKEHPVENTQLQNEKLYLYYLQNGRDMYVDQELDINRLSDYDVDHIVPQSFLKADSIDNKVLTRSDKNRGKSDNVPSEEVVKKMKNYWRQLLNAKLITQRKFDNLTKAERGGLS	-7.57751
1388	D74C	NSRERMKRIEEGIKELGSQILKEHPVENTQLQNEKLYLYYLQNGRDMYVDQELDINRLSDYDVDHIVPQSFLKCDSIDNKVLTRSDKNRGKSDNVPSEEVVKKMKNYWRQLLNAKLITQRKFDNLTKAERGGLS	-9.42015
1389	D74E	NSRERMKRIEEGIKELGSQILKEHPVENTQLQNEKLYLYYLQNGRDMYVDQELDINRLSDYDVDHIVPQSFLKEDSIDNKVLTRSDKNRGKSDNVPSEEVVKKMKNYWRQLLNAKLITQRKFDNLTKAERGGLS	-5.73785
1390	D74F	NSRERMKRIEEGIKELGSQILKEHPVENTQLQNEKLYLYYLQNGRDMYVDQELDINRLSDYDVDHIVPQSFLKFDSIDNKVLTRSDKNRGKSDNVPSEEVVKKMKNYWRQLLNAKLITQRKFDNLTKAERGGLS	-9.06108
1391	D74G	NSRERMKRIEEGIKELGSQILKEHPVENTQLQNEKLYLYYLQNGRDMYVDQELDINRLSDYDVDHIVPQSFLKGDSIDNKVLTRSDKNRGKSDNVPSEEVVKKMKNYWRQLLNAKLITQRKFDNLTKAERGGLS	-5.92028
1392	D74H	NSRERMKRIEEGIKELGSQILKEHPVENTQLQNEKLYLYYLQNGRDMYVDQELDINRLSDYDVDHIVPQSFLKHDSIDNKVLTRSDKNRGKSDNVPSEEVVKKMKNYWRQLLNAKLITQRKFDNLTKAERGGLS	-7.63697
1393	D74I	NSRERMKRIEEGIKELGSQILKEHPVENTQLQNEKLYLYYLQNGRDMYVDQELDINRLSDYDVDHIVPQSFLKIDSIDNKVLTRSDKNRGKSDNVPSEEVVKKMKNYWRQLLNAKLITQRKFDNLTKAERGGLS	-8.24432
1394	D74K	NSRERMKRIEEGIKELGSQILKEHPVENTQLQNEKLYLYYLQNGRDMYVDQELDINRLSDYDVDHIVPQSFLKKDSIDNKVLTRSDKNRGKSDNVPSEEVVKKMKNYWRQLLNAKLITQRKFDNLTKAERGGLS	-7.67403
1395	D74L	NSRERMKRIEEGIKELGSQILKEHPVENTQLQNEKLYLYYLQNGRDMYVDQELDINRLSDYDVDHIVPQSFLKLDSIDNKVLTRSDKNRGKSDNVPSEEVVKKMKNYWRQLLNAKLITQRKFDNLTKAERGGLS	-9.19411
1396	D74M	NSRERMKRIEEGIKELGSQILKEHPVENTQLQNEKLYLYYLQNGRDMYVDQELDINRLSDYDVDHIVPQSFLKMDSIDNKVLTRSDKNRGKSDNVPSEEVVKKMKNYWRQLLNAKLITQRKFDNLTKAERGGLS	-9.87784
1397	D74N	NSRERMKRIEEGIKELGSQILKEHPVENTQLQNEKLYLYYLQNGRDMYVDQELDINRLSDYDVDHIVPQSFLKNDSIDNKVLTRSDKNRGKSDNVPSEEVVKKMKNYWRQLLNAKLITQRKFDNLTKAERGGLS	-2.75783
1398	D74P	NSRERMKRIEEGIKELGSQILKEHPVENTQLQNEKLYLYYLQNGRDMYVDQELDINRLSDYDVDHIVPQSFLKPDSIDNKVLTRSDKNRGKSDNVPSEEVVKKMKNYWRQLLNAKLITQRKFDNLTKAERGGLS	-9.43392
1399	D74Q	NSRERMKRIEEGIKELGSQILKEHPVENTQLQNEKLYLYYLQNGRDMYVDQELDINRLSDYDVDHIVPQSFLKQDSIDNKVLTRSDKNRGKSDNVPSEEVVKKMKNYWRQLLNAKLITQRKFDNLTKAERGGLS	-7.79631
1400	D74R	NSRERMKRIEEGIKELGSQILKEHPVENTQLQNEKLYLYYLQNGRDMYVDQELDINRLSDYDVDHIVPQSFLKRDSIDNKVLTRSDKNRGKSDNVPSEEVVKKMKNYWRQLLNAKLITQRKFDNLTKAERGGLS	-8.12173
1401	D74S	NSRERMKRIEEGIKELGSQILKEHPVENTQLQNEKLYLYYLQNGRDMYVDQELDINRLSDYDVDHIVPQSFLKSDSIDNKVLTRSDKNRGKSDNVPSEEVVKKMKNYWRQLLNAKLITQRKFDNLTKAERGGLS	-5.69542
1402	D74T	NSRERMKRIEEGIKELGSQILKEHPVENTQLQNEKLYLYYLQNGRDMYVDQELDINRLSDYDVDHIVPQSFLKTDSIDNKVLTRSDKNRGKSDNVPSEEVVKKMKNYWRQLLNAKLITQRKFDNLTKAERGGLS	-6.81882
1403	D74V	NSRERMKRIEEGIKELGSQILKEHPVENTQLQNEKLYLYYLQNGRDMYVDQELDINRLSDYDVDHIVPQSFLKVDSIDNKVLTRSDKNRGKSDNVPSEEVVKKMKNYWRQLLNAKLITQRKFDNLTKAERGGLS	-7.69535
1404	D74W	NSRERMKRIEEGIKELGSQILKEHPVENTQLQNEKLYLYYLQNGRDMYVDQELDINRLSDYDVDHIVPQSFLKWDSIDNKVLTRSDKNRGKSDNVPSEEVVKKMKNYWRQLLNAKLITQRKFDNLTKAERGGLS	-11.0724
1405	D74Y	NSRERMKRIEEGIKELGSQILKEHPVENTQLQNEKLYLYYLQNGRDMYVDQELDINRLSDYDVDHIVPQSFLKYDSIDNKVLTRSDKNRGKSDNVPSEEVVKKMKNYWRQLLNAKLITQRKFDNLTKAERGGLS	-7.5362
1406	D75A	NSRERMKRIEEGIKELGSQILKEHPVENTQLQNEKLYLYYLQNGRDMYVDQELDINRLSDYDVDHIVPQSFLKDASIDNKVLTRSDKNRGKSDNVPSEEVVKKMKNYWRQLLNAKLITQRKFDNLTKAERGGLS	-6.55333
1407	D75C	NSRERMKRIEEGIKELGSQILKEHPVENTQLQNEKLYLYYLQNGRDMYVDQELDINRLSDYDVDHIVPQSFLKDCSIDNKVLTRSDKNRGKSDNVPSEEVVKKMKNYWRQLLNAKLITQRKFDNLTKAERGGLS	-9.21957
1408	D75E	NSRERMKRIEEGIKELGSQILKEHPVENTQLQNEKLYLYYLQNGRDMYVDQELDINRLSDYDVDHIVPQSFLKDESIDNKVLTRSDKNRGKSDNVPSEEVVKKMKNYWRQLLNAKLITQRKFDNLTKAERGGLS	-4.21271
1409	D75F	NSRERMKRIEEGIKELGSQILKEHPVENTQLQNEKLYLYYLQNGRDMYVDQELDINRLSDYDVDHIVPQSFLKDFSIDNKVLTRSDKNRGKSDNVPSEEVVKKMKNYWRQLLNAKLITQRKFDNLTKAERGGLS	-8.30808
1410	D75G	NSRERMKRIEEGIKELGSQILKEHPVENTQLQNEKLYLYYLQNGRDMYVDQELDINRLSDYDVDHIVPQSFLKDGSIDNKVLTRSDKNRGKSDNVPSEEVVKKMKNYWRQLLNAKLITQRKFDNLTKAERGGLS	-6.0126
1411	D75H	NSRERMKRIEEGIKELGSQILKEHPVENTQLQNEKLYLYYLQNGRDMYVDQELDINRLSDYDVDHIVPQSFLKDHSIDNKVLTRSDKNRGKSDNVPSEEVVKKMKNYWRQLLNAKLITQRKFDNLTKAERGGLS	-6.34114
1412	D75I	NSRERMKRIEEGIKELGSQILKEHPVENTQLQNEKLYLYYLQNGRDMYVDQELDINRLSDYDVDHIVPQSFLKDISIDNKVLTRSDKNRGKSDNVPSEEVVKKMKNYWRQLLNAKLITQRKFDNLTKAERGGLS	-8.56449
1413	D75K	NSRERMKRIEEGIKELGSQILKEHPVENTQLQNEKLYLYYLQNGRDMYVDQELDINRLSDYDVDHIVPQSFLKDKSIDNKVLTRSDKNRGKSDNVPSEEVVKKMKNYWRQLLNAKLITQRKFDNLTKAERGGLS	-6.03244
1414	D75L	NSRERMKRIEEGIKELGSQILKEHPVENTQLQNEKLYLYYLQNGRDMYVDQELDINRLSDYDVDHIVPQSFLKDLSIDNKVLTRSDKNRGKSDNVPSEEVVKKMKNYWRQLLNAKLITQRKFDNLTKAERGGLS	-8.56964
1415	D75M	NSRERMKRIEEGIKELGSQILKEHPVENTQLQNEKLYLYYLQNGRDMYVDQELDINRLSDYDVDHIVPQSFLKDMSIDNKVLTRSDKNRGKSDNVPSEEVVKKMKNYWRQLLNAKLITQRKFDNLTKAERGGLS	-9.06628
1416	D75N	NSRERMKRIEEGIKELGSQILKEHPVENTQLQNEKLYLYYLQNGRDMYVDQELDINRLSDYDVDHIVPQSFLKDNSIDNKVLTRSDKNRGKSDNVPSEEVVKKMKNYWRQLLNAKLITQRKFDNLTKAERGGLS	-1.09016
1417	D75P	NSRERMKRIEEGIKELGSQILKEHPVENTQLQNEKLYLYYLQNGRDMYVDQELDINRLSDYDVDHIVPQSFLKDPSIDNKVLTRSDKNRGKSDNVPSEEVVKKMKNYWRQLLNAKLITQRKFDNLTKAERGGLS	-9.2438
1418	D75Q	NSRERMKRIEEGIKELGSQILKEHPVENTQLQNEKLYLYYLQNGRDMYVDQELDINRLSDYDVDHIVPQSFLKDQSIDNKVLTRSDKNRGKSDNVPSEEVVKKMKNYWRQLLNAKLITQRKFDNLTKAERGGLS	-6.52192
1419	D75R	NSRERMKRIEEGIKELGSQILKEHPVENTQLQNEKLYLYYLQNGRDMYVDQELDINRLSDYDVDHIVPQSFLKDRSIDNKVLTRSDKNRGKSDNVPSEEVVKKMKNYWRQLLNAKLITQRKFDNLTKAERGGLS	-6.71518
1420	D75S	NSRERMKRIEEGIKELGSQILKEHPVENTQLQNEKLYLYYLQNGRDMYVDQELDINRLSDYDVDHIVPQSFLKDSSIDNKVLTRSDKNRGKSDNVPSEEVVKKMKNYWRQLLNAKLITQRKFDNLTKAERGGLS	-5.15744
1421	D75T	NSRERMKRIEEGIKELGSQILKEHPVENTQLQNEKLYLYYLQNGRDMYVDQELDINRLSDYDVDHIVPQSFLKDTSIDNKVLTRSDKNRGKSDNVPSEEVVKKMKNYWRQLLNAKLITQRKFDNLTKAERGGLS	-6.27585
1422	D75V	NSRERMKRIEEGIKELGSQILKEHPVENTQLQNEKLYLYYLQNGRDMYVDQELDINRLSDYDVDHIVPQSFLKDVSIDNKVLTRSDKNRGKSDNVPSEEVVKKMKNYWRQLLNAKLITQRKFDNLTKAERGGLS	-7.88553
1423	D75W	NSRERMKRIEEGIKELGSQILKEHPVENTQLQNEKLYLYYLQNGRDMYVDQELDINRLSDYDVDHIVPQSFLKDWSIDNKVLTRSDKNRGKSDNVPSEEVVKKMKNYWRQLLNAKLITQRKFDNLTKAERGGLS	-9.84482
1424	D75Y	NSRERMKRIEEGIKELGSQILKEHPVENTQLQNEKLYLYYLQNGRDMYVDQELDINRLSDYDVDHIVPQSFLKDYSIDNKVLTRSDKNRGKSDNVPSEEVVKKMKNYWRQLLNAKLITQRKFDNLTKAERGGLS	-6.8519
1425	S76A	NSRERMKRIEEGIKELGSQILKEHPVENTQLQNEKLYLYYLQNGRDMYVDQELDINRLSDYDVDHIVPQSFLKDDAIDNKVLTRSDKNRGKSDNVPSEEVVKKMKNYWRQLLNAKLITQRKFDNLTKAERGGLS	-4.15567
1426	S76C	NSRERMKRIEEGIKELGSQILKEHPVENTQLQNEKLYLYYLQNGRDMYVDQELDINRLSDYDVDHIVPQSFLKDDCIDNKVLTRSDKNRGKSDNVPSEEVVKKMKNYWRQLLNAKLITQRKFDNLTKAERGGLS	-6.4462
1427	S76D	NSRERMKRIEEGIKELGSQILKEHPVENTQLQNEKLYLYYLQNGRDMYVDQELDINRLSDYDVDHIVPQSFLKDDDIDNKVLTRSDKNRGKSDNVPSEEVVKKMKNYWRQLLNAKLITQRKFDNLTKAERGGLS	-7.27514
1428	S76E	NSRERMKRIEEGIKELGSQILKEHPVENTQLQNEKLYLYYLQNGRDMYVDQELDINRLSDYDVDHIVPQSFLKDDEIDNKVLTRSDKNRGKSDNVPSEEVVKKMKNYWRQLLNAKLITQRKFDNLTKAERGGLS	-8.52634
1429	S76F	NSRERMKRIEEGIKELGSQILKEHPVENTQLQNEKLYLYYLQNGRDMYVDQELDINRLSDYDVDHIVPQSFLKDDFIDNKVLTRSDKNRGKSDNVPSEEVVKKMKNYWRQLLNAKLITQRKFDNLTKAERGGLS	-6.99023
1430	S76G	NSRERMKRIEEGIKELGSQILKEHPVENTQLQNEKLYLYYLQNGRDMYVDQELDINRLSDYDVDHIVPQSFLKDDGIDNKVLTRSDKNRGKSDNVPSEEVVKKMKNYWRQLLNAKLITQRKFDNLTKAERGGLS	-4.0803
1431	S76H	NSRERMKRIEEGIKELGSQILKEHPVENTQLQNEKLYLYYLQNGRDMYVDQELDINRLSDYDVDHIVPQSFLKDDHIDNKVLTRSDKNRGKSDNVPSEEVVKKMKNYWRQLLNAKLITQRKFDNLTKAERGGLS	-8.05405
1432	S76I	NSRERMKRIEEGIKELGSQILKEHPVENTQLQNEKLYLYYLQNGRDMYVDQELDINRLSDYDVDHIVPQSFLKDDIIDNKVLTRSDKNRGKSDNVPSEEVVKKMKNYWRQLLNAKLITQRKFDNLTKAERGGLS	-8.03372
1433	S76K	NSRERMKRIEEGIKELGSQILKEHPVENTQLQNEKLYLYYLQNGRDMYVDQELDINRLSDYDVDHIVPQSFLKDDKIDNKVLTRSDKNRGKSDNVPSEEVVKKMKNYWRQLLNAKLITQRKFDNLTKAERGGLS	-7.1347
1434	S76L	NSRERMKRIEEGIKELGSQILKEHPVENTQLQNEKLYLYYLQNGRDMYVDQELDINRLSDYDVDHIVPQSFLKDDLIDNKVLTRSDKNRGKSDNVPSEEVVKKMKNYWRQLLNAKLITQRKFDNLTKAERGGLS	-6.93964
1435	S76M	NSRERMKRIEEGIKELGSQILKEHPVENTQLQNEKLYLYYLQNGRDMYVDQELDINRLSDYDVDHIVPQSFLKDDMIDNKVLTRSDKNRGKSDNVPSEEVVKKMKNYWRQLLNAKLITQRKFDNLTKAERGGLS	-8.7918
1436	S76N	NSRERMKRIEEGIKELGSQILKEHPVENTQLQNEKLYLYYLQNGRDMYVDQELDINRLSDYDVDHIVPQSFLKDDNIDNKVLTRSDKNRGKSDNVPSEEVVKKMKNYWRQLLNAKLITQRKFDNLTKAERGGLS	-5.67185
1437	S76P	NSRERMKRIEEGIKELGSQILKEHPVENTQLQNEKLYLYYLQNGRDMYVDQELDINRLSDYDVDHIVPQSFLKDDPIDNKVLTRSDKNRGKSDNVPSEEVVKKMKNYWRQLLNAKLITQRKFDNLTKAERGGLS	-7.49908
1438	S76Q	NSRERMKRIEEGIKELGSQILKEHPVENTQLQNEKLYLYYLQNGRDMYVDQELDINRLSDYDVDHIVPQSFLKDDQIDNKVLTRSDKNRGKSDNVPSEEVVKKMKNYWRQLLNAKLITQRKFDNLTKAERGGLS	-8.02453
1439	S76R	NSRERMKRIEEGIKELGSQILKEHPVENTQLQNEKLYLYYLQNGRDMYVDQELDINRLSDYDVDHIVPQSFLKDDRIDNKVLTRSDKNRGKSDNVPSEEVVKKMKNYWRQLLNAKLITQRKFDNLTKAERGGLS	-5.35635
1440	S76T	NSRERMKRIEEGIKELGSQILKEHPVENTQLQNEKLYLYYLQNGRDMYVDQELDINRLSDYDVDHIVPQSFLKDDTIDNKVLTRSDKNRGKSDNVPSEEVVKKMKNYWRQLLNAKLITQRKFDNLTKAERGGLS	-4.49813
1441	S76V	NSRERMKRIEEGIKELGSQILKEHPVENTQLQNEKLYLYYLQNGRDMYVDQELDINRLSDYDVDHIVPQSFLKDDVIDNKVLTRSDKNRGKSDNVPSEEVVKKMKNYWRQLLNAKLITQRKFDNLTKAERGGLS	-8.23075
[truncated: 1,104 more rows]

## Sheet: _HNH_1V
	mutant	Mutated Sequence	esm1v_t33_650M_UR90S_1
[truncated: 2,546 more rows]

## Sheet: HNH-esm-if1
seqid	log_likelihood	sequence
[truncated: 2,546 more rows]
