# Supplementary material for: Prime editor with rational design and AI-driven optimization for reverse editing window and enhanced fidelity
Source: Nat Commun. 2025 Jun 3;16:5144. doi: 10.1038/s41467-025-60495-w (PMC12134370; doi:10.1038/s41467-025-60495-w)
Supplement: Supplementary file 4 — Supplementary Data 2 [file 41467_2025_60495_MOESM4_ESM.xlsx]

## Sheet: Sheet1
Supplementary data 2: Primers of constructing sgRNA
sgRNA	Target site sequence (5’-3’)	Primers of sgRNA-Regular site (5’-3’)
FANCF	GGAATCCCTTCTGCAGCACC	Primers-F	CACCGGAATCCCTTCTGCAGCACC
		Primers-R	AAACGGTGCTGCAGAAGGGATTCC
VEGFA	GATGTCTGCAGGCCAGATGA	Primers-F	CACCGATGTCTGCAGGCCAGATGA
		Primers-R	AAACTCATCTGGCCTGCAGACATC
UBE3A	GTACAGTTAGTACTCAGCAG	Primers-F	CACCGTACAGTTAGTACTCAGCAG
		Primers-R	AAACCTGCTGAGTACTAACTGTAC
HEK4-site2	GTACACTTGTGCAACCTCAC	Primers-F	CACCGTACACTTGTGCAACCTCAC
		Primers-R	AAACGTGAGGTTGCACAAGTGTAC
VISTA	GAACACAAAGCATAGACTGC	Primers-F	CACCGAACACAAAGCATAGACTGC
		Primers-R	AAACGCAGTCTATGCTTTGTGTTC
HIRA	GTGAACAATTATCAAAATGG	Primers-F	CACCGTGAACAATTATCAAAATGG
		Primers-R	AAACCCATTTTGATAATTGTTCAC
VEGFA-site3	TCCCTCTTTAGCCAGAGCCG	Primers-F	CACCGTCCCTCTTTAGCCAGAGCCG
		Primers-R	AAACCGGCTCTGGCTAAAGAGGGAC
RNF2-site3	GGAATCATTAGCTATGACTT	Primers-F	CACCGGAATCATTAGCTATGACTT
		Primers-R	AAACAAGTCATAGCTAATGATTCC
HEK3	GGCCCAGACTGAGCACGTGA	Primers-F	CACCGGCCCAGACTGAGCACGTGA
		Primers-R	AAACTCACGTGCTCAGTCTGGGCC
HEK2-site2	GAATACTTCTTCAGAGTCCC	Primers-F	CACCGAATACTTCTTCAGAGTCCC
		Primers-R	AAACGGGACTCTGAAGAAGTATTC
HEK2-site1	GAACACAATGCATAGATTGC	Primers-F	CACCGAACACAATGCATAGATTGC
		Primers-R	AAACGCAATCTATGCATTGTGTTC
EMX1-site4	GTATTCATTTCCCTAGCTCC	Primers-F	CACCGTATTCATTTCCCTAGCTCC
		Primers-R	AAACGGAGCTAGGGAAATGAATAC
PSMB2	GTAAACAAAGCATAGACTGA	Primers-F	CACCGTAAACAAAGCATAGACTGA
		Primers-R	AAACTCAGTCTATGCTTTGTTTAC
RP11	GCAATCTGGGTGGAATGGTT	Primers-F	CACCGCAATCTGGGTGGAATGGTT
		Primers-R	AAACAACCATTCCACCCAGATTGC
CDH4	TGCACTGCGGCCGGAGGAGG	Primers-F	CACCGTGCACTGCGGCCGGAGGAGG
		Primers-R	AAACCCTCCTCCGGCCGCAGTGCAC
HEK4	GGCACTGCGGCTGGAGGTGG	Primers-F	CACCGGCACTGCGGCTGGAGGTGG
		Primers-R	AAACCCACCTCCAGCCGCAGTGCC
FANCF-site2	AAGTTCGCTAATCCCGGAAC	Primers-F	CACCGAAGTTCGCTAATCCCGGAAC
		Primers-R	AAACGTTCCGGGATTAGCGAACTTC
CTLA	CTCCCTCAAGCAGGCCCCGC	Primers-F	CACCGCTCCCTCAAGCAGGCCCCGC
		Primers-R	AAACGCGGGGCCTGCTTGAGGGAGC
PIK3CD	GTATGAGCACGAGAAGGACC	Primers-F	CACCGTATGAGCACGAGAAGGACC
		Primers-R	AAACGGTCCTTCTCGTGCTCATAC
HEK2-site2-rPE3(+23)	CTTGATGGCTAGATAACTTT	Primers-F	ACCGCTTGATGGCTAGATAACTTT
		Primers-R	AAACAAAGTTATCTAGCCATCAAG
HEK2-site2-rPE3(-22)	GAAGAAGTATTCACCAGACT	Primers-F	ACCGGAAGAAGTATTCACCAGACT
		Primers-R	AAACAGTCTGGTGAATACTTCTTC
HIRA-rPE3(+43)	GTGAAGTGCCCTTCCTCCTT	Primers-F	ACCGGTGAAGTGCCCTTCCTCCTT
		Primers-R	AAACAAGGAGGAAGGGCACTTCAC
HIRA-rPE3(-86)	GAGAGAGCCTTATTTACCTC	Primers-F	ACCGGAGAGAGCCTTATTTACCTC
		Primers-R	AAACGAGGTAAATAAGGCTCTCTC
HIRA-rPE3(-13)	CTGCCCTGCATTCTAGAATA	Primers-F	ACCGCTGCCCTGCATTCTAGAATA
		Primers-R	AAACTATTCTAGAATGCAGGGCAG
EMX1-site4-rPE3(-84)	TTAGGGCCCCTTCAAGGCAA	Primers-F	ACCGTTAGGGCCCCTTCAAGGCAA
		Primers-R	AAACTTGCCTTGAAGGGGCCCTAA
EMX1-site4-rPE3(-78)	ACTCTTTTAGGGCCCCTTCA	Primers-F	ACCGACTCTTTTAGGGCCCCTTCA
		Primers-R	AAACTGAAGGGGCCCTAAAAGAGT
EMX1-site4-rPE3(-66)	TTTTCTACAGCCACTCTTTT	Primers-F	ACCGTTTTCTACAGCCACTCTTTT
		Primers-R	AAACAAAAGAGTGGCTGTAGAAAA
HEK3-rPE3(+90)	GTCAACCAGTATCCCGGTGC	Primers-F	ACCGGTCAACCAGTATCCCGGTGC
		Primers-R	AAACGCACCGGGATACTGGTTGAC
HEK3-rPE3(-38)	GGATTGACCCAGGCCAGGGC	Primers-F	ACCGGGATTGACCCAGGCCAGGGC
		Primers-R	AAACGCCCTGGCCTGGGTCAATCC
HEK3-rPE3(-28）	TGGGCCCCAAGGATTGACCC	Primers-F	ACCGTGGGCCCCAAGGATTGACCC
		Primers-R	AAACGGGTCAATCCTTGGGGCCCA
HEK3-rPE3(-17）	CGTGCTCAGTCTGGGCCCCA	Primers-F	ACCGCGTGCTCAGTCTGGGCCCCA
		Primers-R	AAACTGGGGCCCAGACTGAGCACG
PSMB2-rPE3(+31）	CATAGCTGTTGCATGAGGAA	Primers-F	ACCGCATAGCTGTTGCATGAGGA
		Primers-R	AAACTCCTCATGCAACAGCTATG
PSMB2-rPE3(-81）	TAACTTCACACGCCGAAACC	Primers-F	ACCGTAACTTCACACGCCGAAACC
		Primers-R	AAACGGTTTCGGCGTGTGAAGTTA
PSMB2-rPE3(-51）	TGGATATGAATTGTCTCCCA	Primers-F	ACCGTGGATATGAATTGTCTCCCA
		Primers-R	AAACTGGGAGACAATTCATATCCA
PSMB2-rPE3(-31）	TACTCTGAGTGTACAAAAGA	Primers-F	ACCGTACTCTGAGTGTACAAAAGA
		Primers-R	AAACTCTTTTGTACACTCAGAGTA
RNF2-site3-rPE3(+47)	TTATCTTCTAAGTCAAAAAG	Primers-F	ACCGTTATCTTCTAAGTCAAAAAG
		Primers-R	AAACCTTTTTGACTTAGAAGATAA
VEGFA-site3-rPE3b	GACTGCCGTCTGCACACCCC	Primers-F	ACCGGACTGCCGTCTGCACACCCC
		Primers-R	AAACGGGGTGTGCAGACGGCAGTC
