# Supplementary material for: Prime editor with rational design and AI-driven optimization for reverse editing window and enhanced fidelity
Source: Nat Commun. 2025 Jun 3;16:5144. doi: 10.1038/s41467-025-60495-w (PMC12134370; doi:10.1038/s41467-025-60495-w)
Supplement: Supplementary file 5 — Supplementary Data 3 [file 41467_2025_60495_MOESM5_ESM.xlsx]

## Sheet: Figure1-2
Supplementary Table 2-1: Clone oligos and deep sequencing olgios of rpegRNA/pegRNA
rpegRNA	Target site sequence (5’-3’)	gRNA scaffold	PBS (primer binding site)(5’-3’)	template(5’-3’)	linker	tevopreq	Deep sequencing oligo (5’-3’)		Figure
FANCF_-3AGC-TAG	GGAATCCCTTCTGCAGCACC	GTTTTAGAGCTAGAAATAGCAAGTTAAAATAAGGCTAGTCCGTTATCAACTTGAAAAAGTGGCACCGAGTCGGTGC	ACCTGGATCGCTTTTC	AATCCCTTCTGCTAG	NA	NA	Oligo-up	AGAGTCGCCGTCTCCAAGGTGAAAG	Figure 1G
							Oligo-dn	TGCGAATGGGGCCATGCCGACCAAAG
VEGFA_-4CAG-GGT	GATGTCTGCAGGCCAGATGA	GTTTTAGAGCTAGAAATAGCAAGTTAAAATAAGGCTAGTCCGTTATCAACTTGAAAAAGTGGCACCGAGTCGGTGC	TGAGGGCTCCAGATG	GTCTGCAGGCGGTA	NA	NA	Oligo-up	TGGACACTTCCCAAAGGACC	Figure 1H
							Oligo-dn	CCCCCTATTTCTGACCTCCCAAA
UBE3A_-2T-A	GTACAGTTAGTACTCAGCAG	GTTTTAGAGCTAGAAATAGCAAGTTAAAATAAGGCTAGTCCGTTATCAACTTGAAAAAGTGGCACCGAGTCGGTGC	CAGTGGACTCTCA	CAGTTAGTACTCTG	NA	NA	Oligo-up	GCTTACTGCCCCTCTTTCACT	Figure 2A
							Oligo-dn	GAGATCAGAGCTGAGAAAGCTG
HEK4-site2_-5A-T	GTACACTTGTGCAACCTCAC	GTTTTAGAGCTAGAAATAGCAAGTTAAAATAAGGCTAGTCCGTTATCAACTTGAAAAAGTGGCACCGAGTCGGTGC	CACTGGAACTCT	ACTTGTGCTACCT	NA	NA	Oligo-up	GTGTGATCAACTGCAATAAG	Figure 2A
							Oligo-dn	TGGAGCCTCATACACTATAAC
VISTA_-1CT	GAACACAAAGCATAGACTGC	GTTTTAGAGCTAGAAATAGCAAGTTAAAATAAGGCTAGTCCGTTATCAACTTGAAAAAGTGGCACCGAGTCGGTGC	TGCGGGGCGGGCC	ACAAAGCATAGAT	NA	NA	Oligo-up	GGCTGAGCTAACTGTGACAGCATGTG	Figure 2A
							Oligo-dn	CCCAAGTGAGAAGCCAGTGGAATAC
VEGFA_-2G-T	GATGTCTGCAGGCCAGATGA	GTTTTAGAGCTAGAAATAGCAAGTTAAAATAAGGCTAGTCCGTTATCAACTTGAAAAAGTGGCACCGAGTCGGTGC	TGAGGGCTCCAGATG	GTCTGCAGGCCATA	NA	NA	Oligo-up	TGGACACTTCCCAAAGGACC	Figure 2A
							Oligo-dn	CCCCCTATTTCTGACCTCCCAAA
FANCF_-2GG insertion	GGAATCCCTTCTGCAGCACC	GTTTTAGAGCTAGAAATAGCAAGTTAAAATAAGGCTAGTCCGTTATCAACTTGAAAAAGTGGCACCGAGTCGGTGC	ACCTGGATCGCTTTTC	AATCCCTTCTGCAGGGC	NA	NA	Oligo-up	AGAGTCGCCGTCTCCAAGGTGAAAG	Figure 2B
							Oligo-dn	TGCGAATGGGGCCATGCCGACCAAAG
FANCF_-3AG del	GGAATCCCTTCTGCAGCACC	GTTTTAGAGCTAGAAATAGCAAGTTAAAATAAGGCTAGTCCGTTATCAACTTGAAAAAGTGGCACCGAGTCGGTGC	ACCTGGATCGCTTTTC	AATCCCTTCTGCC	NA	NA	Oligo-up	AGAGTCGCCGTCTCCAAGGTGAAAG	Figure 2B
							Oligo-dn	TGCGAATGGGGCCATGCCGACCAAAG
HIRA_-4AG insertion	GTATTCTAGAATGCAGGGCA	GTTTTAGAGCTAGAAATAGCAAGTTAAAATAAGGCTAGTCCGTTATCAACTTGAAAAAGTGGCACCGAGTCGGTGC	GCAGGGGAAACAG	TTCTAGAATGAGCAGG	NA	NA	Oligo-up	GGGGACCAGAGGTAAATAAGGC	Figure 2B
							Oligo-dn	CTAGTCACGTCAAGGTTCAGTCC
HIRA_-3AG del	GTATTCTAGAATGCAGGGCA	GTTTTAGAGCTAGAAATAGCAAGTTAAAATAAGGCTAGTCCGTTATCAACTTGAAAAAGTGGCACCGAGTCGGTGC	GCAGGGGAAACAG	TTCTAGAATGCG	NA	NA	Oligo-up	GGGGACCAGAGGTAAATAAGGC	Figure 2B
							Oligo-dn	CTAGTCACGTCAAGGTTCAGTCC
HEK2-site2_-3AGT-CTG	GAATACTTCTTCAGAGTCCC	GTTTTAGAGCTAGAAATAGCAAGTTAAAATAAGGCTAGTCCGTTATCAACTTGAAAAAGTGGCACCGAGTCGGTGC	CCCAGGATACTC	ACTTCTTCAGCTG	NA	NA	Oligo-up	TCTGGGAGTGCAGTAATG	Figure 2C/2E
							Oligo-dn	CCTCCCTTAGAGTTAAGC
RNF2-site3_-2GA-CT	GGAATCATTAGCTATGACTT	GTTTTAGAGCTAGAAATAGCAAGTTAAAATAAGGCTAGTCCGTTATCAACTTGAAAAAGTGGCACCGAGTCGGTGC	CTTGGGGGAAGCT	TCATTAGCTATCT	NA	NA	Oligo-up	ATGTGCAGCCTTTAGCACCA	Figure 2C/2E
							Oligo-dn	AAGTCAAAAAGAGGTATACTGCATATTAAAATTCACAC
VEGFA-site3_-531CGG-ACC	TCCCTCTTTAGCCAGAGCCG	GTTTTAGAGCTAGAAATAGCAAGTTAAAATAAGGCTAGTCCGTTATCAACTTGAAAAAGTGGCACCGAGTCGGTGC	CCGGGGTGTGCA	TCTTTAGCAACAC	NA	NA	Oligo-up	CACATTGTCAGAGGGACACACTG	Figure 2C
							Oligo-dn	CCCAGCTTCCCTGTGGTG
EMX1-site4_-4TAG-GCA	GTATTCATTTCCCTAGCTCC	GTTTTAGAGCTAGAAATAGCAAGTTAAAATAAGGCTAGTCCGTTATCAACTTGAAAAAGTGGCACCGAGTCGGTGC	TCCAGGGACGGCTAT	TCATTTCCCGCAC	NA	NA	Oligo-up	CCCTCATTCCTGGGAATCTCTTG	Figure 2C/2E
							Oligo-dn	CAGTTTCGGACTAGGACAGTTAGC
HEK2-site1_-6ATA-GCC	GAACACAATGCATAGATTGC	GTTTTAGAGCTAGAAATAGCAAGTTAAAATAAGGCTAGTCCGTTATCAACTTGAAAAAGTGGCACCGAGTCGGTGC	TGCCGGTAAATA	ACAATGCGCCGAT	NA	NA	Oligo-up	GTAGACAATGAAGCCAGAGTTAAG	Figure 2C
							Oligo-dn	ACATATTTAATGCTCCCACACC
HEK3_-4CA-TT	GGCCCAGACTGAGCACGTGA	GTTTTAGAGCTAGAAATAGCAAGTTAAAATAAGGCTAGTCCGTTATCAACTTGAAAAAGTGGCACCGAGTCGGTGC	TGATGGCAGAGGA	CCAGACTGAGTTCG	NA	NA	Oligo-up	AGAGAAGCCTGGAGACAGGGATCCCAG	Figure 2C/2E
							Oligo-dn	CTGTCTAGGAAAAGCTGTCCTGCGACG
HIRA_-732AAG-TTT	GTATTCTAGAATGCAGGGCA	GTTTTAGAGCTAGAAATAGCAAGTTAAAATAAGGCTAGTCCGTTATCAACTTGAAAAAGTGGCACCGAGTCGGTGC	GCAGGGGAAACAG	TTCTAGATTGCTTG	NA	NA	Oligo-up	GGGGACCAGAGGTAAATAAGGC	Figure 2C/2E
							Oligo-dn	CTAGTCACGTCAAGGTTCAGTCC
PSMB2_-31GC-CA	GTAAACAAAGCATAGACTGA	GTTTTAGAGCTAGAAATAGCAAGTTAAAATAAGGCTAGTCCGTTATCAACTTGAAAAAGTGGCACCGAGTCGGTGC	TGAGGGGTACAA	ACAAAGCATACAA	NA	NA	Oligo-up	AGCTGTTGCATGAGGAAAGG	Figure 2C/2E
							Oligo-dn	GCCGTGGGAGACAATTCATATC
erpegRNA-FANCF_-3AGC-TAG	GGAATCCCTTCTGCAGCACC	GTTTTAGAGCTAGAAATAGCAAGTTAAAATAAGGCTAGTCCGTTATCAACTTGAAAAAGTGGCACCGAGTCGGTGC	ACCTGGATCGCTTTTC	AATCCCTTCTGCTAG	TCACACAT	CGCGGTTCTATCTAGTTACGCGTTAAACCAACTAGAA	Oligo-up	AGAGTCGCCGTCTCCAAGGTGAAAG	Figure 2G
							Oligo-dn	TGCGAATGGGGCCATGCCGACCAAAG
erpegRNA-HIRA_-732AAG-TTT	GTATTCTAGAATGCAGGGCA	GTTTTAGAGCTAGAAATAGCAAGTTAAAATAAGGCTAGTCCGTTATCAACTTGAAAAAGTGGCACCGAGTCGGTGC	GCAGGGGAAACAG	TTCTAGATTGCTTG	ATATTATC	CGCGGTTCTATCTAGTTACGCGTTAAACCAACTAGAA	Oligo-up	GGGGACCAGAGGTAAATAAGGC	Figure 2G
							Oligo-dn	CTAGTCACGTCAAGGTTCAGTCC
erpegRNA-RP11_-4GGG insertion	GCAATCTGGGTGGAATGGTT	GTTTTAGAGCTAGAAATAGCAAGTTAAAATAAGGCTAGTCCGTTATCAACTTGAAAAAGTGGCACCGAGTCGGTGC	GTTGGGAGATAATAC	GGGTGGAGGGATG	CTTCCTAT	CGCGGTTCTATCTAGTTACGCGTTAAACCAACTAGAA	Oligo-up	TCCAGTGAGTATTGTCTAAGG	Figure 2G
							Oligo-dn	GAGGTCTCCAATTGTCTACC
erpegRNA-EMX1-site4_-4TAG-GCA	GTATTCATTTCCCTAGCTCC	GTTTTAGAGCTAGAAATAGCAAGTTAAAATAAGGCTAGTCCGTTATCAACTTGAAAAAGTGGCACCGAGTCGGTGC	TCCAGGGACGGCTAT	TCATTTCCCGCAC	TTAAATTA	CGCGGTTCTATCTAGTTACGCGTTAAACCAACTAGAA	Oligo-up	CCCTCATTCCTGGGAATCTCTTG	Figure 2G
							Oligo-dn	CAGTTTCGGACTAGGACAGTTAGC
erpegRNA-HEK2-site1_-6ATA-GCC	GAACACAATGCATAGATTGC	GTTTTAGAGCTAGAAATAGCAAGTTAAAATAAGGCTAGTCCGTTATCAACTTGAAAAAGTGGCACCGAGTCGGTGC	TGCCGGTAAATA	ACAATGCGCCGAT	CAATATAT	CGCGGTTCTATCTAGTTACGCGTTAAACCAACTAGAA	Oligo-up	GTAGACAATGAAGCCAGAGTTAAG	Figure 2G
							Oligo-dn	ACATATTTAATGCTCCCACACC

## Sheet: Figure3
Supplementary Table 2-2: Clone oligos and deep sequencing olgios of rpegRNA
Circular-rpegRNA	Target site sequence (5’-3’)	gRNA scaffold	PBS (primer binding site)(5’-3’)	template(5’-3’)	PBS (primer binding site)(5’-3’)	template(5’-3’)	Figure
UBE3A-1_-2T-A	GTACAGTTAGTACTCAGCAG	GTTTTAGAGCTAGAAATAGCAAGTTAAAATAAGGCTAGTCCGTTATCAACTTGAAAAAGTGGCACCGAGTCGGTGC	CAGTGGACTCTCA	CAGTTAGTACTCTG	Oligo-up	GCTTACTGCCCCTCTTTCACT	Figure 3G
					Oligo-dn	GAGATCAGAGCTGAGAAAGCTG
VISTA-1_-1CT	GAACACAAAGCATAGACTGC	GTTTTAGAGCTAGAAATAGCAAGTTAAAATAAGGCTAGTCCGTTATCAACTTGAAAAAGTGGCACCGAGTCGGTGC	TGCGGGGCGGGCC	ACAAAGCATAGAT	Oligo-up	GGCTGAGCTAACTGTGACAGCATGTG	Figure 3G
					Oligo-dn	CCCAAGTGAGAAGCCAGTGGAATAC
HEK2-2_-3AGT-CTG	GAATACTTCTTCAGAGTCCC	GTTTTAGAGCTAGAAATAGCAAGTTAAAATAAGGCTAGTCCGTTATCAACTTGAAAAAGTGGCACCGAGTCGGTGC	CCCAGGATACTC	ACTTCTTCAGCTG	Oligo-up	TCTGGGAGTGCAGTAATG	Figure 3G
					Oligo-dn	CCTCCCTTAGAGTTAAGC
VEGFA-3_-531CGG-ACC	TCCCTCTTTAGCCAGAGCCG	GTTTTAGAGCTAGAAATAGCAAGTTAAAATAAGGCTAGTCCGTTATCAACTTGAAAAAGTGGCACCGAGTCGGTGC	CCGGGGTGTGCA	TCTTTAGCAACAC	Oligo-up	CACATTGTCAGAGGGACACACTG	Figure 3G
					Oligo-dn	CCCAGCTTCCCTGTGGTG
EMX1-4_-4TAG-GCA	GTATTCATTTCCCTAGCTCC	GTTTTAGAGCTAGAAATAGCAAGTTAAAATAAGGCTAGTCCGTTATCAACTTGAAAAAGTGGCACCGAGTCGGTGC	TCCAGGGACGGCTAT	TCATTTCCCGCAC	Oligo-up	CCCTCATTCCTGGGAATCTCTTG	Figure 3E/3H
					Oligo-dn	CAGTTTCGGACTAGGACAGTTAGC
HEK3_-4CA-TT	GGCCCAGACTGAGCACGTGA	GTTTTAGAGCTAGAAATAGCAAGTTAAAATAAGGCTAGTCCGTTATCAACTTGAAAAAGTGGCACCGAGTCGGTGC	TGATGGCAGAGGA	CCAGACTGAGTTCG	Oligo-up	AGAGAAGCCTGGAGACAGGGATCCCAG	Figure 3E/3H
					Oligo-dn	CTGTCTAGGAAAAGCTGTCCTGCGACG
PSMB2-1_-31GC-CA	GTAAACAAAGCATAGACTGA	GTTTTAGAGCTAGAAATAGCAAGTTAAAATAAGGCTAGTCCGTTATCAACTTGAAAAAGTGGCACCGAGTCGGTGC	TGAGGGGTACAA	ACAAAGCATACAA	Oligo-up	AGCTGTTGCATGAGGAAAGG	Figure 3G
					Oligo-dn	GCCGTGGGAGACAATTCATATC
FANCF-1_-3AGC-TAG	GGAATCCCTTCTGCAGCACC	GTTTTAGAGCTAGAAATAGCAAGTTAAAATAAGGCTAGTCCGTTATCAACTTGAAAAAGTGGCACCGAGTCGGTGC	ACCTGGATCGCTTTTC	AATCCCTTCTGCTAG	Oligo-up	AGAGTCGCCGTCTCCAAGGTGAAAG	Figure 3D/3G
					Oligo-dn	TGCGAATGGGGCCATGCCGACCAAAG
VEGFA_-4CAG-GGT	GATGTCTGCAGGCCAGATGA	GTTTTAGAGCTAGAAATAGCAAGTTAAAATAAGGCTAGTCCGTTATCAACTTGAAAAAGTGGCACCGAGTCGGTGC	TGAGGGCTCCAGATG	GTCTGCAGGCGGTA	Oligo-up	TGGACACTTCCCAAAGGACC	Figure 3G
					Oligo-dn	CCCCCTATTTCTGACCTCCCAAA
HIRA-1_-732AAG-TTT	GTATTCTAGAATGCAGGGCA	GTTTTAGAGCTAGAAATAGCAAGTTAAAATAAGGCTAGTCCGTTATCAACTTGAAAAAGTGGCACCGAGTCGGTGC	GCAGGGGAAACAG	TTCTAGATTGCTTG	Oligo-up	GGGGACCAGAGGTAAATAAGGC	Figure 3D/3G/3H
					Oligo-dn	CTAGTCACGTCAAGGTTCAGTCC
UBE3A-2_-2tc-ag	CATACTTAAAGTAAAGCAGA	GTTTTAGAGCTAGAAATAGCAAGTTAAAATAAGGCTAGTCCGTTATCAACTTGAAAAAGTGGCACCGAGTCGGTGC	AGAAGGAATAACAG	CTTAAAGTAAcat	Oligo-up	AGCTGTTGCATGAGGAAAGG	Figure 3h
					Oligo-dn	GCCGTGGGAGACAATTCATATC

## Sheet: Figure4
Supplementary Table 2-3- Clone oligos and deep sequencing olgios of rpegRNA
Circular-rpegRNA	Target site sequence (5’-3’)	gRNA scaffold	PBS (primer binding site)(5’-3’)	template(5’-3’)	PBS (primer binding site)(5’-3’)	template(5’-3’)	Figure
UBE3A-1_-2T-A	GTACAGTTAGTACTCAGCAG	GTTTTAGAGCTAGAAATAGCAAGTTAAAATAAGGCTAGTCCGTTATCAACTTGAAAAAGTGGCACCGAGTCGGTGC	CAGTGGACTCTCA	CAGTTAGTACTCTG	Oligo-up	GCTTACTGCCCCTCTTTCACT	Figure 4D/H
					Oligo-dn	GAGATCAGAGCTGAGAAAGCTG
VISTA-1_-1CT	GAACACAAAGCATAGACTGC	GTTTTAGAGCTAGAAATAGCAAGTTAAAATAAGGCTAGTCCGTTATCAACTTGAAAAAGTGGCACCGAGTCGGTGC	TGCGGGGCGGGCC	ACAAAGCATAGAT	Oligo-up	GGCTGAGCTAACTGTGACAGCATGTG	Figure 4D/E/F/H
					Oligo-dn	CCCAAGTGAGAAGCCAGTGGAATAC
HEK2-2_-3AGT-CTG	GAATACTTCTTCAGAGTCCC	GTTTTAGAGCTAGAAATAGCAAGTTAAAATAAGGCTAGTCCGTTATCAACTTGAAAAAGTGGCACCGAGTCGGTGC	CCCAGGATACTC	ACTTCTTCAGCTG	Oligo-up	TCTGGGAGTGCAGTAATG	Figure 4C/H
					Oligo-dn	CCTCCCTTAGAGTTAAGC
EMX1-4_-4TAG-GCA	GTATTCATTTCCCTAGCTCC	GTTTTAGAGCTAGAAATAGCAAGTTAAAATAAGGCTAGTCCGTTATCAACTTGAAAAAGTGGCACCGAGTCGGTGC	TCCAGGGACGGCTAT	TCATTTCCCGCAC	Oligo-up	CCCTCATTCCTGGGAATCTCTTG	Figure 4D/G/H
					Oligo-dn	CAGTTTCGGACTAGGACAGTTAGC
HEK3_-4CA-TT	GGCCCAGACTGAGCACGTGA	GTTTTAGAGCTAGAAATAGCAAGTTAAAATAAGGCTAGTCCGTTATCAACTTGAAAAAGTGGCACCGAGTCGGTGC	TGATGGCAGAGGA	CCAGACTGAGTTCG	Oligo-up	AGAGAAGCCTGGAGACAGGGATCCCAG	Figure 4D-H
					Oligo-dn	CTGTCTAGGAAAAGCTGTCCTGCGACG
PSMB2_-31GC-CA	GTAAACAAAGCATAGACTGA	GTTTTAGAGCTAGAAATAGCAAGTTAAAATAAGGCTAGTCCGTTATCAACTTGAAAAAGTGGCACCGAGTCGGTGC	TGAGGGGTACAA	ACAAAGCATACAA	Oligo-up	AGCTGTTGCATGAGGAAAGG	Figure 4D/G/H
					Oligo-dn	GCCGTGGGAGACAATTCATATC
FANCF-1_-3AGC-TAG	GGAATCCCTTCTGCAGCACC	GTTTTAGAGCTAGAAATAGCAAGTTAAAATAAGGCTAGTCCGTTATCAACTTGAAAAAGTGGCACCGAGTCGGTGC	ACCTGGATCGCTTTTC	AATCCCTTCTGCTAG	Oligo-up	AGAGTCGCCGTCTCCAAGGTGAAAG	Figure 4B/C/H
					Oligo-dn	TGCGAATGGGGCCATGCCGACCAAAG
VEGFA_-4CAG-GGT	GATGTCTGCAGGCCAGATGA	GTTTTAGAGCTAGAAATAGCAAGTTAAAATAAGGCTAGTCCGTTATCAACTTGAAAAAGTGGCACCGAGTCGGTGC	TGAGGGCTCCAGATG	GTCTGCAGGCGGTA	Oligo-up	TGGACACTTCCCAAAGGACC	Figure 4D/H
					Oligo-dn	CCCCCTATTTCTGACCTCCCAAA
HIRA-1_-732AAG-TTT	GTATTCTAGAATGCAGGGCA	GTTTTAGAGCTAGAAATAGCAAGTTAAAATAAGGCTAGTCCGTTATCAACTTGAAAAAGTGGCACCGAGTCGGTGC	GCAGGGGAAACAG	TTCTAGATTGCTTG	Oligo-up	GGGGACCAGAGGTAAATAAGGC	Figure 4B/C/E/F/H
					Oligo-dn	CTAGTCACGTCAAGGTTCAGTCC
HIRA-1_-3AG-TT	GTATTCTAGAATGCAGGGCA	GTTTTAGAGCTAGAAATAGCAAGTTAAAATAAGGCTAGTCCGTTATCAACTTGAAAAAGTGGCACCGAGTCGGTGC	GCAGGGGAAACAG	TTCTAGAATGCTTG	Oligo-up	GGGGACCAGAGGTAAATAAGGC	Figure 4D
					Oligo-dn	CTAGTCACGTCAAGGTTCAGTCC
HEK2-1_-6ATA-GCC	GAACACAATGCATAGATTGC	GTTTTAGAGCTAGAAATAGCAAGTTAAAATAAGGCTAGTCCGTTATCAACTTGAAAAAGTGGCACCGAGTCGGTGC	TGCCGGTAAATA	ACAATGCGCCGAT	Oligo-up	GTAGACAATGAAGCCAGAGTTAAG	Figure 4H
					Oligo-dn	ACATATTTAATGCTCCCACACC
PSMB2_-3GAC-CCA	GTAAACAAAGCATAGACTGA	GTTTTAGAGCTAGAAATAGCAAGTTAAAATAAGGCTAGTCCGTTATCAACTTGAAAAAGTGGCACCGAGTCGGTGC	TGAGGGGTACAA	ACAAAGCATACCA	Oligo-up	AGCTGTTGCATGAGGAAAGG	Figure 4C/H
					Oligo-dn	GCCGTGGGAGACAATTCATATC
HIRA_-3AG-TT	GTATTCTAGAATGCAGGGCA	GTTTTAGAGCTAGAAATAGCAAGTTAAAATAAGGCTAGTCCGTTATCAACTTGAAAAAGTGGCACCGAGTCGGTGC	GCAGGGGAAACAG	TTCTAGAATGCTTG	Oligo-up	GGGGACCAGAGGTAAATAAGGC	Figure 4H
					Oligo-dn	CTAGTCACGTCAAGGTTCAGTCC
UBE3A-2_-2tc-ag	CATACTTAAAGTAAAGCAGA	GTTTTAGAGCTAGAAATAGCAAGTTAAAATAAGGCTAGTCCGTTATCAACTTGAAAAAGTGGCACCGAGTCGGTGC	AGAAGGAATAACAG	CTTAAAGTAAcat	Oligo-up	AGCTGTTGCATGAGGAAAGG	Figure 3h
					Oligo-dn	GCCGTGGGAGACAATTCATATC
GAPDH-site7_-3GAA-CTC	AAGACGGGCGGAGAGAAACC	GTTTTAGAGCTAGAAATAGCAAGTTAAAATAAGGCTAGTCCGTTATCAACTTGAAAAAGTGGCACCGAGTCGGTGC	ACCCGGGAGGCTA	CGGGCGGAGACTC	Oligo-up	ataaattgagcccgcagcctc	Figure 4D
					Oligo-dn	accaggcctccatgccca

## Sheet: Figure5-6
Supplementary Data 2-4: Clone oligos and deep sequencing olgios of rpegRNA/pegRNA
pegRNA	Target site sequence (5’-3’)	gRNA scaffold	PBS (primer binding site)(5’-3’)	template(5’-3’)	linker	tevopreq	Deep sequencing oligo (5’-3’)		Figure
HIRA_-732AAG-TTT	GTATTCTAGAATGCAGGGCA	GTTTTAGAGCTAGAAATAGCAAGTTAAAATAAGGCTAGTCCGTTATCAACTTGAAAAAGTGGCACCGAGTCGGTGC	GCAGGGGAAACAG	TTCTAGATTGCTTG	NA	NA	Oligo-up	GGGGACCAGAGGTAAATAAGGC	Figure 5C
							Oligo-dn	CTAGTCACGTCAAGGTTCAGTCC
FANCF_-3AGC-TAG	GGAATCCCTTCTGCAGCACC	GTTTTAGAGCTAGAAATAGCAAGTTAAAATAAGGCTAGTCCGTTATCAACTTGAAAAAGTGGCACCGAGTCGGTGC	ACCTGGATCGCTTTTC	AATCCCTTCTGCTAG	NA	NA	Oligo-up	AGAGTCGCCGTCTCCAAGGTGAAAG	Figure 5D
							Oligo-dn	TGCGAATGGGGCCATGCCGACCAAAG
CDH4_-3AGG-GAT	TGCACTGCGGCCGGAGGAGG	GTTTTAGAGCTAGAAATAGCAAGTTAAAATAAGGCTAGTCCGTTATCAACTTGAAAAAGTGGCACCGAGTCGGTGC	AGGTGGAGGATG	CTGCGGCCGGGAT	NA	NA	Oligo-up	GCTGGGCTCACTGCTCTC	Figure 5E
							Oligo-dn	CCAGGCTGGCCATTCCG
HEK4_-3AGG-TTT	GGCACTGCGGCTGGAGGTGG	GTTTTAGAGCTAGAAATAGCAAGTTAAAATAAGGCTAGTCCGTTATCAACTTGAAAAAGTGGCACCGAGTCGGTGC	TGGGGGTTAAAGC	TGCGGCTGGTTT	NA	NA	Oligo-up	AAGGAAGGGAGGAAGGGCGA	Figure 5F
							Oligo-dn	ACACACACACAGGCCTGGAG
CDH4_+3GTG-AAT	TGCACTGCGGCCGGAGGAGG	GTTTTAGAGCTAGAAATAGCAAGTTAAAATAAGGCTAGTCCGTTATCAACTTGAAAAAGTGGCACCGAGTCGGTGC	CCTCCGGCCGCAG	CATCCTCATTCT	NA	NA	Oligo-up	GCTGGGCTCACTGCTCTC	Figure 5A
							Oligo-dn	CCAGGCTGGCCATTCCG
HIRA-2_+25CG-TT	GTATTCTAGAATGCAGGGCA	GTTTTAGAGCTAGAAATAGCAAGTTAAAATAAGGCTAGTCCGTTATCAACTTGAAAAAGTGGCACCGAGTCGGTGC	CCTGCATTCTAGAAT	CCTGTTTCCACTAC	NA	NA	Oligo-up	GGGGACCAGAGGTAAATAAGGC	Figure 5B
							Oligo-dn	CTAGTCACGTCAAGGTTCAGTCC
PIK3CD_-6AG-GA	GTATGAGCACGAGAAGGACC	GTTTTAGTACTCTGGAAACAGAATCTACTAAAACAAGGCAAAATGCCGTGTTTATCTCGTCAACTTGTTGGCGAGA	ACCTGGTGTGGA	TGAGCACGGAAAGG	NA	NA	Oligo-up	TGCCCACACCCCTCAGCA	Figure 5B/D/G
							Oligo-dn	TGTGGTCTGCCCCCAGCT

## Sheet: Supplementary figures
Supplementary Data 2-5: Clone oligos and deep sequencing olgios of rpegRNA/pegRNA in extended figures
pegRNA	Target site sequence (5’-3’)	gRNA scaffold	PBS (primer binding site)(5’-3’)	template(5’-3’)	linker	tevopreq	Deep sequencing oligo (5’-3’)		Figure
FANCF_8nt-PBS_15nt-RTT	GGAATCCCTTCTGCAGCACC	GTTTTAGAGCTAGAAATAGCAAGTTAAAATAAGGCTAGTCCGTTATCAACTTGAAAAAGTGGCACCGAGTCGGTGC	ACCTGGAT	AATCCCTTCTGCTAG	NA	NA	Oligo-up	AGAGTCGCCGTCTCCAAGGTGAAAG	Figure S1D
							Oligo-dn	TGCGAATGGGGCCATGCCGACCAAAG
FANCF_10nt-PBS_15nt-RTT	GGAATCCCTTCTGCAGCACC	GTTTTAGAGCTAGAAATAGCAAGTTAAAATAAGGCTAGTCCGTTATCAACTTGAAAAAGTGGCACCGAGTCGGTGC	ACCTGGATCG	AATCCCTTCTGCTAG	NA	NA	Oligo-up	AGAGTCGCCGTCTCCAAGGTGAAAG	Figure S1D
							Oligo-dn	TGCGAATGGGGCCATGCCGACCAAAG
FANCF_12nt-PBS_15nt-RTT	GGAATCCCTTCTGCAGCACC	GTTTTAGAGCTAGAAATAGCAAGTTAAAATAAGGCTAGTCCGTTATCAACTTGAAAAAGTGGCACCGAGTCGGTGC	ACCTGGATCGCT	AATCCCTTCTGCTAG	NA	NA	Oligo-up	AGAGTCGCCGTCTCCAAGGTGAAAG	Figure S1D
							Oligo-dn	TGCGAATGGGGCCATGCCGACCAAAG
FANCF_14nt-PBS_15nt-RTT	GGAATCCCTTCTGCAGCACC	GTTTTAGAGCTAGAAATAGCAAGTTAAAATAAGGCTAGTCCGTTATCAACTTGAAAAAGTGGCACCGAGTCGGTGC	ACCTGGATCGCTTT	AATCCCTTCTGCTAG	NA	NA	Oligo-up	AGAGTCGCCGTCTCCAAGGTGAAAG	Figure S1D
							Oligo-dn	TGCGAATGGGGCCATGCCGACCAAAG
FANCF_16nt-PBS_15nt-RTT	GGAATCCCTTCTGCAGCACC	GTTTTAGAGCTAGAAATAGCAAGTTAAAATAAGGCTAGTCCGTTATCAACTTGAAAAAGTGGCACCGAGTCGGTGC	ACCTGGATCGCTTTTC	AATCCCTTCTGCTAG	NA	NA	Oligo-up	AGAGTCGCCGTCTCCAAGGTGAAAG	Figure S1D
							Oligo-dn	TGCGAATGGGGCCATGCCGACCAAAG
FANCF_18nt-PBS_15nt-RTT	GGAATCCCTTCTGCAGCACC	GTTTTAGAGCTAGAAATAGCAAGTTAAAATAAGGCTAGTCCGTTATCAACTTGAAAAAGTGGCACCGAGTCGGTGC	ACCTGGATCGCTTTTCCG	AATCCCTTCTGCTAG	NA	NA	Oligo-up	AGAGTCGCCGTCTCCAAGGTGAAAG	Figure S1D
							Oligo-dn	TGCGAATGGGGCCATGCCGACCAAAG
FANCF_16nt-PBS_8nt-RTT	GGAATCCCTTCTGCAGCACC	GTTTTAGAGCTAGAAATAGCAAGTTAAAATAAGGCTAGTCCGTTATCAACTTGAAAAAGTGGCACCGAGTCGGTGC	ACCTGGATCGCTTTTC	TCTGCTAG	NA	NA	Oligo-up	AGAGTCGCCGTCTCCAAGGTGAAAG	Figure S1D
							Oligo-dn	TGCGAATGGGGCCATGCCGACCAAAG
FANCF_16nt-PBS_10nt-RTT	GGAATCCCTTCTGCAGCACC	GTTTTAGAGCTAGAAATAGCAAGTTAAAATAAGGCTAGTCCGTTATCAACTTGAAAAAGTGGCACCGAGTCGGTGC	ACCTGGATCGCTTTTC	CTTCTGCTAG	NA	NA	Oligo-up	AGAGTCGCCGTCTCCAAGGTGAAAG	Figure S1D
							Oligo-dn	TGCGAATGGGGCCATGCCGACCAAAG
FANCF_16nt-PBS_12nt-RTT	GGAATCCCTTCTGCAGCACC	GTTTTAGAGCTAGAAATAGCAAGTTAAAATAAGGCTAGTCCGTTATCAACTTGAAAAAGTGGCACCGAGTCGGTGC	ACCTGGATCGCTTTTC	CCCTTCTGCTAG	NA	NA	Oligo-up	AGAGTCGCCGTCTCCAAGGTGAAAG	Figure S1D
							Oligo-dn	TGCGAATGGGGCCATGCCGACCAAAG
FANCF_16nt-PBS_14nt-RTT	GGAATCCCTTCTGCAGCACC	GTTTTAGAGCTAGAAATAGCAAGTTAAAATAAGGCTAGTCCGTTATCAACTTGAAAAAGTGGCACCGAGTCGGTGC	ACCTGGATCGCTTTTC	ATCCCTTCTGCTAG	NA	NA	Oligo-up	AGAGTCGCCGTCTCCAAGGTGAAAG	Figure S1D
							Oligo-dn	TGCGAATGGGGCCATGCCGACCAAAG
FANCF_16nt-PBS_16nt-RTT	GGAATCCCTTCTGCAGCACC	GTTTTAGAGCTAGAAATAGCAAGTTAAAATAAGGCTAGTCCGTTATCAACTTGAAAAAGTGGCACCGAGTCGGTGC	ACCTGGATCGCTTTTC	GAATCCCTTCTGCTAG	NA	NA	Oligo-up	AGAGTCGCCGTCTCCAAGGTGAAAG	Figure S1D
							Oligo-dn	TGCGAATGGGGCCATGCCGACCAAAG
FANCF_16nt-PBS_18nt-RTT	GGAATCCCTTCTGCAGCACC	GTTTTAGAGCTAGAAATAGCAAGTTAAAATAAGGCTAGTCCGTTATCAACTTGAAAAAGTGGCACCGAGTCGGTGC	ACCTGGATCGCTTTTC	TGGAATCCCTTCTGCTAG	NA	NA	Oligo-up	AGAGTCGCCGTCTCCAAGGTGAAAG	Figure S1D
							Oligo-dn	TGCGAATGGGGCCATGCCGACCAAAG
VEGFA_8nt-PBS_14nt-RTT	GATGTCTGCAGGCCAGATGA	GTTTTAGAGCTAGAAATAGCAAGTTAAAATAAGGCTAGTCCGTTATCAACTTGAAAAAGTGGCACCGAGTCGGTGC	TGAGGGCT	GTCTGCAGGCGGTA	NA	NA	Oligo-up	TGGACACTTCCCAAAGGACC	Figure S1E
							Oligo-dn	CCCCCTATTTCTGACCTCCCAAA
VEGFA_10nt-PBS_14nt-RTT	GATGTCTGCAGGCCAGATGA	GTTTTAGAGCTAGAAATAGCAAGTTAAAATAAGGCTAGTCCGTTATCAACTTGAAAAAGTGGCACCGAGTCGGTGC	TGAGGGCTCC	GTCTGCAGGCGGTA	NA	NA	Oligo-up	TGGACACTTCCCAAAGGACC	Figure S1E
							Oligo-dn	CCCCCTATTTCTGACCTCCCAAA
VEGFA_12nt-PBS_14nt-RTT	GATGTCTGCAGGCCAGATGA	GTTTTAGAGCTAGAAATAGCAAGTTAAAATAAGGCTAGTCCGTTATCAACTTGAAAAAGTGGCACCGAGTCGGTGC	TGAGGGCTCCAG	GTCTGCAGGCGGTA	NA	NA	Oligo-up	TGGACACTTCCCAAAGGACC	Figure S1E
							Oligo-dn	CCCCCTATTTCTGACCTCCCAAA
VEGFA_14nt-PBS_14nt-RTT	GATGTCTGCAGGCCAGATGA	GTTTTAGAGCTAGAAATAGCAAGTTAAAATAAGGCTAGTCCGTTATCAACTTGAAAAAGTGGCACCGAGTCGGTGC	TGAGGGCTCCAGAT	GTCTGCAGGCGGTA	NA	NA	Oligo-up	TGGACACTTCCCAAAGGACC	Figure S1E
							Oligo-dn	CCCCCTATTTCTGACCTCCCAAA
VEGFA_16nt-PBS_14nt-RTT	GATGTCTGCAGGCCAGATGA	GTTTTAGAGCTAGAAATAGCAAGTTAAAATAAGGCTAGTCCGTTATCAACTTGAAAAAGTGGCACCGAGTCGGTGC	TGAGGGCTCCAGATGG	GTCTGCAGGCGGTA	NA	NA	Oligo-up	TGGACACTTCCCAAAGGACC	Figure S1E
							Oligo-dn	CCCCCTATTTCTGACCTCCCAAA
VEGFA_18nt-PBS_14nt-RTT	GATGTCTGCAGGCCAGATGA	GTTTTAGAGCTAGAAATAGCAAGTTAAAATAAGGCTAGTCCGTTATCAACTTGAAAAAGTGGCACCGAGTCGGTGC	TGAGGGCTCCAGATGGCA	GTCTGCAGGCGGTA	NA	NA	Oligo-up	TGGACACTTCCCAAAGGACC	Figure S1E
							Oligo-dn	CCCCCTATTTCTGACCTCCCAAA
VEGFA_15nt-PBS_8nt-RTT	GATGTCTGCAGGCCAGATGA	GTTTTAGAGCTAGAAATAGCAAGTTAAAATAAGGCTAGTCCGTTATCAACTTGAAAAAGTGGCACCGAGTCGGTGC	TGAGGGCTCCAGATG	AGGCGGTA	NA	NA	Oligo-up	TGGACACTTCCCAAAGGACC	Figure S1E
							Oligo-dn	CCCCCTATTTCTGACCTCCCAAA
VEGFA_15nt-PBS_10nt-RTT	GATGTCTGCAGGCCAGATGA	GTTTTAGAGCTAGAAATAGCAAGTTAAAATAAGGCTAGTCCGTTATCAACTTGAAAAAGTGGCACCGAGTCGGTGC	TGAGGGCTCCAGATG	GCAGGCGGTA	NA	NA	Oligo-up	TGGACACTTCCCAAAGGACC	Figure S1E
							Oligo-dn	CCCCCTATTTCTGACCTCCCAAA
VEGFA_15nt-PBS_12nt-RTT	GATGTCTGCAGGCCAGATGA	GTTTTAGAGCTAGAAATAGCAAGTTAAAATAAGGCTAGTCCGTTATCAACTTGAAAAAGTGGCACCGAGTCGGTGC	TGAGGGCTCCAGATG	CTGCAGGCGGTA	NA	NA	Oligo-up	TGGACACTTCCCAAAGGACC	Figure S1E
							Oligo-dn	CCCCCTATTTCTGACCTCCCAAA
VEGFA_15nt-PBS_14nt-RTT	GATGTCTGCAGGCCAGATGA	GTTTTAGAGCTAGAAATAGCAAGTTAAAATAAGGCTAGTCCGTTATCAACTTGAAAAAGTGGCACCGAGTCGGTGC	TGAGGGCTCCAGATG	GTCTGCAGGCGGTA	NA	NA	Oligo-up	TGGACACTTCCCAAAGGACC	Figure S1E
							Oligo-dn	CCCCCTATTTCTGACCTCCCAAA
VEGFA_15nt-PBS_16nt-RTT	GATGTCTGCAGGCCAGATGA	GTTTTAGAGCTAGAAATAGCAAGTTAAAATAAGGCTAGTCCGTTATCAACTTGAAAAAGTGGCACCGAGTCGGTGC	TGAGGGCTCCAGATG	ATGTCTGCAGGCGGTA	NA	NA	Oligo-up	TGGACACTTCCCAAAGGACC	Figure S1E
							Oligo-dn	CCCCCTATTTCTGACCTCCCAAA
VEGFA_15nt-PBS_18nt-RTT	GATGTCTGCAGGCCAGATGA	GTTTTAGAGCTAGAAATAGCAAGTTAAAATAAGGCTAGTCCGTTATCAACTTGAAAAAGTGGCACCGAGTCGGTGC	TGAGGGCTCCAGATG	TGATGTCTGCAGGCGGTA	NA	NA	Oligo-up	TGGACACTTCCCAAAGGACC	Figure S1E
							Oligo-dn	CCCCCTATTTCTGACCTCCCAAA
FOXA1-site1_-3AGC-GCA	ACTCACCTGCTCTTAGCCGC	GTTTTAGAGCTAGAAATAGCAAGTTAAAATAAGGCTAGTCCGTTATCAACTTGAAAAAGTGGCACCGAGTCGGTGC	CGCAGGTACGAG	ACCTGCTCTTGCA	NA	NA	Oligo-up	gttatgtcataaagatataaaccggtg	Figure S1j-k
							Oligo-dn	cgggagactggagaatacagacttttt
FOXA1-site2_-3GTT-ACC	AGCCGCAGGTACGAGTTTCG	GTTTTAGAGCTAGAAATAGCAAGTTAAAATAAGGCTAGTCCGTTATCAACTTGAAAAAGTGGCACCGAGTCGGTGC	TCGTGGCAGCGC	GCAGGTACGAACC	NA	NA	Oligo-up	gttatgtcataaagatataaaccggtg	Figure S1j-k
							Oligo-dn	cgggagactggagaatacagacttttt
FOXA1-site3_-3GAG-ATC	GCCCCGGGCTAGCAGAGCGG	GTTTTAGAGCTAGAAATAGCAAGTTAAAATAAGGCTAGTCCGTTATCAACTTGAAAAAGTGGCACCGAGTCGGTGC	CGGAGGCGCTGC	CGGGCTAGCAATC	NA	NA	Oligo-up	gttatgtcataaagatataaaccggtg	Figure S1j-k
							Oligo-dn	cgggagactggagaatacagacttttt
FOXA1-site4_-3GCA-AGG	CGGGCCCCGGGCTAGCAGAG	GTTTTAGAGCTAGAAATAGCAAGTTAAAATAAGGCTAGTCCGTTATCAACTTGAAAAAGTGGCACCGAGTCGGTGC	GAGCGGAGGCGCT	CCCCGGGCTAAGG	NA	NA	Oligo-up	gttatgtcataaagatataaaccggtg	Figure S1j-k
							Oligo-dn	cgggagactggagaatacagacttttt
FOXA1-site5_-3CCG-AAT	TGCTAGCCCGGGGCCCGGGT	GTTTTAGAGCTAGAAATAGCAAGTTAAAATAAGGCTAGTCCGTTATCAACTTGAAAAAGTGGCACCGAGTCGGTGC	GGTCGGCCTAACGTC	GCCCGGGGCAAT	NA	NA	Oligo-up	gttatgtcataaagatataaaccggtg	Figure S1j-k
							Oligo-dn	cgggagactggagaatacagacttttt
FOXA1-site6_-3GAC-TTG	CAGCCGAGCCAAGTGACGTT	GTTTTAGAGCTAGAAATAGCAAGTTAAAATAAGGCTAGTCCGTTATCAACTTGAAAAAGTGGCACCGAGTCGGTGC	GTTAGGCCGACCCG	CGAGCCAAGTTTG	NA	NA	Oligo-up	gttatgtcataaagatataaaccggtg	Figure S1j-k
							Oligo-dn	cgggagactggagaatacagacttttt
GAPDH-site1_-3TCG-CCA	GATGCGGCTGACTGTCGAAC	GTTTTAGAGCTAGAAATAGCAAGTTAAAATAAGGCTAGTCCGTTATCAACTTGAAAAAGTGGCACCGAGTCGGTGC	AACAGGAGGAGCA	GGCTGACTGCCA	NA	NA	Oligo-up	ataaattgagcccgcagcctc	Figure S1j-k
							Oligo-dn	accaggcctccatgccca
GAPDH-site2_-3AAC-GGA	GCGGCTGACTGTCGAACAGG	GTTTTAGAGCTAGAAATAGCAAGTTAAAATAAGGCTAGTCCGTTATCAACTTGAAAAAGTGGCACCGAGTCGGTGC	AGGAGGAGCAGA	CTGACTGTCGGGA	NA	NA	Oligo-up	ataaattgagcccgcagcctc	Figure S1j-k
							Oligo-dn	accaggcctccatgccca
GAPDH-site3_-3AAG-CCT	TGGCGACGCAAAAGAAGATG	GTTTTAGAGCTAGAAATAGCAAGTTAAAATAAGGCTAGTCCGTTATCAACTTGAAAAAGTGGCACCGAGTCGGTGC	ATGCGGCTGACT	GCGACGCAAAAGCCT	NA	NA	Oligo-up	ataaattgagcccgcagcctc	Figure S1j-k
							Oligo-dn	accaggcctccatgccca
GAPDH-site4_-3GAG-ATC	GGAGAGAAACCCGGGAGGCT	GTTTTAGAGCTAGAAATAGCAAGTTAAAATAAGGCTAGTCCGTTATCAACTTGAAAAAGTGGCACCGAGTCGGTGC	GCTAGGGACGGCC	AGAAACCCGGATC	NA	NA	Oligo-up	ataaattgagcccgcagcctc	Figure S1j-k
							Oligo-dn	accaggcctccatgccca
GAPDH-site5_-3GGG-ACC	AAGGCGGCAGGGGCGGGCGC	GTTTTAGAGCTAGAAATAGCAAGTTAAAATAAGGCTAGTCCGTTATCAACTTGAAAAAGTGGCACCGAGTCGGTGC	CGCAGGCCGGAT	GGCAGGGGCACC	NA	NA	Oligo-up	ataaattgagcccgcagcctc	Figure S1j-k
							Oligo-dn	accaggcctccatgccca
GAPDH-site6_-3CCG-AGT	CGGATGTGTTCGCGCCGCTG	GTTTTAGAGCTAGAAATAGCAAGTTAAAATAAGGCTAGTCCGTTATCAACTTGAAAAAGTGGCACCGAGTCGGTGC	CTGCGGGGTGGG	TGTGTTCGCGAGT	NA	NA	Oligo-up	ataaattgagcccgcagcctc	Figure S1j-k
							Oligo-dn	accaggcctccatgccca
FANCF_-3CAG-TTA	ATGGAATCCCTTCTGCAGCAC	GTTTTAGTACTCTGGAAACAGAATCTACTAAAACAAGGCAAAATGCCGTGTTTATCTCGTCAACTTGTTGGCGAGA	CACCTGGATCGCT	ATCCCTTCTGTTA	NA	NA	Oligo-up	AGAGTCGCCGTCTCCAAGGTGAAAG	Figure S1B
							Oligo-dn	TGCGAATGGGGCCATGCCGACCAAAG
RP11_-3GGC-AAG	TTGAGTTCTATCAAGGGCAAT	GTTTTAGTACTCTGGAAACAGAATCTACTAAAACAAGGCAAAATGCCGTGTTTATCTCGTCAACTTGTTGGCGAGA	AATCTGGGTGGAA	TCTATCAAGAAG	NA	NA	Oligo-up	TCCAGTGAGTATTGTCTAAGG	Figure S1B
							Oligo-dn	GAGGTCTCCAATTGTCTACC
FANCF_+8GCT-CTA	AGCACCCGGAAAAGCGATCC	GTTTTAGAGCTAGAAATAGCAAGTTAAAATAAGGCTAGTCCGTTATCAACTTGAAAAAGTGGCACCGAGTCGGTGC	TCGCTTTTCCGAGC	TCTGCTAGACCTGGA	NA	NA	Oligo-up	AGAGTCGCCGTCTCCAAGGTGAAAG	Figure S1H
							Oligo-dn	TGCGAATGGGGCCATGCCGACCAAAG
FANCF_-3AGC-TAG	GGAATCCCTTCTGCAGCACC	GTTTTAGAGCTAGAAATAGCAAGTTAAAATAAGGCTAGTCCGTTATCAACTTGAAAAAGTGGCACCGAGTCGGTGC	ACCTGGATCGCTTTTC	AATCCCTTCTGCTAG	NA	NA	Oligo-up	AGAGTCGCCGTCTCCAAGGTGAAAG	Figure S1H
							Oligo-dn	TGCGAATGGGGCCATGCCGACCAAAG
HEK2-2_+7ACT-CAG	AGGACTTTGAAGAGTATCCT	GTTTTAGAGCTAGAAATAGCAAGTTAAAATAAGGCTAGTCCGTTATCAACTTGAAAAAGTGGCACCGAGTCGGTGC	ATACTCTTCAAAG	CAGCTGCCCAGG	NA	NA	Oligo-up	TCTGGGAGTGCAGTAATG	Figure S1H
							Oligo-dn	CCTCCCTTAGAGTTAAGC
HEK2-2_-3AGT-CTG	GAATACTTCTTCAGAGTCCC	GTTTTAGAGCTAGAAATAGCAAGTTAAAATAAGGCTAGTCCGTTATCAACTTGAAAAAGTGGCACCGAGTCGGTGC	CCCAGGATACTC	ACTTCTTCAGCTG	NA	NA	Oligo-up	TCTGGGAGTGCAGTAATG	Figure S1H
							Oligo-dn	CCTCCCTTAGAGTTAAGC
UBE3A_-2T-A	GTACAGTTAGTACTCAGCAG	GTTTTAGAGCTAGAAATAGCAAGTTAAAATAAGGCTAGTCCGTTATCAACTTGAAAAAGTGGCACCGAGTCGGTGC	CAGTGGACTCTCA	CAGTTAGTACTCTG	NA	NA	Oligo-up	GCTTACTGCCCCTCTTTCACT	Figure S2A/2C
							Oligo-dn	GAGATCAGAGCTGAGAAAGCTG
HEK4-site2_-5A-T	GTACACTTGTGCAACCTCAC	GTTTTAGAGCTAGAAATAGCAAGTTAAAATAAGGCTAGTCCGTTATCAACTTGAAAAAGTGGCACCGAGTCGGTGC	CACTGGAACTCT	ACTTGTGCTACCT	NA	NA	Oligo-up	GTGTGATCAACTGCAATAAG	Figure S2C
							Oligo-dn	TGGAGCCTCATACACTATAAC
VISTA_-1CT	GAACACAAAGCATAGACTGC	GTTTTAGAGCTAGAAATAGCAAGTTAAAATAAGGCTAGTCCGTTATCAACTTGAAAAAGTGGCACCGAGTCGGTGC	TGCGGGGCGGGCC	ACAAAGCATAGAT	NA	NA	Oligo-up	GGCTGAGCTAACTGTGACAGCATGTG	Figure S2A
							Oligo-dn	CCCAAGTGAGAAGCCAGTGGAATAC
HEK2-site2_-3AGT-CTG	GAATACTTCTTCAGAGTCCC	GTTTTAGAGCTAGAAATAGCAAGTTAAAATAAGGCTAGTCCGTTATCAACTTGAAAAAGTGGCACCGAGTCGGTGC	CCCAGGATACTC	ACTTCTTCAGCTG	NA	NA	Oligo-up	TCTGGGAGTGCAGTAATG	Figure S2C
							Oligo-dn	CCTCCCTTAGAGTTAAGC
RNF2-site3_-2GA-CT	GGAATCATTAGCTATGACTT	GTTTTAGAGCTAGAAATAGCAAGTTAAAATAAGGCTAGTCCGTTATCAACTTGAAAAAGTGGCACCGAGTCGGTGC	CTTGGGGGAAGCT	TCATTAGCTATCT	NA	NA	Oligo-up	ATGTGCAGCCTTTAGCACCA	Figure S2C
							Oligo-dn	AAGTCAAAAAGAGGTATACTGCATATTAAAATTCACAC
VEGFA-site3_-531CGG-ACC	TCCCTCTTTAGCCAGAGCCG	GTTTTAGAGCTAGAAATAGCAAGTTAAAATAAGGCTAGTCCGTTATCAACTTGAAAAAGTGGCACCGAGTCGGTGC	CCGGGGTGTGCA	TCTTTAGCAACAC	NA	NA	Oligo-up	CACATTGTCAGAGGGACACACTG	Figure S2B/3E/6F
							Oligo-dn	CCCAGCTTCCCTGTGGTG
EMX1-site4_-4TAG-GCA	GTATTCATTTCCCTAGCTCC	GTTTTAGAGCTAGAAATAGCAAGTTAAAATAAGGCTAGTCCGTTATCAACTTGAAAAAGTGGCACCGAGTCGGTGC	TCCAGGGACGGCTAT	TCATTTCCCGCAC	NA	NA	Oligo-up	CCCTCATTCCTGGGAATCTCTTG	Figure S2B
							Oligo-dn	CAGTTTCGGACTAGGACAGTTAGC
HEK2-site1_-6ATA-GCC	GAACACAATGCATAGATTGC	GTTTTAGAGCTAGAAATAGCAAGTTAAAATAAGGCTAGTCCGTTATCAACTTGAAAAAGTGGCACCGAGTCGGTGC	TGCCGGTAAATA	ACAATGCGCCGAT	NA	NA	Oligo-up	GTAGACAATGAAGCCAGAGTTAAG	Figure S2C
							Oligo-dn	ACATATTTAATGCTCCCACACC
HIRA_-732AAG-TTT	GTATTCTAGAATGCAGGGCA	GTTTTAGAGCTAGAAATAGCAAGTTAAAATAAGGCTAGTCCGTTATCAACTTGAAAAAGTGGCACCGAGTCGGTGC	GCAGGGGAAACAG	TTCTAGATTGCTTG	NA	NA	Oligo-up	GGGGACCAGAGGTAAATAAGGC	Figure S2C/6C-H
							Oligo-dn	CTAGTCACGTCAAGGTTCAGTCC
PSMB2_-31GC-CA	GTAAACAAAGCATAGACTGA	GTTTTAGAGCTAGAAATAGCAAGTTAAAATAAGGCTAGTCCGTTATCAACTTGAAAAAGTGGCACCGAGTCGGTGC	TGAGGGGTACAA	ACAAAGCATACAA	NA	NA	Oligo-up	AGCTGTTGCATGAGGAAAGG	Figure S2B
							Oligo-dn	GCCGTGGGAGACAATTCATATC
PSMB2_-3GAC-CCA	GTAAACAAAGCATAGACTGA	GTTTTAGAGCTAGAAATAGCAAGTTAAAATAAGGCTAGTCCGTTATCAACTTGAAAAAGTGGCACCGAGTCGGTGC	TGAGGGGTACAA	ACAAAGCATACCA	NA	NA	Oligo-up	AGCTGTTGCATGAGGAAAGG	Figure S2C
							Oligo-dn	GCCGTGGGAGACAATTCATATC
FANCF_-3AGC-TAG	GGAATCCCTTCTGCAGCACC	GTTTTAGAGCTAGAAATAGCAAGTTAAAATAAGGCTAGTCCGTTATCAACTTGAAAAAGTGGCACCGAGTCGGTGC	ACCTGGATCGCTTTTC	AATCCCTTCTGCTAG	NA	NA	Oligo-up	AGAGTCGCCGTCTCCAAGGTGAAAG	Figure S2A/2C/6C-H/7A/8B-E
							Oligo-dn	TGCGAATGGGGCCATGCCGACCAAAG
RP11_-2TG-CC	GCAATCTGGGTGGAATGGTT	GTTTTAGAGCTAGAAATAGCAAGTTAAAATAAGGCTAGTCCGTTATCAACTTGAAAAAGTGGCACCGAGTCGGTGC	GTTGGGAGATAATAC	GGGTGGAACC	NA	NA	Oligo-up	TCCAGTGAGTATTGTCTAAGG	Figure S2C
							Oligo-dn	GAGGTCTCCAATTGTCTACC
VEGFA_-4CAG-GGT	GATGTCTGCAGGCCAGATGA	GTTTTAGAGCTAGAAATAGCAAGTTAAAATAAGGCTAGTCCGTTATCAACTTGAAAAAGTGGCACCGAGTCGGTGC	TGAGGGCTCCAGATG	GTCTGCAGGCGGTA	NA	NA	Oligo-up	TGGACACTTCCCAAAGGACC	Figure S2A/6C-H/7B
							Oligo-dn	CCCCCTATTTCTGACCTCCCAAA
CDH4_-3AGG-GAT	TGCACTGCGGCCGGAGGAGG	GTTTTAGAGCTAGAAATAGCAAGTTAAAATAAGGCTAGTCCGTTATCAACTTGAAAAAGTGGCACCGAGTCGGTGC	AGGTGGAGGATG	CTGCGGCCGGGAT	NA	NA	Oligo-up	GCTGGGCTCACTGCTCTC	Figure S2C
							Oligo-dn	CCAGGCTGGCCATTCCG
HEK4_-3AGG-TTT	GGCACTGCGGCTGGAGGTGG	GTTTTAGAGCTAGAAATAGCAAGTTAAAATAAGGCTAGTCCGTTATCAACTTGAAAAAGTGGCACCGAGTCGGTGC	TGGGGGTTAAAGC	TGCGGCTGGTTT	NA	NA	Oligo-up	AAGGAAGGGAGGAAGGGCGA	Figure S2C
							Oligo-dn	ACACACACACAGGCCTGGAG
PSMB2+2GAG-TGT	GTAAACAAAGCATAGACTGA	GTTTTAGAGCTAGAAATAGCAAGTTAAAATAAGGCTAGTCCGTTATCAACTTGAAAAAGTGGCACCGAGTCGGTGC	GTCTATGCTTTGTTT	TTGTACCCACAA	NA	NA	Oligo-up	AGCTGTTGCATGAGGAAAGG	Figure S2C
							Oligo-dn	GCCGTGGGAGACAATTCATATC
HEK2-2+1CC-TT	GAATACTTCTTCAGAGTCCC	GTTTTAGAGCTAGAAATAGCAAGTTAAAATAAGGCTAGTCCGTTATCAACTTGAAAAAGTGGCACCGAGTCGGTGC	ACTCTGAAGAAGTAT	GAGTATCCTGAA	NA	NA	Oligo-up	TCTGGGAGTGCAGTAATG	Figure S2C
							Oligo-dn	CCTCCCTTAGAGTTAAGC
CDH4_+3GTG-AAT	TGCACTGCGGCCGGAGGAGG	GTTTTAGAGCTAGAAATAGCAAGTTAAAATAAGGCTAGTCCGTTATCAACTTGAAAAAGTGGCACCGAGTCGGTGC	CCTCCGGCCGCAG	CATCCTCATTCT	NA	NA	Oligo-up	GCTGGGCTCACTGCTCTC	Figure S2C
							Oligo-dn	CCAGGCTGGCCATTCCG
HIRA-2_+25CG-TT	GTATTCTAGAATGCAGGGCA	GTTTTAGAGCTAGAAATAGCAAGTTAAAATAAGGCTAGTCCGTTATCAACTTGAAAAAGTGGCACCGAGTCGGTGC	CCTGCATTCTAGAAT	CCTGTTTCCACTAC	NA	NA	Oligo-up	GGGGACCAGAGGTAAATAAGGC	Figure S2C
							Oligo-dn	CTAGTCACGTCAAGGTTCAGTCC
FANCF_+5GGA-CTC	GGGAATCCCTTCTGCAGCACC	GTTTTAGAGCTAGAAATAGCAAGTTAAAATAAGGCTAGTCCGTTATCAACTTGAAAAAGTGGCACCGAGTCGGTGC	GCTGCAGAAGGGA	GGAAAAGCGAGAGAGGT	NA	NA	Oligo-up	AGAGTCGCCGTCTCCAAGGTGAAAG	Figure S2C
							Oligo-dn	TGCGAATGGGGCCATGCCGACCAAAG
UBE3A_+4T-A	GTACAGTTAGTACTCAGCAG	GTTTTAGAGCTAGAAATAGCAAGTTAAAATAAGGCTAGTCCGTTATCAACTTGAAAAAGTGGCACCGAGTCGGTGC	CAGTGGACTCTCA	CAGTTAGTACTCAG	NA	NA	Oligo-up	GCTTACTGCCCCTCTTTCACT	Figure S2C
							Oligo-dn	GAGATCAGAGCTGAGAAAGCTG
HEK4_+5GG-TT	GGCACTGCGGCTGGAGGTGG	GTTTTAGAGCTAGAAATAGCAAGTTAAAATAAGGCTAGTCCGTTATCAACTTGAAAAAGTGGCACCGAGTCGGTGC	CCTCCAGCCGC	TTTAACGTACA	NA	NA	Oligo-up	AAGGAAGGGAGGAAGGGCGA	Figure S2C
							Oligo-dn	ACACACACACAGGCCTGGAG
RNF2-3_+1CT-TA	GGAATCATTAGCTATGACTT	GTTTTAGAGCTAGAAATAGCAAGTTAAAATAAGGCTAGTCCGTTATCAACTTGAAAAAGTGGCACCGAGTCGGTGC	TCATAGCTAATGATTCC	TAGCTTCCCCCATA	NA	NA	Oligo-up	ATGTGCAGCCTTTAGCACCA	Figure S2C
							Oligo-dn	AAGTCAAAAAGAGGTATACTGCATATTAAAATTCACAC
HEK2-1_+5GG-TT	GAACACAATGCATAGATTGC	GTTTTAGAGCTAGAAATAGCAAGTTAAAATAAGGCTAGTCCGTTATCAACTTGAAAAAGTGGCACCGAGTCGGTGC	ATCTATGCATTGTGT	TATTTAAAGGCA	NA	NA	Oligo-up	GTAGACAATGAAGCCAGAGTTAAG	Figure S2C
							Oligo-dn	ACATATTTAATGCTCCCACACC
RP11_+6GA-TG	GCAATCTGGGTGGAATGGTT	GTTTTAGAGCTAGAAATAGCAAGTTAAAATAAGGCTAGTCCGTTATCAACTTGAAAAAGTGGCACCGAGTCGGTGC	CATTCCACCCAGA	TTATCCACCAAC	NA	NA	Oligo-up	TCCAGTGAGTATTGTCTAAGG	Figure S2C
							Oligo-dn	GAGGTCTCCAATTGTCTACC
arpegRNA FANCF_-3AGC-TAG	GGAATCCCTTCTGCAGCACC	GTTTTAGAGCTAGAAATAGCAAGTTAAAATAAGGCTAGTCCGTTATCGACTTGAAAAAGTCGCACCGAGTCGGTGC	ACCTGGATCGCTTTTC	AATCCCTTCTGCTAG	NA	NA	Oligo-up	AGAGTCGCCGTCTCCAAGGTGAAAG	Figure S4B
							Oligo-dn	TGCGAATGGGGCCATGCCGACCAAAG
arpegRNA VEGFA_-4CAG-GGT	GATGTCTGCAGGCCAGATGA	GTTTTAGAGCTAGAAATAGCAAGTTAAAATAAGGCTAGTCCGTTATCGACTTGAAAAAGTCGCACCGAGTCGGTGC	TGAGGGCTCCAGATG	GTCTGCAGGCGGTA	NA	NA	Oligo-up	TGGACACTTCCCAAAGGACC	Figure S4B
							Oligo-dn	CCCCCTATTTCTGACCTCCCAAA
arpegRNA HIRA_-732AAG-TTT	GTATTCTAGAATGCAGGGCA	GTTTTAGAGCTAGAAATAGCAAGTTAAAATAAGGCTAGTCCGTTATCGACTTGAAAAAGTCGCACCGAGTCGGTGC	GCAGGGGAAACAG	TTCTAGATTGCTTG	NA	NA	Oligo-up	GGGGACCAGAGGTAAATAAGGC	Figure S4B
							Oligo-dn	CTAGTCACGTCAAGGTTCAGTCC
arpegRNA EMX1-site4_-4TAG-GCA	GTATTCATTTCCCTAGCTCC	GTTTTAGAGCTAGAAATAGCAAGTTAAAATAAGGCTAGTCCGTTATCGACTTGAAAAAGTCGCACCGAGTCGGTGC	TCCAGGGACGGCTAT	TCATTTCCCGCAC	NA	NA	Oligo-up	CCCTCATTCCTGGGAATCTCTTG	Figure S4B
							Oligo-dn	CAGTTTCGGACTAGGACAGTTAGC
erpegRNA-PSMB2_-31GC-CA	GTAAACAAAGCATAGACTGA	GTTTTAGAGCTAGAAATAGCAAGTTAAAATAAGGCTAGTCCGTTATCAACTTGAAAAAGTGGCACCGAGTCGGTGC	TGAGGGGTACAA	ACAAAGCATACAA	CTTCCTAT	CGCGGTTCTATCTAGTTACGCGTTAAACCAACTAGAA	Oligo-up	AGCTGTTGCATGAGGAAAGG	Figure S5A/5B
							Oligo-dn	GCCGTGGGAGACAATTCATATC
erpegRNA-EMX1-site4_-4TAG-GCA	GTATTCATTTCCCTAGCTCC	GTTTTAGAGCTAGAAATAGCAAGTTAAAATAAGGCTAGTCCGTTATCAACTTGAAAAAGTGGCACCGAGTCGGTGC	TCCAGGGACGGCTAT	TCATTTCCCGCAC	TTAAATTA	CGCGGTTCTATCTAGTTACGCGTTAAACCAACTAGAA	Oligo-up	CCCTCATTCCTGGGAATCTCTTG	Figure S5A/5B
							Oligo-dn	CAGTTTCGGACTAGGACAGTTAGC

## Sheet: Circular
Supplementary Data 2-6: Clone oligos and deep sequencing olgios of circular rpegRNA
Circular-rpegRNA	Target site sequence (5’-3’)	gRNA scaffold	5'ribozyme	ligation	5'MS2	PBS (primer binding site)(5’-3’)	template(5’-3’)	3'MS2	ligation	3'ribozyme	Deep sequencing oligo (5’-3’)		Figure
FANCF_-3AGC-TAG	GGAATCCCTTCTGCAGCACC	GTTTTAGAGCTAGAAATAGCAAGTTAAAATAAGGCTAGTCCGTTATCAACTTGAAAAAGTGGCACCGAGTCGGTGC	GCCATCAGTCGCCGGTCCCAAGCCCGGATAAAATGGGAGGGGGCGGGAAACCGCCT	AACCATGCCGACTGATGGCAGAACTAA	GCACATGAGGATCACCCATGTGC	ACCTGGATCGCTTTTC	AATCCCTTCTGCTAG	CAAGGCACATGAGGATCACCCATGTGC	AAATTAACACTGCCATCAGTCGGCGTGGACTGTAG	AACACTGCCAATGCCGGTCCCAAGCCCGGATAAAAGTGGAGGGTACAGTCCACGC	Oligo-up	AGAGTCGCCGTCTCCAAGGTGAAAG	Figure S8B/C/E
											Oligo-dn	TGCGAATGGGGCCATGCCGACCAAAG
FANCF_-3AG del	GGAATCCCTTCTGCAGCACC	GTTTTAGAGCTAGAAATAGCAAGTTAAAATAAGGCTAGTCCGTTATCAACTTGAAAAAGTGGCACCGAGTCGGTGC	GCCATCAGTCGCCGGTCCCAAGCCCGGATAAAATGGGAGGGGGCGGGAAACCGCCT	AACCATGCCGACTGATGGCAGAACTAA	GCACATGAGGATCACCCATGTGC	ACCTGGATCGCTTTTC	AATCCCTTCTGCC	CAAGGCACATGAGGATCACCCATGTGC	AAATTAACACTGCCATCAGTCGGCGTGGACTGTAG	AACACTGCCAATGCCGGTCCCAAGCCCGGATAAAAGTGGAGGGTACAGTCCACGC	Oligo-up	AGAGTCGCCGTCTCCAAGGTGAAAG	Figure S8B
											Oligo-dn	TGCGAATGGGGCCATGCCGACCAAAG
HIRA_-3AG-TT	GTATTCTAGAATGCAGGGCA	GTTTTAGAGCTAGAAATAGCAAGTTAAAATAAGGCTAGTCCGTTATCAACTTGAAAAAGTGGCACCGAGTCGGTGC	GCCATCAGTCGCCGGTCCCAAGCCCGGATAAAATGGGAGGGGGCGGGAAACCGCCT	AACCATGCCGACTGATGGCAGAACTAA	GCACATGAGGATCACCCATGTGC	GCAGGGGAAACAG	TTCTAGAATGCTTG	CAAGGCACATGAGGATCACCCATGTGC	AAATTAACACTGCCATCAGTCGGCGTGGACTGTAG	AACACTGCCAATGCCGGTCCCAAGCCCGGATAAAAGTGGAGGGTACAGTCCACGC	Oligo-up	GGGGACCAGAGGTAAATAAGGC	Figure S8B/C/E
											Oligo-dn	CTAGTCACGTCAAGGTTCAGTCC
PSMB2_-31GC-CA	GTAAACAAAGCATAGACTGA	GTTTTAGAGCTAGAAATAGCAAGTTAAAATAAGGCTAGTCCGTTATCAACTTGAAAAAGTGGCACCGAGTCGGTGC	GCCATCAGTCGCCGGTCCCAAGCCCGGATAAAATGGGAGGGGGCGGGAAACCGCCT	AACCATGCCGACTGATGGCAGAACTAA	GCACATGAGGATCACCCATGTGC	TGAGGGGTACAA	ACAAAGCATACAA	CAAGGCACATGAGGATCACCCATGTGC	AAATTAACACTGCCATCAGTCGGCGTGGACTGTAG	AACACTGCCAATGCCGGTCCCAAGCCCGGATAAAAGTGGAGGGTACAGTCCACGC	Oligo-up	AGCTGTTGCATGAGGAAAGG	Figure S8B
											Oligo-dn	GCCGTGGGAGACAATTCATATC
UBE3A_-2T-A	GTACAGTTAGTACTCAGCAG	GTTTTAGAGCTAGAAATAGCAAGTTAAAATAAGGCTAGTCCGTTATCAACTTGAAAAAGTGGCACCGAGTCGGTGC	GCCATCAGTCGCCGGTCCCAAGCCCGGATAAAATGGGAGGGGGCGGGAAACCGCCT	AACCATGCCGACTGATGGCAGAACTAA	GCACATGAGGATCACCCATGTGC	CAGTGGACTCTCA	CAGTTAGTACTCTG	CAAGGCACATGAGGATCACCCATGTGC	AAATTAACACTGCCATCAGTCGGCGTGGACTGTAG	AACACTGCCAATGCCGGTCCCAAGCCCGGATAAAAGTGGAGGGTACAGTCCACGC	Oligo-up	GCTTACTGCCCCTCTTTCACT	Figure S8B
											Oligo-dn	GAGATCAGAGCTGAGAAAGCTG
EMX1-site4_-4TAG-GCA	GTATTCATTTCCCTAGCTCC	GTTTTAGAGCTAGAAATAGCAAGTTAAAATAAGGCTAGTCCGTTATCAACTTGAAAAAGTGGCACCGAGTCGGTGC	GCCATCAGTCGCCGGTCCCAAGCCCGGATAAAATGGGAGGGGGCGGGAAACCGCCT	AACCATGCCGACTGATGGCAGAACTAA	GCACATGAGGATCACCCATGTGC	TCCAGGGACGGCTAT	TCATTTCCCGCAC	CAAGGCACATGAGGATCACCCATGTGC	AAATTAACACTGCCATCAGTCGGCGTGGACTGTAG	AACACTGCCAATGCCGGTCCCAAGCCCGGATAAAAGTGGAGGGTACAGTCCACGC	Oligo-up	CCCTCATTCCTGGGAATCTCTTG	Figure S8B
											Oligo-dn	CAGTTTCGGACTAGGACAGTTAGC
VISTA_-1CT	GAACACAAAGCATAGACTGC	GTTTTAGAGCTAGAAATAGCAAGTTAAAATAAGGCTAGTCCGTTATCAACTTGAAAAAGTGGCACCGAGTCGGTGC	GCCATCAGTCGCCGGTCCCAAGCCCGGATAAAATGGGAGGGGGCGGGAAACCGCCT	AACCATGCCGACTGATGGCAGAACTAA	GCACATGAGGATCACCCATGTGC	TGCGGGGCGGGCC	ACAAAGCATAGAT	CAAGGCACATGAGGATCACCCATGTGC	AAATTAACACTGCCATCAGTCGGCGTGGACTGTAG	AACACTGCCAATGCCGGTCCCAAGCCCGGATAAAAGTGGAGGGTACAGTCCACGC	Oligo-up	GGCTGAGCTAACTGTGACAGCATGTG	Figure S8B
											Oligo-dn	CCCAAGTGAGAAGCCAGTGGAATAC
