# Supplementary material for: Prime editor with rational design and AI-driven optimization for reverse editing window and enhanced fidelity
Source: Nat Commun. 2025 Jun 3;16:5144. doi: 10.1038/s41467-025-60495-w (PMC12134370; doi:10.1038/s41467-025-60495-w)
Supplement: Supplementary file 6 — Supplementary Data 4 [file 41467_2025_60495_MOESM6_ESM.xlsx]

## Sheet: Sheet1
Supplementary Table 4: Deep sequencing olgios of rpegRNA off-target site
Site	Target site sequence (5’-3’)	Deep sequencing oligo (5’-3’)
CDH4-OT1	TGCACTGCGGCCGGGGGCGGGGA	Oligo-up	GGTGAGTCAGAGCCAACAGCG
		Oligo-dn	CCACTGGTTCGAGATTTCTGCCC
CDH4-OT2	GGCACTGAGGCCGGAGGAGGAAG	Oligo-up	GCTGGGGGGCTCTGTCCAAC
		Oligo-dn	GGGCCAGGGCATGGGG
CDH4-OT3	TGCACTGCGGCAGGTGCAGCCAG	Oligo-up	GCCTGCCTGTCTGCGT
		Oligo-dn	GCTTCCGCGGGGAGTG
CDH4-OT4	TGCACTGTGCCCGGACCAGGCGA	Oligo-up	CGCATTCCTAGACAGCGCTC
		Oligo-dn	CGCGCGCTCAAGTTTCCC
HEK4-OT1	TGCACTGCGGCCGGAGGAGGTGG	Oligo-up	GCTGGGGCTGAAGATCCCTAGG
		Oligo-dn	CCGGATGATTCTCCTACTTCCTCC
HEK4-OT2	GGGGCTGCGGCCGGAGGTGGTGG	Oligo-up	GCTGGAGCAGCGCGTGG
		Oligo-dn	CGGGTCACGCTCCGCG
HEK4-OT3	GGCCCGGCGGCTGGACGAGGGGG	Oligo-up	GCTGTCACGACTGGAGCCG
		Oligo-dn	GCCGCAGCATCCAACTCGA
HEK4-OT4	GGCTCTGCGGGTGGTGCAGGCGG	Oligo-up	GCTGTGGTCCAGCAGGTCC
		Oligo-dn	GGAGGACAGTACAGGGAGTGTG
HIRA-OT1	GTTCTAGAAGCAGGGCGGGGAGG	Oligo-up	CAGACCATAGCAGACACTCTGGA
		Oligo-dn	AACTGAGGAATATCCCTAGACAGG
HIRA-OT2	TTTCTAGACTGCAGGCAGGGAGG	Oligo-up	GGTAGCACAGAACATTGATCCTC
		Oligo-dn	CTCTCCTCTCCATTAATGCTCTCC
HIRA-OT3	ATCTAGACTGCAGTGCAGGGAGG	Oligo-up	CGGTTTACTGTACTGCAGCAT
		Oligo-dn	GGCAATGTGCAATGCTTTAAGT
HIRA-OT4	ATTCTAGCATGCAGGGCAGTTGG	Oligo-up	CCAGTTGCCCTGTGTCTTACTC
		Oligo-dn	CCCTTGTGCTCTTTTGCCTG
HIRA-OT5	GGTTTTCTAAATGCATGGCATGG	Oligo-up	CCCAGTGTCTGTCCCTTCCT
		Oligo-dn	CGCACTCCACAGCAGACG
FANCF-OT1	GAATCCACTGCTCCAGCACCTGG	Oligo-up	GATGCGTGCATCACTAGGATGG
		Oligo-dn	CCAGAGCCATTTCTACCTTAAGGGG
FANCF-OT2	GGGAATCCCTGCTGCAGAGCAGG	Oligo-up	GTGGAGCTCACAGTCTAGGAGA
		Oligo-dn	GCGTTCGTGCGTTTGTGC
FANCF-OT3	GGGACTCCCTGCTGCAGAGCAGG	Oligo-up	GTCTCTGCCTATCCAACTGCC
		Oligo-dn	GGGGTGGGAGCTGAGAACC
FANCF-OT4	GAATCCCTTCTGCAGCATAGTGG	Oligo-up	CCTCCAGCCCTACTGACTGAC
		Oligo-dn	GCAGTGAGCCCATCTTTCCC
FANCF-OT5	GAGTCACTTCTGCAGACACCGGG	Oligo-up	GTGGTGGTGCCTTGTCAGTC
		Oligo-dn	CTTTCCTTCTGAGCAGAACTGTCC
