# Supplementary material for: Prime editor with rational design and AI-driven optimization for reverse editing window and enhanced fidelity
Source: Nat Commun. 2025 Jun 3;16:5144. doi: 10.1038/s41467-025-60495-w (PMC12134370; doi:10.1038/s41467-025-60495-w)
Supplement: Supplementary file 9 — Source Data [file 41467_2025_60495_MOESM9_ESM.xlsx]

## Sheet: Figure 1 
Figure 1G								Figure 1H
FANCF _-3AGC-TAG	Editing efficiency			Indel frequency				VEGFA-4CAG-GGT	Editing efficiency			Indel frequency
blank	0.00076469	0.00117786	0.000836106	0	1.89977e-05	0		blank	7.48648e-05	0.000170127	0.000148813	0	0	0
PE2	0.024417	0.015194	0.017719	0.000598	0.000213	0.000516		PE2	0.017542	0.014072	0.013792	0.000123	7.67e-06	2.68e-05
PE2-D10A	0.105199	0.089172	0.095966	0.002797	0.001581	0.002574		PE2-D10A	0.069771	0.07314	0.071456	0.001223	0.000281	0.002312
rPE2	0.140379	0.147628	0.163351	0.003973	0.002484	0.003576		rPE2	0.088712	0.094362	0.088364	0.001385	0.0004	0.00022
rPE2-TR	0.08019	0.074773	0.079123	0.0007	0.001061	0.001071		rPE2-TR	0.036647	0.047451	0.074323	0.000153	5.25e-05	0.000445

## Sheet: Figure 2
Figure 2A											Figure 2B
	Editing efficiency			Indel frequency				average efficiencies				Editing efficiency			Indel frequency				average efficiencies
rPE2	0.166017	0.17984	0.163924	0.018625	0.037663	0.037939	UBE3A_-2A-T	0.169927			rPE2	0.0911707	0.0932365	0.095109	0.00559716	0.00436411	0.0044751	FANCF_-2GG insertion	0.0931721
rPE2-TR	0.0792873	0.0906118	0.0841194	0.00434567	0.00343356	0.00388455		0.0846728			rPE2-TR	0.0570274	0.0620647	0.0566384	0.00115452	0.00117405	0.00153828		0.0585768
rPE2	0.0280466	0.0229596	0.0275573	0.000512714	6.81362e-05	7.25574e-05	HEK4-2_-5A-T	0.0261878			rPE2	0.06688	0.071104	0.067699	0.034895	0.034471	0.038228	FANCF_-3AGdel	0.068561
rPE2-TR	0.00611991	0.00614115	0.00683701	4.17456e-05	0.000295832	0.000367354		0.00636602			rPE2-TR	0.059549	0.0614177	0.057681	0.0102717	0.00976664	0.0107767		0.0595492
rPE2	0.0921727	0.0804828	0.0848908	0.00347107	0.00266614	0.0022422	VISTA_-1C-T	0.0858488			rPE2	0.0279849	0.0285424	0.0291356	0.000918254	0.00122434	0.00149821	HIRA_-4AG insertion	0.0285543
rPE2-TR	0.0645992	0.0580319	0.0596516	0.00256466	0.00316231	0.00204662		0.0607609			rPE2-TR	0.0195433	0.0181539	0.0211394	0.000515275	0.000937668	0.000336986		0.0196122
rPE2	0.0588934	0.0761936	0.0672193	0.000305758	0.000550803	0.000751865	VEGFA_-2G-T	0.0674354			rPE2	0.0629555	0.0647721	0.0623475	0.00510673	0.00450547	0.0053554	HIRA_-3AGdel	0.0633584
rPE2-TR	0.0391997	0.0404686	0.0390503	0.000151168	6.07444e-05	8.14975e-05		0.0395729			rPE2-TR	0	0	0	0	0	0
Figure 2C
	Editing efficiency			Indel frequency				average efficiencies
rPE2	0.130718	0.12343	0.121283	0.00131388	0.000433115	0.000677766	HEK2-2_-3AGT-CTG	0.125144
rPE2-TR	0.0608636	0.0616498	0.0590321	0.000404125	0	0.00011968		0.0605152
rPE2	0.0113628	0.00943396	0.00984293	0.000520929	0.000401654	0.000341912	RNF2-3_-2GA-CT	0.0102132
rPE2-TR	0.00247289	0.00271544	0.00219175	0.000102381	1.14094e-05	4.10953e-05		0.00246003
rPE2	0.0911265	0.0832157	0.0823508	0.00062862	0.000575436	0.000798388	VEGFA-3_-531CGG-ACC	0.0855643
rPE2-TR	0.0654628	0.0574882	0.0579943	0.000405342	0.00021186	0.000585801		0.0603151
rPE2	0.0554861	0.0481683	0.0470498	0.000135796	0.000187903	0.000260222	EMX1-4_-4TAG-GCA	0.0502348
rPE2-TR	0.0239469	0.0233561	0.0225092	7.46882e-05	9.53743e-05	5.6722e-05		0.0232707
rPE2	0.0535017	0.0568266	0.0563681	0.000574053	0.000418527	0.000156927	HEK2-1_-6ATA-GCC	0.0555655
rPE2-TR	0.0209896	0.0174369	0.0184592	8.12502e-05	4.03633e-05	0.000250125		0.0189619
rPE2	0.0376523	0.0439494	0.0422088	0.000634478	0.00106892	0.00107064	HEK3_-4CA-TT	0.0412701
rPE2-TR	0.0196208	0.0214122	0.0193642	6.76347e-06	0.000147147	8.85273e-05		0.0201324
rPE2	0.152925	0.14323	0.141858	0.00420503	0.00381956	0.00440079	HIRA_-732AAG-TTT	0.146004
rPE2-TR	0.0903976	0.0727442	0.0774553	0.00107983	0.000838084	0.000739606		0.080199
rPE2	0.066785	0.0693939	0.0709464	0.00373733	0.00360466	0.00341569	PSMB2_-31GC-CA	0.0690418
rPE2-TR	0.0551864	0.0522969	0.0524841	0.00550844	0.00535322	0.00571182		0.0533224
Figure 2E									Figure 2G
	Editing efficiency			Indel frequency			HEK3_-4CA-TT	fold of change		Editing efficiency			Indel frequency			FANCF_-3AGC-TAC	fold of change	average fold of change
rPE2	0.0318111	0.043119	0.0380182	0.00258284	0.00191605	0.00212899		0.112948	rPE2	0.178467	0.168639	0.147172	0.00381303	0.0037185	0.00260991		0.494279	12.5479
rPE3(+90)	0.0305327	0.0324161	0.0311893	0.001401	0.00183743	0.00187485		0.833463	erpegRNA	0.286977	0.304006	0.291871	0.00389121	0.00425337	0.00391409		1.78615
rPE3(-17)	0.0605766	0.0554514	0.0552055	0.00700568	0.00799552	0.00625063		1.51604
rPE3(-28)	0.0229636	0.0234753	0.0221321	0.0118496	0.0145949	0.012879		0.607102		Editing efficiency			Indel frequency			HIRA_-732AAG-TTT	fold of change
rPE3(-38)	0.0148436	0.0126411	0.0143342	0.0225908	0.0339557	0.0240115		0.370249	rPE2	0.19899	0.208343	0.207131	0.00189619	0.00190054	0.0023996		0.614464
									erpegRNA	0.303652	0.310519	0.312838	0.0038694	0.003965	0.003578		1.50864
	Editing efficiency			Indel frequency			PSMB2_-31GC-CA	fold of change
rPE2	0.0847202	0.0900473	0.0847321	0.00331986	0.00266951	0.00345192		0.2595		Editing efficiency			Indel frequency			RP11_-4GGG insertion	fold of change
rPE3(+31)	0.166192	0.162215	0.161479	0.0307544	0.0304398	0.0319747		1.88781	rPE2	0.000263512	0.000416212	0.000352507	0.000245339	0.000147986	0.000162696		0.00103223
rPE3(-31)	0.0629481	0.0625186	0.0638492	0.00472687	0.00441707	0.00425207		0.729542	erpegRNA	0.0220098	0.0237394	0.0235046	0.00147484	0.00161641	0.0017913		67.0914
rPE3(-51)	0.173015	0.175871	0.174316	0.0547967	0.0548637	0.0533306		2.0162
rPE3(-81)	0.119931	0.121097	0.121273	0.0274908	0.0249651	0.0256809		1.39615		Editing efficiency			Indel frequency			EMX1-4_-4TAG-GCA	fold of change
									rPE2	0.0545941	0.0559054	0.0572051	0.00015903	0.000223175	0.00021643		0.167705
	Editing efficiency			Indel frequency			RNF2-3_-2GA-CT	fold of change	erpegRNA	0.14483	0.145841	0.1452	0.000627824	0.000591222	0.000759743		2.59904
rPE2	0.0198927	0.0187961	0.0183731	0.00083677	0.000896962	0.000444716		0.0570619
rPE3(+47)	0.0255935	0.0206952	0.0216462	0.0018727	0.00144622	0.00160607		1.19055		Editing efficiency			Indel frequency			HEK2-1_-6ATA-GCC	fold of change
									rPE2	0.0619762	0.057428	0.066098	0.000199527	0.000359123	0.000257458		0.185502
	Editing efficiency			Indel frequency			HIRA_-732AAG-TTT	fold of change	erpegRNA	0.142943	0.141686	0.142466	0.000674596	0.000665988	0.000720708		2.30237
rPE2	0.129247	0.126412	0.129488	0.00435982	0.00503883	0.00456129		0.385147
rPE3(+43)	0.168486	0.168512	0.165288	0.0136044	0.01202	0.0112755		1.30414
rPE3(-13)	0.188916	0.190047	0.195205	0.00595069	0.00555667	0.00522605		1.49078
rPE3(-86)	0.0893743	0.0915097	0.0908363	0.0488457	0.0512965	0.0490771		0.705497
	Editing efficiency			Indel frequency				fold of change
rPE2	0.0261139	0.0268854	0.0239237	0.000493012	0.000978292	0.00130249	EMX1-4_-4TAG-GCA	0.076923
rPE3(-66)	0.0225213	0.0251218	0.023895	0.00152413	0.00050341	0.00179889		0.929997
rPE3(-78)	0.0395697	0.038777	0.0385421	0.00591987	0.00643933	0.00716568		1.51956
rPE3(-84)	0.0541188	0.0524952	0.0561654	0.01795	0.020338	0.0184784		2.11613
	Editing efficiency			Indel frequency			HEK2-2_-3AGT-CTG	fold of change
rPE2	0.137137	0.155658	0.152409	0.00036	0.000701	0.000496		0.445204
rPE3(+23)	0.180854	0.198539	0.190129	0.002689	0.003974	0.003184		1.27924
rPE3(-22)	0.084994	0.091517	0.094453	0.007333	0.005961	0.007206		0.608629

## Sheet: Figure 3
Figure 3B
Scores	A	R	N	D	C	Q	E	G	H	I	L	K	M	F	P	S	T	W	Y	V
R778	2	19	11	3	0	10	9	0	0	5	2	29	0	2	0	2	3	0	0	4	0.6
M781	1	12	7	2	0	12	7	3	1	11	14	19	2	1	0	1	1	0	4	2	0.28
Q807	3	12	16	15	0	5	3	1	2	5	8	10	1	2	0	11	4	0	1	2	0.24
Q807	3	12	16	15	0	5	3	1	2	5	8	10	1	2	0	11	4	0	1	2	0.24
R820	1	25	1	0	2	5	2	0	1	12	4	31	1	2	0	1	5	0	2	3	0.6
V824	1	0	1	3	20	1	1	1	0	1	0	0	0	0	0	32	39	0	0	1	1.32
Q826	3	8	2	6	0	8	25	4	1	0	2	33	1	0	0	1	5	0	0	1	0.72
V842	1	3	0	0	0	0	0	0	1	37	31	0	1	4	0	0	0	1	10	9	0.63
K862	14	1	3	4	18	1	18	1	0	6	5	1	1	5	0	3	6	0	5	8	0.33
R884	2	6	9	13	0	8	20	2	3	1	2	22	2	0	0	5	3	0	0	0	0.48
R895	6	16	2	1	0	1	19	3	1	1	0	37	0	0	2	3	5	0	0	3	0.7
Figure 3C
Scores	A	R	N	D	C	Q	E	G	H	I	L	K	M	F	P	S	T	W	Y	V
S56	31	1	3	6	1	3	4	5	4	1	2	5	1	3	3	8	13	1	2	3	0.31
T163	7	2	4	13	1	8	23	15	1	2	1	5	0	1	1	10	2	0	1	4	0.32
L234	7	2	3	10	0	8	38	4	1	1	2	4	2	1	3	3	5	1	1	2	0.64
D235	3	3	2	15	1	6	40	2	2	2	3	3	1	0	2	8	7	0	0	2	0.8
Q291	2	1	0	0	2	1	0	0	2	12	4	3	2	12	0	1	1	43	8	4	1.86
T306	8	6	0	0	1	3	2	0	1	7	32	4	8	8	0	4	6	0	5	3	0.2
M320	0	4	2	0	0	2	4	3	2	36	11	4	5	2	0	4	5	3	2	9	0.42
T330	2	2	4	3	1	3	9	11	2	2	2	37	0	2	6	5	5	0	1	2	0.48
D339	9	3	2	9	1	8	34	2	2	2	3	5	1	1	5	4	4	0	0	3	0.44
V433	1	3	3	4	1	5	8	1	3	13	5	7	1	1	2	3	25	1	1	13	0.26
Figure 3D				Figure 3E
	FANCF				HIRA
826	0.207899	0.207179		826	0.183014	0.180204
826+291	0.224224	0.221398		826+291	0.18993	0.193201
826+291+163	0.233728	0.232917		826+291+163	0.185983	0.189626
826+291+339	0.249022	0.245487		826+291+339	0.220357	0.213528
826+291+163+339	0.223129	0.20751		826+291+163+339	0.172787	0.176617
Figure 3G
	Editing efficiency			Indel frequency				fold of change	P value
rPE2max	0.058648	0.055635	0.060836	0.001501	0.001527	0.001782	VISTA_-1C-T		0.000519487
erPE2max	0.076531	0.074126	0.076362	0.0027	0.002406	0.001705		1.29637
rPE2max	0.172292	0.173787	0.169082	0.016024	0.013347	0.014988	UBE3A_-2A-T		0.000620416
erPE2max	0.212294	0.223357	0.229062	0.028754	0.014691	0.016355		1.2903
rPE2max	0.0337837	0.0348911	0.0381111	0.0014261	0.00157726	0.00154155	HEK3_-4CA-TT		0.00572378
erPE2max	0.0460734	0.0443597	0.0498162	0.00173862	0.00205299	0.00111535		1.31337
rPE2max	0.076248	0.072523	0.072363	0.001672	0.001747	0.001767	PSMB2_-31GC-CA		0.00144089
erPE2max	0.119401	0.117046	0.103645	0.002226	0.002309	0.002021		1.53795
rPE2max	0.0753769	0.0783747	0.0743926	0.000643952	0.000663822	4.7e-05	VEGFA_-4CAG-GGT		0.00222152
erPE2max	0.118549	0.105156	0.104275	0.000536877	0.00087747	0.000635129		1.4376
rPE2max	0.146255	0.144451	0.141878	0.00433808	0.00413159	0.00298175	FANCF_-3AGC-TAC		0.0032656
erPE2max	0.20953	0.232251	0.195287	0.00275399	0.00666596	0.00336962		1.4727
rPE2max	0.161345	0.164714	0.165944	0.00201475	0.001571	0.0019882	HIRA_-732AAG-TTT		0.00133574
erPE2max	0.20061	0.220357	0.213528	0.00140722	0.00568534	0.00605163		1.28962
rPE2max	0.094733	0.09892	0.093262	0.00053	0.00098	0.001191	VEGFA-3_-531CGG-ACC		2.43779e-05
erPE2max	0.164672	0.174059	0.167067	0.001065	0.000929	0.001494		1.76288
rPE2max	0.0255057	0.0264492	0.0267539	0.000315691	0.000257715	0.000435154	EMX1-4_-4TAG-GCA		0.00018186
erPE2max	0.0597863	0.0675327	0.0592974	0.000717935	0.000438682	0.000277415		2.37097
rPE2max	0.14472	0.15025	0.147005	0.000721	0.000523	0.000765	HEK2-2_-3AGT-CTG		3.02066e-06
erPE2max	0.219999	0.22312	0.21952	0.000541	0.000326	0.000381		1.49927
Figure 3H
	Editing efficiency			Indel frequency
rPE2max	0.0337837	0.0348911	0.0381111	0.0014261	0.00157726	0.00154155	HEK3_-4CA-TT
-17	0.05702	0.0610008	0.0549681	0.00583547	0.00527604	0.00549055
erPE2max	0.0460734	0.0443597	0.0498162	0.00173862	0.00205299	0.00111535
erPE3max_-17	0.0792506	0.0786574	0.0760456	0.00516551	0.00495545	0.00424739
	Editing efficiency			Indel frequency
rPE2max	0.0255057	0.0264492	0.0267539	0.000315691	0.000257715	0.000435154	EMX1-4_-4TAG-GCA
-78	0.0289764	0.0284364	0.0269212	0.00214615	0.00139378	0.00152694
_-84	0.0675762	0.0648405	0.0632257	0.0196073	0.0184715	0.0194777
erPE2max	0.0597863	0.0675327	0.0592974	0.000717935	0.000438682	0.000277415
erPE3max_-78	0.0851635	0.083684	0.082239	0.00570957	0.00651172	0.0055767
erPE3max_-84	0.120627	0.119845	0.118091	0.023672	0.0237622	0.0237155
	Editing efficiency			Indel frequency
rPE2max	0.161345	0.164714	0.165944	0.00201475	0.001571	0.0019882	HIRA_-732AAG-TTT
-13	0.2056	0.216969	0.199784	0.0164835	0.0147293	0.0139919
erPE2max	0.20061	0.220357	0.213528	0.00140722	0.00568534	0.00605163
erPE3max_-13	0.276073	0.28076	0.277773	0.00916228	0.0088873	0.00814779

## Sheet: Figure 4
Figure 4B
	Editing efficiency			Indel frequency
N	0.488677	0.490446	0.486515	0.006758	0.005334	0.006288	FANCF_-3AGC-TAC
M	0.450087	0.457525	0.453184	0.004799	0.005643	0.00799
C	0.394033	0.360927	0.381609	0.0049221	0.003752	0.003783
M-TR	0.512982	0.482405	0.481408	0.007617	0.008902	0.008236
N	0.45353	0.445918	0.464753	0.005328	0.005495	0.005275	HIRA_-732AAG-TTT
M	0.515222	0.518228	0.519606	0.00280991	0.0034922	0.002914
C	0.305271	0.383893	0.395265	0.004146	0.003502	0.004478
M-TR	0.555159	0.557292	0.553623	0.006902	0.00658	0.007361
N	0.374265	0.383502	0.375552	0.001954	0.001703	0.001547	VEGFA_-4CAG-GGT
M	0.431325	0.435614	0.426927	0.002034	0.001988	0.003023
C	0.139655	0.141239	0.120926	0.000604	0.00085	0.001294
M-TR	0.480834	0.48228	0.471947	0.001748	0.002487	0.001945
Figure 4C
	Editing efficiency			Indel frequency				P values
erPE7max	0.512982	0.482405	0.481408	0.007617	0.008902	0.008236	FANCF_-3AGC-TAC	0.00694551
rPE7max	0.417782	0.434741	0.398474	0.00498688	0.00449896	0.00408572
erPE2max	0.1664	0.1733	0.1668	0.0052	0.0053	0.0056
erPE7max	0.555159	0.557292	0.553623	0.006902	0.00658	0.007361	HIRA_-732AAG-TTT	1.99227e-05
rPE7max	0.416848	0.417468	0.398909	0.00527934	0.00528945	0.005621
erPE2max	0.181657	0.182055	0.182282	0.002064	0.001631	0.0033033
erPE7max	0.480834	0.48228	0.471947	0.001748	0.002487	0.001945	VEGFA_-4CAG-GGT	4.14472e-05
rPE7max	0.365803	0.350868	0.366525	0.001816	0.001831	0.00159
erPE2max	0.100293	0.104344	0.103644	0.000725013	0.000487156	0.000476405
erPE7max	0.622951	0.625605	0.631682	0.006084	0.006332	0.005283	PSMB2_-3GAC-CCA	1.34475e-06
rPE7max	0.481158	0.48187	0.475868	0.005695	0.005628	0.005547
erPE2max	0.229124	0.21575	0.218854	0.00068407	0.000927753	0.00108929
erPE7max	0.601434	0.60961	0.612932	0.000443	0.000195	0.000524	HEK2-2_-3AGT-CTG	8.49051e-06
rPE7max	0.475756	0.484749	0.482943	0.000329	0.000299	0.000181
erPE2max	0.22	0.2231	0.22	0.000541	0.000326	0.000381
Figure 4D
	Editing efficiency			Indel frequency
erPE2max	0.108582	0.112585	0.10638	0.0026868	0.0022001	0.003253	HIRA_-32AG-TT
erPE7max	0.317875	0.282317	0.313345	0.00350268	0.003945	0.003503
erPE2max	0.108884	0.111595	0.112421	0.002961	0.003239	0.003254	PSMB2_-31GC-CA
erPE7max	0.277286	0.271435	0.261232	0.004297	0.004922	0.008797
erPE2max	0.203918	0.206629	0.204453	0.012293	0.012452	0.014046	UBE3A_-2A-T
erPE7max	0.43251	0.425635	0.428631	0.028189	0.026161	0.030841
erPE2max	0.054241	0.056747	0.055585	0.000534	0.000494	0.000388	EMX1-4_-4TAG-GCA
erPE7max	0.131421	0.134738	0.132802	0.000868	0.000948	0.000476
erPE2max	0.084387	0.082994	0.079384	0.001959	0.00217	0.001409	VISTA_-1C-T
erPE7max	0.182292	0.184164	0.178452	0.000215	0.000377	0.000344
erPE2max	0.075085	0.079399	0.078936	0.007806	0.005968	0.005099	HEK3_-4CA-TT
erPE7max	0.191513	0.194399	0.19472	0.000712	0.001073	0.00058
erPE2max	0.127454	0.0800352	0.114273	0.00231734	0.000879507	0.000862441	GAPDH_site7_-3GAA-CTC
erPE7max	0.38172	0.372827	0.385735	0.00640041	0.00525677	0.0055313
Figure 4E
	Editing efficiency			Indel frequency
erPE2max	0.128572	0.112244	0.156629	0.001994	0.001846	0.002654	HIRA_-732AAG-TTT
erPE7max	0.258014	0.247166	0.250648	0.001799	0.002779	0.002586
erPE2max	0.022938	0.02302	0.020331	0.000695	0.001105	0.001734	HEK3_-4CA-TT
erPE7max	0.110172	0.106196	0.117212	0.036796	0.029641	0.039483
erPE2max	0.031504	0.029919	0.023431	0.002889	0.002153	0.003334	VISTA-1C-T
erPE7max	0.047083	0.049903	0.049113	0.005033	0.005782	0.006108
Figure 4F
	Editing efficiency			Indel frequency
erPE2max	0.190901	0.188871	0.189837	0.00348584	0.00322121	0.00183525	HIRA_-732AAG-TTT
erPE7max	0.314653	0.31929	0.312817	0.002113	0.0019779	0.00175487
erPE2max	0.069256	0.070958	0.069514	0.003263	0.00305	0.003476	HEK3_-4CA-TT
erPE7max	0.153689	0.158456	0.151914	0.012384	0.012425	0.014156
erPE2max	0.043605	0.041979	0.046659	0.0015	0.00147	0.001927	VISTA-1C-T
erPE7max	0.08515	0.079466	0.081037	0.003085	0.002182	0.002207
Figure 4G
	Editing efficiency			Indel frequency
erPE7max	0.108394	0.103575	0.11007	0.00021	0.000456	0.000562	EMX1-4_-4TAG-GCA
erPE7max+ngRNA	0.161436	0.16197	0.15501	0.043096	0.042857	0.04355
erPE7max	0.191513	0.194399	0.19472	0.000712	0.001073	0.00058	HEK3_-4CA-TT
erPE7max+ngRNA	0.261013	0.266915	0.265204	0.019208	0.019933	0.018401
erPE7max	0.277286	0.271435	0.261232	0.004297	0.0049222	0.008797	PSMB2-31GC-CA
erPE7max+ngRNA	0.338488	0.346297	0.343657	0.131686	0.129952	0.132639
Figure 4H
	Editing efficiency			Indel frequency
erPE7max	0.128694	0.126987	0.178957	0.000296	0.000316	0.009352	VISTA_-1C-T	0.144879
erPE7max	0.122377	0.123372	0.13112	0.01029	0.009815	0.012595	UBE3A_-2A-T	0.125623
erPE7max	0.423585	0.42324	0.427806	0.00214552	0.0020648	0.00179973	FANCF_-3AGC-TAC	0.424877
erPE7max	0.194067	0.192684	0.176397	0.000805007	0.000610147	0.000399202	PSMB2_-3GAC-CCA	0.187716
erPE7max	0.17179	0.179937	0.179309	0.000737	0.000745	0.000708	HIRA_-32AG-TT	0.177012
erPE7max	0.086824	0.133999	0.125063	0.000922	0.001526	0.001086	PSMB2_-31GC-CA	0.115295
erPE7max	0.099239	0.099938	0.103265	0.000509	0.000608	0.000638	EMX1-4_-4TAG-GCA	0.100814
erPE7max	0.248808	0.239678	0.240387	0.004286	0.004158	0.002745	HIRA_-732AAG-TTT	0.242958
erPE7max	0.107888	0.108501	0.112099	0.000996802	0.000945408	0.00108432	HEK3_-4CA-TT	0.109496
erPE7max	0.160155	0.15981	0.154717	0.001397	0.002101	0.001261	VEGFA_-4CAG-GGT	0.158227
erPE7max	0.453613	0.439845	0.438737	0.00116416	0.000781158	0.000779135	HEK2-2_-3AGT-CTG	0.444065
erPE7max	0.249246	0.250795	0.200876	0.00187393	0.00190059	0.00167186	HEK2-1_-6ATA-GCC	0.233639

## Sheet: Figure 5
Figure 5A
Editing efficiency	rPE2			erPE7max
On-target	0.03	0.023	0.03	0.232	0.238	0.237	CDH4
OT-1	8.19745e-05	9.02989e-05	0.000136284	0.00411667	0.00382205	0.00439494
OT-2	0.00122775	0.000881575	0	0.000683739	0.000599777	0.000664393
OT-3	0.00255967	0.00160815	0.00232969	0.0074353	0.00837428	0.0061873
OT-4	0.000666046	0.000618185	0.000641128	0.00146964	0.00155543	0.00130065
Figure 5B
Editing efficiency	rPE2			erPE7max
On-target	0.0453	0.041	0.0402	0.404	0.421	0.402	HEK4
OT-1	0.000538374	0.000595648	0	0.00285945	0.00415328	0.00381861
OT-2	0.000403993	0.000471571	0.000448873	0.00343643	0.00202758	0.00213919
OT-3	0.000766692	0.000951348	0.000998956	0.00184305	0.00248533	0.00223968
OT-4	0.00051404	0.000570432	0.00061894	0.00148557	0.00146965	0.00183302
Figure 5C
Editing efficiency	rPE2			erPE7max
On-target	0.1529	0.143	0.142	0.555	0.557	0.554	HIRA
OT-1	0.00192798	0.00212666	0.00208056	0.00219753	0.00207228	0.00227345
OT-2	0.000833966	0.000861877	0.000876545	0.000804165	0.000770951	0.000745655
OT-3	0.000324475	0.000493359	0.000284756	0.000490151	0.000514649	0.00062721
OT-4	9.55673e-05	9.53503e-05	9.05966e-05	0.000113955	9.40546e-05
OT-5	0.000333178	0.000391376	0.00035257	0.000498084	0.000519154	0.000500721
Figure 5D
Editing efficiency	rPE2			erPE7max
On-target	0.14	0.148	0.163	0.513	0.482	0.481	FANCF
OT-1	7.57479e-05	9.12909e-05	9.67807e-05	5.88636e-05	9.1111e-05	9.27058e-05
OT-2	0.000531067	0.000765697	0.00100756	0.00127119	0.00180832	0.00104203
OT-3	0.000968523	0.000747105	0.000540249	0.000337496	0.0013132	0.00096
OT-4	0.00102384	0.00119866	0.00116321	0.00152212	0.00133207	0.00186149
OT-5	0.000823723	0.000934143	0.000425351	0.000759878	0.00089153	0.000242542
Figure 5E
Editing efficiency	PE2			PE7max
On-target	0.012	0.015	0.0092	0.132	0.227	0.125	CDH4
OT-1	0.00359817	0.00360448	0.00361217	0.00470936	0.00392218	0.0041668
OT-2	0.000548847	0.000733138	0.000821693	0	0.00197759	0.00136426
OT-3	0.0144884	0.0178403	0.018084	0.0280848	0.0253065	0.0194493
OT-4	0.000689935	0.000704978	0.000645744	0.00104548	0.000998835	0.000947418
Figure 5F
Editing efficiency	PE2			PE7max
On-target	0.086	0.092	0.094	0.309	0.298	0.307	HEK4
OT-1	0.000648	0.0031	0.000756	0.006673	0.003811	0.006477
OT-2	0.002283	0	0.001426	0	0.012931	0.004087
OT-3	0.001173	0.001178	0.001189	0.001607	0.00168	0.001614
OT-4	0.001127	0.000943	0.001279	0.008073	0.007694	0.007152
Figure 5G
Ratio of on-target to off-target editing		rPE			PE			CHD4	P values
rPE2/PE2	OT-1	363.198	257.622	219.395	3.33086	4.15345	2.55885		0.00300046
	OT-2	24.2501	26.388		21.8367	20.4204	11.2487		0.184411
	OT-3	11.6316	14.4657	12.8343	0.827211	0.839169	0.511116		0.000121589
	OT-4	44.7011	37.6311	46.6366	17.3712	21.2361	14.3137		0.00171278
erPE7max/PE7max	OT-1	56.3329	62.3977	53.9926	27.9872	57.9799	29.9707		0.131391
	OT-2	339.17	397.626	357.159		114.992	91.5386		0.00164982
	OT-3	31.1896	28.4785	38.3518	4.693	8.98613	6.42091		0.00125042
	OT-4	157.797	153.325	182.442	126.068	227.673	131.813		0.941475
Figure 5H
Ratio of on-target to off-target editing		rPE			PE			HEK4	P values
rPE2/PE2	OT-1	84.2296	68.888		4.78361	3.41386	6.08962		0.00113808
	OT-2	112.247	87.0134	89.5287	4.8096	1.34042	13.4508		0.000520197
	OT-3	59.1463	43.1314	40.229	9.18331	2.83704	12.0169		0.00366266
	OT-4	88.2169	71.9332	64.9287	60.3659	35.0712	128.598		0.990935
erPE7max/PE7max	OT-1	133.404	29.7368	124.467	46.3648	78.1543	47.4618		0.329742
	OT-2	37.8651		65.9867		23.035	75.2136		0.933306
	OT-3	73.6965	78.2547	79.1396	192.523	177.339	190.505		2.65222e-05
	OT-4	76.7045	97.7561	73.5708	38.3225	38.7139	42.9809		0.00527945

## Sheet: Figure 6
Figure 6B
	Editing efficiency			Indel frequency
erPE7max	0.445339	0.443207	0.436811	0.000589333	0.00189506	0.000875197	PIK3CD_-6AG-GA
Circular erPE2max	0.346522	0.320083	0.314712	0.0128133	0.0155484	0.0143704
Figure 6D
	Editing efficiency			Indel frequency
Circular erPE2max	0.318642	0.313876	0.321636	0.00636356	0.0039405	0.00447251	PIK3CD_-6AG-GA
erPE7max_no split	0.0562315	0.054457	0.0578987	0.00173654	0.00203657	0.00173868
erPE7max_split	0.410023	0.392356	0.40221	0.00141945	0.00117005	0.00131148
Figure 6G
	Editing efficiency			Indel frequency
erPE7max_4 d	0.109687	0.119374	0.114591	0.001359	0.001779	0.0015279	PIK3CD_-6AG-GA
erPE7max_8 d	0.359138	0.426719	0.412507	0.000895	0.001532	0.001271
Figure 6I
	blank	Ctrl	PIK3CDE527G
Apoptosis cell (%)	0.0498534	0.381802	0.742848
	0.22209	0.577143	0.806559
	0.0381679	0.427842	0.793438
	0.0871905	0.644538	0.740587
	0.158841	0.513708	0.757511
	0.159483	0.664122	0.79021
	0.231928	0.560709	0.835106
	0.0994036	0.787879	0.78125
	0.0351351	0.490177	0.760684
	0.181818	0.54023	0.751553
		0.585806	0.885463
		0.420842	0.7109
		0.441489	0.647577
		0.691293	0.92233
		P value	1.15047e-06

## Sheet: S1
Supple Figure 1B
	Editing efficiency			Indel frequency						Editing efficiency			Indel frequency
blank	0.000194693	0.000135135	0.000130251	0	0	0	FANCF_-3CAG-TTA		blank	0	0	0	0	0	0	RP11_-3GGC-AAG
saPE2	0.000284321	0.000177877	0.000258844	1.67247e-05	1.11173e-05	0			saPE2	0.000160767	0	0.000219222	0.000552636	0.000155308	0.000141849
sarPE2	0.046472	0.050591	0.051414	0.001442	0.001867	0.002216			sarPE2	0.002326	0.001998	0.002837	0.000159	0.001021	0.00062
Supple Figure 1D								Supple Figure 1E
FANCF _-3AGC-TAG-PBS length	Editing efficiency (%)			Indel frequency (%)				VEGFA-4CAG-GGT-PBS length	Editing efficiency (%)			Indel frequency (%)
8 bp	0.150816	0.231226	0.185574	0.057871	0.024555	0.05203		8 bp	2.67057	3.50263	3.17647	0.0526894	0.0465109	0.010084
10 bp	1.98545	1.60684	1.78492	0.063704	0.059344	0.040947		10 bp	4.64043	4.13673	4.36165	0.0692321	0.0463743	0.0536427
12 bp	5.31082	4.88684	5.78724	0.135352	0.136554	0.1709		12 bp	4.32121	3.44121	3.55512	0.056576	0.0866123	0.0596288
14 bp	4.17906	4.83963	4.91896	0.117241	0.173502	0.17486		14 bp	4.74541	4.74079	4.62206	0.041345	0.0509314	0.0632866
16 bp	6.47588	6.08677	6.40225	0.102849	0.051183	0.063048		16 bp	6.15629	5.54978	5.76592	0.118962	0.0644641	0.0687629
18 bp	2.17456	2.15764	2.10038	0.11382	0.131031	0.090016		18 bp	3.90974	4.75513	4.78411	0.086357	0.0222137	0.0538624
FANCF _-3AGC-TAG-RTT length	Editing efficiency (%)			Indel frequency (%)				VEGFA-4CAG-GGT-RTT length	Editing efficiency (%)			Indel frequency (%)
8 bp	0.683431	0.793904	0.729725	0.04381	0.049158	0.064098		8 bp	3.05867	3.24039	3.13295	0.0887542	0.098067	0.0861383
10 bp	3.23653	3.53304	3.39193	0.051885	0.076454	0.116812		10 bp	4.24523	4.02964	4.38161	0.051127	0.0558651	0.0488945
12 bp	3.02907	2.57844	2.96612	0.089128	0.076661	0.050008		12 bp	4.5366	4.25149	4.24681	0.044773	0.0339625	0.0482462
14 bp	2.39783	2.13254	2.20548	0.0487	0.064099	0.050397		14 bp	5.74043	5.07814	5.06424	0.0793847	0.0581467	0.0538894
16 bp	6.03566	6.07652	5.86214	0.135641	0.089623	0.092134		16 bp	3.15739	3.58341	3.44071	0.0222082	0.0549099	0.0441521
18 bp	1.9439	1.62651	1.66688	0.097195	0.074264	0.051968		18 bp	2.4	2.254	2.81211	0.043455	0.063211	0.0353431
Supple Figure 1F
FANCF-2	Indel frequency				CTLA	Indel frequency
PE2	0.0167059	0.0193418	0.0145442		PE2	0.0153971	0.0145831	0.0127215
rPE2	0.000692751	0.000506118	0.000720941		rPE2	0.00218067	0.00173668	0.00203012
Supple Figure 1H
	2-d indel frequency			5-d indel frequency
rPE7+ngRNA	0.005474	0.003297	0.004	0.008177	0.00706	0.006814	FANCF
PE7+ngRNA	0.023699	0.027254	0.025076	0.050424	0.047372	0.038632
	2-d indel frequency			5-d indel frequency
rPE7+ngRNA	0.000435	0.000577	0.000308	0.000775	0.000646	0.000995	HEK2-2
PE7+ngRNA	0.001053	0.001522	0.000951	0.017351	0.015298	0.01994
Supple Figure 1J
rPE2	Editing efficiency			Indel frequency				rPE2	Editing efficiency			Indel frequency
GAPDH-1#	0.074932	0.07022	0.071429	0.001459	0.001967	0.001617		FOXA1-1#	0.074932	0.034446	0.038357	0.034751	0.000703	0.001729	0.001397
GAPDH-2#	0.110763	0.109607	0.104619	0.002347	0.001997	0.002247		FOXA1-2#	0.110763	0.07593	0.088282	0.086854	0.002616	0.001696	0.001982
GAPDH-3#	0.044776	0.032731	0.047392	0.001421	0.00187	0.002204		FOXA1-3#	0.044776	0.213609	0.248261	0.23562	0.004915	0.00578	0.0055
GAPDH-4#	0.244383	0.259132	0.241825	0.001767	0.003008	0.003298		FOXA1-4#	0.244383	0.039622	0.035093	0.037275	0.001574	0.001969	0.001564
GAPDH-5#	0.251556	0.248666	0.253825	0.002075	0.003669	0.003129		FOXA1-5#	0.251556	0.151601	0.146189	0.14764	0.003117	0.00572	0.00486
GAPDH-6#	0.024355	0.015209	0.013699	0.000487	0.000158	0		FOXA1-6#	0.024355	0.020215	0.025641	0.023014	0.000885	0.000854	0.000818
Supple Figure 1k	Editing efficiency		P value
	0.072194	0.035851	0.591101
	0.10833	0.083689
	0.041633	0.232497
	0.248446	0.03733
	0.251349	0.148477
	0.017754	0.022956
	GAPDH	FOXA1

## Sheet: S2
Supple Figure 2A
	Editing efficiency			Indel frequency						Editing efficiency			Indel frequency						Editing efficiency			Indel frequency
rPE2	0.0491334	0.0462897	0.04706	0.00493469	0.00295875	0.00393168	FANCF_-3AGC-TAC		rPE2	0.00829604	0.0110103	0.0141681	0.00012785	0.000468522	0.000143725	VEGFA_-4CAG-GGT		rPE2	0.057352	0.057708	0.056401	0.001774	0.001325	0.001283	VISTA_-1C-T
rPE2-TR	0.0201172	0.0200906	0.0155698	0.00162461	0.00165897	0.000808821			rPE2-TR	0.00356135	0.00301826	0.00343628	0	0.000106946	3.6e-05			rPE2-TR	0.04161	0.037437	0.044034	0.001594	0.001116	0.001538
Supple Figure 2B
	Editing efficiency			Indel frequency						Editing efficiency			Indel frequency						Editing efficiency			Indel frequency
rPE2	0.034163	0.0252427	0.0304616	0.00562591	0	0.00621114	PSMB2_-31GC-CA		rPE2	0.0151929	0.0153434	0.0154545	0.00135817	0.00105526	0.00142779	EMX1-4_-4TAG-GCA		rPE2	0.0412456	0.039485	0.0430063	0.00147303	0.000858369	0.00208768	VEGFA-3_-531CGG-ACC
rPE2-TR	0.00180361	0.0129454		0.000226283	0.000487799				rPE2-TR	0.00912507	0.00714775	0.00744815	0.00012569	6.00651e-05	0.000158165			rPE2-TR	0.0138099	0.0184482	0.0183968	0	0	0
Supple Figure 2C
	Editing efficiency			Indel frequency
rPE_-3GAC-CCA	0.202956	0.206197	0.197411	0.004362	0.003558	0.00353	PSMB2
PE_+2GAG-TGT	0.054441	0.050619	0.056458	0.003627	0.001983	0.002885
	Editing efficiency			Indel frequency
rPE_-3AGT-CTG	0.178492	0.167766	0.177205	0.001432	0.000866	0.00076	HEK2-2
PE_+1CC-TT	0.124927	0.12111	0.124238	0.001077	0.000416	0.000596
	Editing efficiency			Indel frequency
rPE_-3AGG-GAT	0.0297729	0.0299001	0.0232628	0.0023066	0.00272541	0.00316221	CHD4
PE_+3GTG-AAT	0.011985	0.014971	0.009243	2.2713e-05	0	0
	Editing efficiency			Indel frequency
rPE_-732AAG-TTT		0.172005	0.177931		0.006624	0.00225	HIRA
PE_+25CG-TT	0.160927	0.153142	0.165188	0.001129	0.000684	0.001268
	Editing efficiency			Indel frequency
rPE_-3AGG-TTT	0.0453468	0.0410328	0.0401871	0.00455252	0.0037352	0.00402799	HEK4-2
PE_+5GG-TT	0.086446	0.092184	0.094097	0.00788	0.008042	0.01371
	Editing efficiency			Indel frequency
rPE_-2A-T	0.23334	0.238367	0.24925	0.013681	0.013213	0.013987	UBE3A
PE_+4T-A	0.67167	0.672364	0.660181	0.004265	0.004245	0.00368
	Editing efficiency			Indel frequency
rPE_-3AGC-TAG	0.178053	0.190868		0.004873	0.00360801		FANCF
PE_+5GGA-CTC	0.508173	0.458127	0.456133	0.00091837	0.00124361	0.00107483
	Editing efficiency			Indel frequency
rPE_-2GA-CT	0.018207	0.015084	0.018396	0.000906	0.000776	0.001017	RNF2-3
PE_+1CT-TA	0.065615	0.071213	0.064405	0.001193	0.001069	0.000815
	Editing efficiency			Indel frequency
rPE_-6ATA-GCC	0.078898	0.067938	0.074526	0.000909	0.001256	0.000722	HEK2-1
PE_+5GG-TT	0.28982	0.294751	0.286426	0.003672	0.004414	0.00336
	Editing efficiency			Indel frequency
rPE_-2TG-CC	0.017039	0.022732	0.022823	0.000236	0.000779	0.00039	RP11
PE_+6GA-TG	0.197461	0.212783	0.198045	0.000601	0.00175	0.001135

## Sheet: S3
Supple Figure 3E
	Editing efficiency			Indel frequency				P values
rPE2	0.0945751	0.0959029	0.0971765	0.000743137	0.000584631	0.000655518	VEGFA-3_-531CGG-ACC	0.000674423
rPE3b	0.137088	0.124592	0.131979	0.0041927	0.00453019	0.00686292
Supple Figure 3F
	Editing purity
rPE2	127.265	164.04	148.244
rPE3b	32.6968	27.5025	19.2308

## Sheet: S4
Supple Figure 4B
	Editing efficiency			Indel frequency
rPE2	0.193127	0.189755	0.184807	0.00333859	0.00392973	0.00249295	FANCF_-3CAG-TTA
arpegRNA	0.0382252	0.0398807	0.0378765	0.00041407	0.000500594	0.000443236
	Editing efficiency			Indel frequency
rPE2	0.0563117	0.0497659	0.0479717	0.000828007	0.000501759	0.000527597	VEGFA-4CAG-GGT
arpegRNA	0.0168629	0.0155934	0.0171746	6.72162e-05	0.000293169	0.000254499
	Editing efficiency			Indel frequency
rPE2	0.19899	0.208343	0.207131	0.00189619	0.00190054	0.0023996	HIRA_-732AAG-TTT
arpegRNA	0.0498886	0.0534658	0.0528358	0.000742929	0.000540563	0.000834557
	Editing efficiency			Indel frequency
rPE2	0.0545941	0.0559054	0.0572051	0.00015903	0.000223175	0.00021643	EMX1-4_-4TAG-GCA
arpegRNA	0.0148724	0.0150558	0.0140403	0.000123778	0.000125902	0.000119419

[truncated: 4 more sheets: S5, S6, S7, S8]
